# Supplementary material for: Deletions of singular U1 snRNA gene significantly interfere with transcription and 3’-end mRNA formation
Source: PLoS Genet. 2023 Nov 2;19(11):e1011021. doi: 10.1371/journal.pgen.1011021 (PMC10645366; doi:10.1371/journal.pgen.1011021)
Supplement: S2 Table — (XLSX) [file pgen.1011021.s012.xlsx]

## Sheet: note
	S2 Table. Differentially expressed genes in the U1-gene deletion strains
		1. DEGs between 21D-del and WT
		2. DEGs between 82Eb-del and WT
		3. DEGs between 95Ca-del and WT
		4. DEGs between 95Cb-del and WT
		5. DEGs between 95Cc-del and WT
		6. Common DEGs in the five deletion strains
		7. Unique DEGs in the five deletion strains

## Sheet: 1. 21D del vs WT
	gene_id	gene_symbol	chr	start	end	baseMean	log2FC	pvalue	WT_1_RPKM	WT_2_RPKM	21D.del_1_RPKM	21D.del_2_RPKM
UP	FBgn0000422	Ddc	2L	19116483	19120306	6656.83	1.33585	1.2066e-15	139.063	97.4993	183.776	136.998
	FBgn0001229	Hsp67Bc	3L	9371511	9372497	847.324	1.29741	1.1328e-11	36.2043	28.8077	82.8732	67.8627
	FBgn0002933	ng1	X	3242412	3242934	197.088	2.01214	5.55399e-07	9.83275	8.56028	33.1477	63.208
	FBgn0004592	Eig71Ee	3L	15654472	15656010	20948.9	1.21782	1.6715e-13	735.987	568.597	1032.13	873.395
	FBgn0005626	ple	3L	6713356	6719525	11062.3	1.07042	5.29885e-10	178.47	146.675	195.193	171.19
	FBgn0005666	bt	4	724400	776474	84692.3	1.07036	1.27473e-09	109.484	88.5086	375.351	235.71
	FBgn0010294	ng2	X	3240026	3240571	177.791	2.0993	1.02741e-06	11.0074	7.98036	15.3784	32.7239
	FBgn0010295	ng3	X	3241491	3242084	1275.75	1.07599	9.85612e-06	127.329	111.306	121.118	144.358
	FBgn0010549	l(2)03659	2R	9390165	9395281	91.3679	3.39679	1.65148e-14	0.247217	0.123609	4.07813	2.0932
	FBgn0013307	Odc1	2R	8004824	8006672	645.805	1.25822	3.95803e-09	24.7915	19.4021	36.8908	34.8079
	FBgn0013308	Odc2	2R	8007246	8009062	78.9688	1.99589	6.10522e-07	1.66281	0.889408	6.17995	3.98706
	FBgn0020638	Lcp65Ag1	3L	6134697	6135274	204.011	1.58868	4.58739e-05	10.5756	8.97036	22.4382	41.544
	FBgn0020765	Acp65Aa	3L	6152050	6152745	25.578	1.92999	0.00437456	0.80975	1.31584	3.17221	3.89729
	FBgn0028537	CG31775	2L	14737090	14737769	6497.19	2.22529	4.50305e-26	178.801	199.172	1610.69	1217.49
	FBgn0028855	CG15282	2L	14712471	14713298	954.236	1.10051	1.23108e-08	49.33	39.5213	125.583	82.9261
	FBgn0029799	CG15772	X	5752249	5754041	31.3819	2.19504	0.000204662	0.382126	0.293943	2.22755	2.18388
	FBgn0029848	Btnd	X	6217268	6219327	370.226	2.72938	3.12364e-27	3.22226	2.74042	32.0278	19.3033
	FBgn0029866	CG3842	X	6337762	6343731	647.476	1.04106	1.29823e-06	11.3831	8.79922	19.7768	18.9396
	FBgn0029898	CG14439	X	6747544	6755752	1069.22	1.07895	4.91495e-09	17.9526	14.3024	44.8905	31.8084
	FBgn0029924	CG4586	X	6969918	6972265	840.158	1.81112	1.6868e-18	10.0475	6.78588	30.7624	27.4672
	FBgn0029990	CG2233	X	8035741	8037517	28126	2.18999	1.81728e-32	397.271	291.285	1993.85	1199.47
	FBgn0030048	CG12112	X	8558879	8560192	107.21	1.37566	7.64713e-05	2.8444	3.14381	10.4916	7.28104
	FBgn0030102	SmydA-9	X	9206126	9210887	985.637	1.06625	3.46319e-08	18.7282	12.7247	45.3068	37.4845
	FBgn0030338	CG15741	X	11837543	11838026	24.5655	6.61568	1.47792e-05	0	0.167735	3.95104	5.47068
	FBgn0030586	CG12539	X	14842617	14844757	784.978	1.25376	3.16176e-10	14.185	11.8713	48.1019	32.0679
	FBgn0030595	CG14406	X	14909873	14910845	266.508	1.58301	4.56371e-08	15.6273	7.77189	48.0051	29.6671
	FBgn0030776	CG4653	X	16704081	16705278	111.147	3.8406	1.11443e-18	0.923329	1.5109	11.0726	11.0726
	FBgn0031178	CG10918	X	21428614	21429256	171.917	4.27798	1.8007e-28	1.45217	1.83941	27.22	28.0869
	FBgn0031277	CG13947	2L	779173	779655	235.353	3.42717	5.17971e-23	7.18708	5.35208	37.8371	50.3074
	FBgn0031522	CG3285	2L	3330928	3332876	267.557	1.68489	1.31841e-10	8.38873	5.3146	14.6457	9.18607
	FBgn0031547	Sr-CIV	2L	3522521	3524056	201.377	1.58981	4.51413e-08	5.93221	4.60257	14.3707	7.87139
	FBgn0031559	CG3513	2L	3692699	3693182	132.112	1.84909	1.22591e-08	6.76307	7.00038	32.576	22.157
	FBgn0031563	CG10031	2L	3698451	3699092	88.2878	1.15178	0.00136569	8.01987	7.59777	11.1324	9.3478
	FBgn0031678	Nepl3	2L	5055982	5058248	227.177	2.77115	6.27504e-21	1.20592	1.3594	15.6384	10.3278
	FBgn0031694	Cyp4ac2	2L	5266392	5268455	48.7666	2.16129	2.0243e-05	1.09258	0.66505	3.18474	1.52064
	FBgn0031764	CG9107	2L	6022951	6024539	223.28	1.08267	5.17275e-05	5.43396	3.96359	10.0519	9.59047
	FBgn0032304	CG17134	2L	10820705	10821967	750.548	1.94834	5.74722e-17	23.6384	12.7197	56.3883	38.7843
	FBgn0032669	CG15155	2L	18154851	18155942	1417.75	1.08308	6.12535e-09	89.9191	64.712	125.132	83.0812
	FBgn0033271	CG8708	2R	8159406	8161565	38.1097	1.73867	0.00160614	0.654003	0.872004	1.44836	1.55369
	FBgn0033439	CG1773	2R	9706267	9707580	631.103	1.02566	5.52108e-05	28.9274	24.6231	33.519	39.6865
	FBgn0033593	Listericin	2R	11241745	11242194	598.63	1.65313	3.35262e-09	42.2158	36.7035	142.014	187.526
	FBgn0033725	Cpr49Ac	2R	12386666	12390057	42858.8	1.02895	1.87363e-05	843.451	673.834	1473.89	1876.48
	FBgn0033921	tej	2R	14300103	14302353	182.781	4.00979	2.98996e-27	0.676856	0.468593	19.6897	9.82397
	FBgn0033936	Achl	2R	14420324	14424764	3174.97	1.49795	3.43283e-19	27.5276	21.4857	73.1267	57.6379
	FBgn0034011	CG8160	2R	15327143	15328271	669.449	1.14821	3.09405e-07	38.684	22.1452	49.5462	34.7461
	FBgn0034076	Jhedup	2R	16117109	16119149	505.868	1.101	1.25516e-05	9.60802	8.5528	30.3802	15.7128
	FBgn0034456	Ir56b	2R	19508167	19509653	12.8818	2.1672	0.0183912	0.276913	0.0692282	1.18297	0.977239
	FBgn0034480	CG16898	2R	20003620	20005003	111.211	1.44329	1.65008e-05	3.95771	2.89861	7.92595	4.85659
	FBgn0034494	CG10444	2R	20271653	20274499	656.865	1.07086	7.56543e-08	8.29151	6.3664	20.8607	17.3911
	FBgn0034623	CG9822	2R	21346875	21347883	316.335	1.01636	7.96353e-05	22.6214	12.5585	28.7039	19.6664
	FBgn0034899	CG13560	2R	23747560	23748477	70.7721	3.79863	2.6515e-11	0.448626	0.616861	4.92727	8.55504
	FBgn0034903	sona	2R	23753477	23798395	8004.32	1.4234	6.51188e-13	49.2322	39.9322	130.12	132.831
	FBgn0034904	CG15800	2R	23790614	23791227	199.332	1.25394	3.42501e-05	14.5831	9.45933	52.5944	26.9892
	FBgn0035144	Kah	3L	582824	589274	148.993	1.03023	0.000648456	2.09149	1.83499	4.57906	4.3297
	FBgn0035434	Drsl5	3L	3316781	3317144	150.321	1.48876	2.84282e-05	14.4446	8.3334	41.4839	53.7507
	FBgn0036108	Cpr67Fa1	3L	10889990	10890700	110.104	1.90684	7.65044e-05	6.66595	5.86603	9.10654	20.9079
	FBgn0036364	CG14109	3L	13440910	13442420	715.658	1.09332	2.29052e-07	41.4482	37.8514	52.5506	46.8611
	FBgn0036467	CG12310	3L	15050263	15050806	3514.23	1.32109	1.00105e-05	207.614	172.95	535.603	882.871
	FBgn0036638	CG13033	3L	16544567	16545628	25.2078	1.90722	0.00280468	0.943277	0.539015	3.69157	3.09062
	FBgn0037167	CG11425	3L	22474795	22475792	83.9997	1.1345	0.00222272	3.24346	3.36821	7.0932	5.6969
	FBgn0038242	CG14852	3R	14565927	14566513	462.847	1.07375	0.00192125	48.8208	35.8204	35.0836	63.6516
	FBgn0038260	CG14855	3R	14796305	14798474	372.334	1.68034	5.98651e-13	6.88101	4.93355	18.678	16.6588
	FBgn0038447	CG14892	3R	16594414	16597241	17.5367	1.78587	0.026372	0.354711	0.0760095	0.960582	0.640388
	FBgn0038462	CG17556	3R	16994542	16996071	117.369	1.48178	1.11382e-05	3.87525	2.14773	12.7041	8.55086
	FBgn0038523	Sgs5bis	3R	17594386	17595057	41460.1	1.88722	7.32361e-29	2041.32	1371.98	6827.96	4971.22
	FBgn0038943	CG5391	3R	22333088	22334150	2995.5	1.03636	8.3601e-06	134.779	114.74	262.247	310.055
	FBgn0039180	CG5715	3R	24293366	24294399	13.0617	3.08628	0.00321486	0.300819	0	1.39572	1.03386
	FBgn0039325	CG10560	3R	25318550	25320101	213.807	1.03587	9.25744e-05	7.4954	5.94947	16.1657	10.2459
	FBgn0039612	Nepl19	3R	28878024	28880122	91.2418	1.19697	0.000813433	1.76586	1.05461	3.33898	2.65224
	FBgn0039798	CG11313	3R	30729837	30731165	884.251	2.54292	1.07024e-36	15.8425	11.3088	82.835	55.6491
	FBgn0039817	CG15553	3R	31098868	31101169	67.0036	1.23727	0.00287666	1.47428	1.71335	2.84143	2.3913
	FBgn0040104	lectin-24A	2L	3716800	3717773	17.9253	2.37159	0.00364426	0.369978	0.26427	2.39854	0.816523
	FBgn0040251	Ugt302K1	3R	11151026	11153849	79.2491	1.59267	2.71333e-05	0.878564	0.668473	3.28034	2.112
	FBgn0040565	CG7606	3R	17596536	17598453	7011.89	1.08593	1.94112e-08	160.087	116.427	357.672	354.62
	FBgn0045980	niki	3R	24822401	24825648	146.345	1.5791	4.84046e-07	1.97887	1.07938	6.3418	4.81366
	FBgn0046253	CG3502	2R	23343405	23347641	1284.31	1.04718	9.34966e-07	19.872	14.8636	44.4836	24.7153
	FBgn0050090	CG30090	2R	15689826	15691014	111.978	1.32331	0.000245285	6.24165	3.76003	10.6529	5.37531
	FBgn0050458	CG30458	2R	17158325	17159038	74.4199	1.52746	0.0038529	3.18605	3.26989	4.9382	11.6574
	FBgn0051664	CG31664	2L	1824172	1826500	48.326	2.07857	1.3072e-05	0.678966	0.493793	2.66998	2.00998
	FBgn0052071	CG32071	3L	11103421	11103873	18.6438	7.67655	2.92553e-06	0	0	2.82732	6.92693
	FBgn0052195	CG32195	3L	18112959	18119150	282.344	1.2471	2.18662e-05	1.77594	1.47204	6.81711	3.15855
	FBgn0052368	CG32368	3L	7915437	7915846	12.3739	2.85	0.00392345	0.238135	0.476269	3.92194	2.24111
	FBgn0052751	CG32751	X	6196580	6198654	113.733	1.98499	4.34619e-09	2.72459	1.66246	5.80146	4.3232
	FBgn0053013	CR33013	2R	12363320	12366579	399.625	2.06885	3.28981e-16	5.21158	3.67052	16.5415	9.13982
	FBgn0053196	dpy	2L	4477462	4614300	52382.2	1.07743	1.42631e-10	39.7802	28.7959	52.9124	45.3365
	FBgn0053267	CG33267	3L	11564483	11572796	31.356	4.38714	1.51203e-06	0.431528	0.0863056	2.34904	6.87933
	FBgn0053281	CG33281	2L	3324237	3326637	288.104	1.43775	1.70889e-08	5.83124	4.14735	24.7431	14.781
	FBgn0053282	CG33282	2L	3327903	3329792	126.822	1.0164	0.00308014	3.02822	2.95779	9.30444	4.73313
	FBgn0053346	CG33346	3R	28669233	28670452	771.659	1.50456	8.29656e-13	21.019	16.6687	73.1455	44.437
	FBgn0053970	CG33970	3R	26318355	26362588	404.496	1.11517	1.78466e-06	3.8787	2.5133	8.48413	5.43184
	FBgn0085195	CG34166	2L	14743193	14743879	24150.8	1.08814	1.49701e-10	2519.21	1707.64	3078.87	2185.87
	FBgn0085426	Rgk3	2R	21255165	21280995	423.668	1.28837	8.55699e-09	3.55635	2.51459	11.1532	7.32355
	FBgn0085465	CG34436	3R	28282580	28283548	92.3589	2.81536	2.37125e-12	1.89696	0.862253	10.8461	8.29758
	FBgn0086906	sls	3L	2039681	2115611	47717.7	1.22512	3.30084e-14	33.7827	27.7747	73.4027	52.9871
	FBgn0260479	CG31904	2L	7734415	7738809	91.575	5.95151	3.59232e-18	0.0951641	0.047582	3.04689	1.78065
	FBgn0260954	CG42586	2L	14741161	14741840	1344.69	1.41525	1.41172e-08	117.56	90.804	212.055	97.7649
	FBgn0261932	CG42798	3R	17406678	17407534	280.767	1.8897	1.77764e-09	13.1514	8.02746	86.9432	38.3976
	FBgn0262007	CG42825	3L	10095754	10098115	41.7452	1.55897	0.00193762	0.652531	0.567418	2.57156	2.57156
	FBgn0262021	CG42832	3L	11610135	11610386	27.5978	4.81021	2.11952e-07	0.988087	0	12.8291	10.6172
	FBgn0262531	CG43085	3L	17645486	17646737	4506.78	1.39149	6.91221e-11	173.928	145.402	356.618	188.928
	FBgn0262722	lncRNA:CR43166	3R	24825791	24826471	82.1871	2.51244	1.72905e-10	5.47779	4.66626	46.7269	37.0801
	FBgn0263762	CG43679	3L	15050856	15051425	1093.77	1.46634	1.54915e-06	71.773	87.6154	124.987	174.008
	FBgn0264478	CG43886	3L	8159361	8159774	42.2492	1.43525	0.00403281	3.15138	3.43787	15.9637	10.4296
	FBgn0264562	Hr4	X	1941940	2007956	2063.96	1.22134	7.27855e-10	7.25904	6.35099	10.1822	9.73613
	FBgn0265575	yin	X	3862966	3871939	1572.71	1.10423	2.55268e-08	22.2671	14.0155	52.0011	45.2403
	FBgn0265726	Nna1	X	13692292	13717835	5760.42	1.03891	5.41324e-10	23.9257	20.4408	81.462	61.9456
	FBgn0265836	CG44625	2R	20235545	20235945	19.5028	2.87882	0.00199172	0.354535	1.24087	2.12772	5.75736
	FBgn0266887	lncRNA:CR45348	2L	897453	898050	73.5233	1.90521	5.61371e-06	2.32434	3.01303	11.6368	7.73017
	FBgn0267644	lncRNA:CR45982	3L	2628041	2629018	10.4884	2.78811	0.0251279	0	0.258466	2.65631	0.581069
down	FBgn0000055	Adh	2L	14615552	14618902	12.7614	-5.61109	0.000464005	0.594017	0.643518	0	0.0315369
	FBgn0000078	Amy-d	2R	17124764	17126369	7515.73	-2.78221	1.20464e-05	679.583	552.698	38.8182	75.8093
	FBgn0000079	Amy-p	2R	17118636	17120303	8125.37	-2.76685	0.000369564	786.527	623.77	32.0129	81.0463
	FBgn0000473	Cyp6a2	2R	6779749	6781491	233.548	-3.18708	1.99223e-28	21.0926	17.4575	1.69141	1.02068
	FBgn0001285	Jon44E	2R	8691448	8692844	5434.17	-1.63999	3.47129e-09	489.295	369.516	72.0324	108.641
	FBgn0002569	Mal-A2	2R	8453627	8455782	161.645	-2.52107	2.45483e-16	8.44254	5.6863	2.23295	1.59496
	FBgn0002570	Mal-A1	2R	8449664	8451904	1542.25	-3.86111	1.08338e-87	112.806	88.4993	6.37991	5.61677
	FBgn0002571	Mal-A3	2R	8455909	8457892	1554.23	-4.26877	1.51427e-66	94.8146	78.0371	3.59987	4.62444
	FBgn0002868	MtnA	3R	9783407	9784370	2476.4	-1.87434	4.53223e-22	399.738	244.461	113.166	81.2378
	FBgn0002869	MtnB	3R	20503102	20503746	56.3248	-2.61196	2.33566e-07	17.1625	7.79005	1.71881	1.03128
	FBgn0002939	ninaD	2L	18081628	18083608	1299.86	-2.83783	1.35088e-52	110.829	82.616	10.653	7.71621
	FBgn0003082	phr	2R	7825289	7827319	285.89	-2.36087	5.19344e-21	17.0224	13.1202	4.83389	3.23698
	FBgn0003254	rib	2R	19270078	19281396	75.5757	-1.17619	0.00464375	1.93238	0.933767	1.07479	0.637589
	FBgn0003312	sad	3R	11877235	11879754	1000.35	-1.11268	9.48157e-08	41.1357	33.1105	21.2587	21.054
	FBgn0003356	Jon99Cii	3R	29923754	29924615	19727.2	-2.26172	0.000180831	2148.42	1526.42	316.048	582.544
	FBgn0003358	Jon99Ci	3R	29925226	29926189	3352.26	-1.82907	5.10409e-16	428.149	328.737	90.526	105.351
	FBgn0003863	alphaTry	2R	11344260	11345119	7396.43	-2.49323	0.000106201	1153.57	732.3	92.6196	178.628
	FBgn0004228	mex1	3L	15517424	15519592	437.942	-1.35279	2.90221e-09	43.622	41.1579	10.8203	8.84936
	FBgn0004429	LysP	3L	1218082	1218696	24.8637	-2.03013	0.00213041	6.33628	4.4882	0.637834	0.877022
	FBgn0004430	LysS	3L	1227747	1228238	2864.46	-2.47932	0.00161242	634.192	493.588	64.8716	167.452
	FBgn0010387	Acbp2	3L	7131863	7133463	1117.65	-1.51128	6.52541e-13	242.348	155.912	75.9338	71.543
	FBgn0011227	ox	2R	12757133	12757529	295.005	-2.22765	7.52941e-16	114.238	70.5532	35.1736	18.9989
	FBgn0011554	etaTry	2R	11340513	11341423	542.252	-1.93224	1.0618e-14	73.8816	39.6515	22.4304	14.9261
	FBgn0011555	thetaTry	2R	11341714	11342760	3381.09	-2.95524	4.82649e-66	384.96	320.646	69.8845	54.8687
	FBgn0011822	Pgcl	X	436139	437448	144.745	-2.75181	4.11359e-16	18.4365	11.107	1.49331	1.41471
	FBgn0011834	Ser6	X	20962605	20963505	68.7291	-2.92387	4.54484e-10	12.7331	10.5637	0.627499	0.99354
	FBgn0013771	Cyp6a9	2R	14879356	14881372	606.178	-1.10851	1.33572e-07	28.5973	21.1702	18.1693	11.4754
	FBgn0015001	iotaTry	2R	11356720	11357537	503.933	-2.56154	8.58065e-30	63.8778	47.4521	9.054	8.44635
	FBgn0015033	Cyp4d8	3L	7493557	7496179	282.689	-1.97202	1.05449e-12	17.8853	11.6286	7.23092	3.75632
	FBgn0015039	Cyp9b2	2R	7130277	7132139	2910.44	-1.09913	2.79075e-09	256.27	163.234	60.7941	43.9775
	FBgn0015568	alpha-Est1	3R	7545733	7549124	1797.97	-1.99782	2.1925e-27	112.871	84.7117	17.8251	15.792
	FBgn0015572	alpha-Est4	3R	7536687	7538615	846.747	-1.72175	2.26849e-18	43.5032	34.6731	11.8225	10.3163
	FBgn0020506	Amyrel	2R	16651095	16652699	3211.6	-1.97214	3.93661e-32	310.636	239.043	46.691	35.6434
	FBgn0020508	Ag5r2	X	14782962	14784052	6370.04	-1.74068	8.66718e-13	1003.31	747.982	150.195	192.337
	FBgn0020906	Jon25Bi	2L	4954279	4955144	21208.3	-2.45622	0.00265309	3605.36	3220.81	183.847	497.639
	FBgn0022700	Cht4	2R	21065379	21067087	2635.3	-1.73749	3.58302e-22	187.617	129.039	62.865	43.2577
	FBgn0023197	Jon74E	3L	17548077	17549127	128.291	-3.15239	6.95623e-19	15.7429	10.5136	2.53557	1.71764
	FBgn0023479	teq	3L	9074643	9092131	4227.78	-1.11987	2.97877e-11	37.5005	26.4621	18.983	14.5179
	FBgn0023495	Lip3	3R	13370240	13371904	435.662	-3.8361	7.66616e-37	32.47	26.1241	2.43438	3.7931
	FBgn0024289	Sodh-1	3R	7052335	7054541	1595.64	-1.13931	9.97877e-11	107.479	87.937	69.9703	51.957
	FBgn0024997	CG2681	X	2708684	2711668	99.8935	-1.15828	0.000978499	4.79499	3.95431	1.29705	1.363
	FBgn0025583	BomS2	2R	18386602	18387030	18.3397	-3.73999	4.59553e-05	4.78865	4.3896	0.312962	0.469442
	FBgn0025837	CG17636	X	124370	126714	941.353	-1.04775	3.04668e-08	55.7205	39.1422	17.7752	13.2239
	FBgn0026061	Mipp1	3L	16563448	16573334	334.076	-1.12079	1.17901e-06	15.4211	10.6677	8.64051	6.54365
	FBgn0026755	Ugt37B1	2L	6225048	6226842	136.718	-2.34977	1.8896e-12	8.94335	8.09686	1.53835	1.6099
	FBgn0026760	Tehao	2L	13435622	13439930	236.401	-1.18855	0.000213271	8.06417	4.94501	5.61022	2.35095
	FBgn0027513	ana2	2R	8898729	8900211	128.707	-1.24507	9.1721e-05	12.0188	9.0141	2.56809	2.56809
	FBgn0028518	CG18480	2L	15630002	15634987	1288.67	-1.06023	2.87209e-08	19.1065	16.1724	11.1626	9.8982
	FBgn0028532	CG7968	2L	13849400	13850329	612.037	-2.86415	2.67459e-40	71.7687	53.2751	10.4377	6.88074
	FBgn0028533	CG7953	2L	13847925	13849223	8871.15	-1.20835	6.28535e-08	911.036	658.114	209.063	242.552
	FBgn0028534	CG7916	2L	13846752	13847799	7798.78	-3.34076	4.72971e-85	1267.61	1083.99	80.9219	66.1656
	FBgn0028916	CG33090	2L	14334158	14345795	550.71	-1.27387	3.22869e-09	17.2742	12.315	4.76795	3.01891
	FBgn0028920	CG8997	2L	13843915	13845325	13619.8	-2.08168	4.8478e-34	1457	1031.66	211.958	181.574
	FBgn0028938	Vajk1	2L	13920707	13923553	59.6689	-3.13843	1.91101e-10	2.49934	2.45348	0.3506	0.3506
	FBgn0028945	CG7631	2L	15628678	15629552	111.965	-4.48757	3.40625e-23	20.5586	14.2571	0.765677	0.689109
	FBgn0028950	CG15255	2L	15610171	15611719	384.752	-2.27109	2.05529e-21	24.4851	15.6948	5.74148	4.53069
	FBgn0028983	Spn55B	2R	18126347	18128210	1339.26	-1.09347	4.26241e-08	93.8173	67.4299	42.3634	40.5365
	FBgn0029795	CG15773	X	5732740	5734614	850.952	-2.43827	7.38124e-34	45.9739	36.5599	8.6837	7.68413
	FBgn0029827	CG6048	X	5952565	5954046	106.788	-1.65077	1.09783e-06	7.85844	6.5487	3.78576	3.36512
	FBgn0029833	MCTS1	X	6037892	6039576	573.397	-1.46105	5.22091e-12	61.1865	43.3253	12.5867	11.0967
	FBgn0030148	CG3106	X	9659095	9662903	294.65	-1.88709	1.62559e-14	11.1305	7.57656	4.57814	3.2925
	FBgn0030234	CG15211	X	10772541	10778981	520.516	-1.18052	1.05118e-05	34.223	31.5247	12.0652	14.8629
	FBgn0030347	CG15739	X	11873319	11875346	140.561	-1.14629	0.000257565	6.90213	6.32976	3.64098	2.11307
	FBgn0030367	Cyp311a1	X	12029754	12031465	382.89	-2.11331	2.00479e-19	39.6056	28.5715	4.7971	4.34637
	FBgn0030437	hec	X	12950436	12957462	7.85397	-2.35149	0.0418566	0.38044	0.261553	0.0425824	0.0638735
	FBgn0030509	CG11162	X	13676894	13677882	236.76	-3.42107	2.3155e-28	41.9362	30.7368	1.85921	2.3373
	FBgn0030653	CG7860	X	15568993	15570369	1876.57	-1.01014	3.18014e-05	155.539	110.937	39.2182	48.4032
	FBgn0030688	CG8952	X	15765470	15766445	1141.55	-1.63584	1.15671e-16	106.511	84.5919	36.036	33.6167
	FBgn0030746	CG9981	X	16399782	16405122	383.335	-3.38447	5.18266e-39	10.3708	6.87019	1.17658	0.714354
	FBgn0030748	Traf-like	X	16415046	16417585	630.243	-1.04478	1.22352e-07	22.8977	18.2093	14.1203	10.6506
	FBgn0030756	CG9903	X	16539153	16540852	4920.53	-1.84229	1.35165e-25	337.621	223.858	114.765	83.3394
	FBgn0030774	sphe	X	16700446	16701972	289.557	-1.89423	5.68602e-12	20.2544	16.932	7.1349	8.22763
	FBgn0030775	CG9673	X	16702786	16703884	1659.59	-1.76329	2.91613e-23	151.902	117.57	47.0034	38.504
	FBgn0030777	CG9672	X	16705971	16706874	4174.02	-1.70544	0.0028172	423.386	357.936	95.149	165.999
	FBgn0030836	CG8664	X	17280918	17282726	22263.1	-1.46888	2.03633e-16	1918.07	1311.08	382.555	341.692
	FBgn0030837	CG8661	X	17283762	17284500	2971.32	-1.35046	2.04122e-13	671.065	438.339	138.282	95.5517
	FBgn0030929	CG15043	X	18493193	18494168	1662.15	-1.32803	9.45817e-10	239.02	168.387	48.1689	51.6288
	FBgn0031000	Muc18B	X	19215515	19216660	1398.96	-1.1633	4.5537e-06	93.1225	77.8118	46.8545	60.3244
	FBgn0031004	CG7992	X	19245158	19247250	473.052	-1.18215	2.49333e-08	34.4645	24.5178	9.7912	7.72349
	FBgn0031033	CG14219	X	19587348	19590170	25.8972	-3.47723	2.44506e-05	0.919995	1.13904	0.0351749	0.246224
	FBgn0031034	CG14205	X	19592609	19595548	51.7978	-3.43648	6.54244e-10	3.63291	2.52724	0.132112	0.242206
	FBgn0031099	CG17065	X	20254692	20257199	1651.86	-1.05739	0.000353941	125.279	106.405	22.1999	35.3785
	FBgn0031208	CR11023	2L	7529	9484	44.6462	-1.02371	0.0295492	2.01611	1.71063	1.39861	0.959048
	FBgn0031249	CG11911	2L	320279	321248	9087.25	-2.96291	4.97094e-24	1042.57	847.368	98.1048	160.427
	FBgn0031254	CG13692	2L	421771	422489	2.63452	-4.82583	0.0337272	0.60451	0.345434	0	0
	FBgn0031323	CG5139	2L	1198465	1199266	153.989	-1.28074	3.63943e-05	12.8655	12.983	8.44892	5.20514
	FBgn0031324	CG14342	2L	1204215	1205250	16.9404	-3.61735	0.000105152	2.87456	2.23577	0.155236	0.232854
	FBgn0031466	CG3119	2L	2834887	2837833	64.6612	-1.37316	0.00223858	7.03695	3.73838	1.97962	0.892769
	FBgn0031514	OtopLb	2L	3275800	3280534	751.703	-1.37515	2.9085e-11	34.6109	22.8775	7.94607	6.83898
	FBgn0031533	CG2772	2L	3445992	3447589	75.2699	-2.32849	2.21646e-07	8.13049	7.28104	0.659643	1.09941
	FBgn0031560	CG16713	2L	3695032	3695411	1140.51	-2.72383	7.61997e-47	330.093	257.899	65.8988	45.9802
	FBgn0031561	IM33	2L	3696218	3696658	855.993	-1.12066	3.7181e-09	235.817	169.762	100.808	75.1569
	FBgn0031579	CG15422	2L	4004984	4005670	868.215	-2.14494	1.59053e-19	165.863	133.684	31.9253	15.9261
	FBgn0031653	Jon25Biii	2L	4949941	4950767	46792.6	-2.31605	0.000340505	4984.53	4077.5	717.518	1426.11
	FBgn0031654	Jon25Bii	2L	4952243	4953136	23139.8	-3.04796	0.000125249	3531.8	2552.38	177.418	463.668
	FBgn0031688	Cyp28d2	2L	5207267	5209345	118.965	-1.63065	1.25515e-06	6.06938	4.69793	2.64315	1.40739
	FBgn0031695	Cyp4ac3	2L	5268498	5270329	241.38	-2.65518	5.16482e-21	21.477	17.6599	2.78876	1.50657
	FBgn0031700	CG14022	2L	5327975	5328879	49.4344	-3.44516	1.28845e-09	11.0614	10.1396	0.973357	0.299495
	FBgn0031732	CG11149	2L	5718121	5720899	65.806	-1.77772	5.04807e-05	2.42581	2.92679	1.13826	0.896814
	FBgn0031929	CG18585	2L	7689311	7691061	630.395	-5.00608	1.25152e-82	48.704	34.6656	1.87071	1.36051
	FBgn0031930	CG7025	2L	7691109	7692683	187.862	-2.71499	5.55877e-20	15.855	11.8087	2.94104	1.80257
	FBgn0031945	CG7191	2L	7767628	7775033	62.9956	-1.33898	0.00239409	3.4698	1.94997	1.80433	0.883754
	FBgn0032066	LManIII	2L	8765273	8768710	2613.25	-5.14724	1.2083e-108	150.969	113.83	3.05118	1.44126
	FBgn0032067	LManIV	2L	8769159	8772344	301.696	-5.48936	1.1564e-50	12.7521	10.0505	0.288862	0.337006
	FBgn0032068	LManV	2L	8772946	8776263	4777.77	-4.72668	8.76144e-153	209.575	145.252	9.80003	7.18506
	FBgn0032069	LManVI	2L	8777661	8781252	12976.6	-4.91331	7.42616e-195	566.233	421.32	25.4676	19.2553
	FBgn0032074	Tsp29Fa	2L	8933962	8936096	1704.31	-1.49079	3.44802e-15	112.955	73.1473	55.5931	39.5577
	FBgn0032087	CG9568	2L	9010583	9011358	524.615	-1.44692	2.54638e-12	75.799	60.2061	35.9836	26.1599
	FBgn0032088	CG13102	2L	9012188	9014149	62.8255	-1.45696	0.000518331	4.15872	4.07024	1.04213	0.748195
	FBgn0032110	CG3748	2L	9342832	9344777	28.9556	-2.02094	0.00153396	1.48008	0.928187	0.236088	0.413154
	FBgn0032124	CG17855	2L	9540523	9542480	532.848	-1.27663	2.94156e-09	26.7834	22.6951	15.6279	10.0904
	FBgn0032131	CG3841	2L	9589476	9591783	172.147	-2.46621	2.31765e-16	8.0982	5.55759	1.86424	1.22341
	FBgn0032144	CG17633	2L	9769060	9770409	6990.93	-2.11621	3.13347e-16	497.356	369.913	87.0707	120.378
	FBgn0032235	CG5096	2L	10382263	10384723	669.879	-1.3605	2.90431e-09	38.9009	29.9506	22.6424	12.2096
	FBgn0032373	Vha100-5	2L	11738948	11744524	1979.63	-1.05624	1.54685e-09	51.9747	36.9264	30.5404	22.7032
	FBgn0032733	CG15170	2L	18988268	18990233	773.148	-2.14578	1.20853e-24	57.8138	39.2508	10.7614	9.63817
	FBgn0032734	CG15169	2L	18991020	18992409	48.7415	-2.42732	1.80939e-06	5.83708	3.40497	0.491688	0.561929
	FBgn0032809	CG13078	2L	19563930	19565158	120.307	-2.33344	8.87173e-12	12.8019	12.0669	3.02601	2.5334
	FBgn0032835	CG16772	2L	19962679	19963844	10.6649	-6.84102	4.96887e-05	1.47807	1.02328	0	0
	FBgn0032850	Kua	2L	20097581	20103375	128.228	-1.3259	2.85685e-05	6.59392	5.58198	1.45898	1.38011
	FBgn0032981	CG3635	2L	22175415	22183991	48.1182	-3.3664	7.8134e-10	3.3434	2.76343	0.438091	0.306663
	FBgn0033065	Cyp6w1	2R	6173684	6176195	741.322	-1.41118	2.10833e-09	30.0757	17.4367	17.4789	10.3855
	FBgn0033138	Tsp42Eq	2R	7062108	7063569	259.346	-1.48986	1.64631e-08	26.1251	19.2471	6.83168	6.98695
	FBgn0033139	Tsp42Er	2R	7064399	7066113	285.706	-1.31877	5.52516e-06	39.0528	23.3436	14.7896	7.23046
	FBgn0033215	Dgat2	2R	7712578	7714182	231.157	-2.34813	2.13473e-15	27.3445	18.5367	2.54375	2.99265
	FBgn0033289	CG2121	2R	8396397	8411767	279.987	-1.96424	1.8313e-15	18.824	13.3556	3.17626	2.39441
	FBgn0033294	Mal-A4	2R	8458815	8460884	1394.01	-3.74061	2.91696e-77	85.4406	62.8698	8.2295	7.60918
	FBgn0033296	Mal-A7	2R	8468646	8471663	149.959	-2.62717	1.73188e-16	5.73892	3.88009	0.837327	0.707076
	FBgn0033297	Mal-A8	2R	8471954	8473961	1060.18	-1.857	3.42565e-22	82.0002	59.5537	14.8552	9.95729
	FBgn0033301	CG12780	2R	8551859	8552290	201.31	-3.90302	1.04391e-31	60.486	42.9384	5.91265	2.95632
	FBgn0033302	Cyp6a14	2R	8564187	8567202	2049.05	-3.19575	2.24469e-70	88.1845	66.7569	12.5505	10.4252
	FBgn0033327	PGRP-SC1b	2R	8713446	8715094	104.265	-3.13664	2.74687e-13	10.0895	4.47607	1.39145	0.824563
	FBgn0033366	Ance-4	2R	9039728	9042142	1276.38	-1.1837	9.24793e-08	53.0721	35.9082	21.0781	22.4509
	FBgn0033367	PPO2	2R	9042261	9044709	5479.47	-2.2148	8.94191e-18	225.758	158.248	41.8461	56.9977
	FBgn0033395	Cyp4p2	2R	9237512	9239831	795.432	-5.09172	1.81303e-95	58.4949	43.9843	2.02927	1.77562
	FBgn0033458	Lime	2R	9871470	9873646	121.522	-1.52151	2.19402e-06	5.37637	4.32218	1.9681	1.78642
	FBgn0033483	egr	2R	10078366	10084210	1351.33	-1.03783	1.13509e-07	44.4452	38.8332	28.9794	18.3739
	FBgn0033582	CG9084	2R	11217416	11219771	311.105	-1.43577	7.78515e-10	17.1954	13.3815	7.8528	6.24846
	FBgn0033598	Cpr47Eb	2R	11255167	11255983	473.218	-1.40991	8.21007e-06	77.507	62.0056	11.2831	18.245
	FBgn0033659	Damm	2R	11864112	11866383	56.0468	-1.8123	4.5909e-05	2.56768	1.8946	1.00078	0.960752
	FBgn0033769	CG8768	2R	12691308	12692690	51.3555	-1.55851	0.000829043	6.44101	4.22691	1.41832	0.729424
	FBgn0033782	sug	2R	12924567	12930644	273.755	-1.11743	4.56312e-05	16.8295	13.4636	5.56694	6.34702
	FBgn0033792	CG13325	2R	13110769	13126014	70.6776	-1.30014	0.00128526	1.76266	1.19406	1.00415	0.539267
	FBgn0033820	CG4716	2R	13256587	13257446	198.471	-4.87977	8.61278e-36	38.8346	37.7476	0.821768	0.60263
	FBgn0033826	CG4734	2R	13297202	13298467	3638.54	-2.11974	2.75976e-12	332.031	255.74	47.6056	81.1095
	FBgn0033863	CG13337	2R	13665114	13667756	156.074	-1.02646	0.00308631	4.0415	4.99756	2.70031	2.98455
	FBgn0033982	Cyp317a1	2R	14898312	14903095	250.035	-1.16438	0.00015347	6.32091	6.32091	2.75199	1.24976
	FBgn0033999	CG8093	2R	15214060	15215686	3342.61	-2.861	4.23087e-45	273.145	176.532	49.7132	29.4704
	FBgn0034031	CG12963	2R	15555446	15562436	1529.67	-1.25729	3.27091e-12	55.6491	42.2181	12.9366	10.9453
	FBgn0034052	CG8299	2R	15940610	15941483	606.283	-2.8417	2.40674e-32	78.3235	64.262	11.8619	13.0653
	FBgn0034122	CG15711	2R	16363551	16365895	17.4904	-1.89968	0.0126897	0.929056	0.864984	0.208177	0.104089
	FBgn0034247	CG6484	2R	17582007	17584012	23.2534	-3.46939	1.9588e-05	1.78075	1.10083	0.218831	0.0312615
	FBgn0034279	CG18635	2R	17767808	17769989	72.7927	-1.77229	1.87382e-05	5.58095	2.97168	0.894872	0.659379
	FBgn0034289	CG10910	2R	18020268	18022406	1844.84	-1.08262	2.31844e-07	80.619	66.7739	42.7509	44.4489
	FBgn0034294	Muc55B	2R	18050019	18052107	2927.22	-4.82675	1.10069e-122	197.72	125.754	8.52531	7.62359
	FBgn0034328	BomBc1	2R	18382704	18383235	45.7277	-2.93832	9.98304e-07	11.0186	7.02166	0.867346	2.60204
	FBgn0034331	BomBc2	2R	18384824	18385589	14.2131	-5.77526	0.000255646	2.25886	1.76474	0	0.0784642
	FBgn0034406	Jheh3	2R	18860375	18862078	1746.88	-1.21673	3.84926e-12	111.48	81.3069	63.2508	49.5546
	FBgn0034426	AANATL5	2R	19284551	19285219	35.5485	-2.21279	9.51909e-05	5.85165	3.30093	1.08407	1.00068
	FBgn0034428	AANATL6	2R	19287983	19288995	665.541	-2.34221	3.84846e-28	77.3271	52.8364	19.7269	12.9782
	FBgn0034429	AANATL4	2R	19289109	19289852	107.531	-3.24103	1.64016e-17	17.3963	12.5973	2.1975	1.71978
	FBgn0034437	CG10051	2R	19363641	19367294	888.549	-3.21486	2.71947e-58	32.3452	25.5375	4.10796	3.04985
	FBgn0034441	CG10081	2R	19385923	19389318	655.831	-5.24169	1.85559e-82	28.2114	19.6427	1.18692	0.64741
	FBgn0034477	CG13872	2R	19878836	19880920	99.5624	-1.18833	0.00048129	4.25157	3.04781	1.80524	1.21173
	FBgn0034552	CG17999	2R	20847980	20849939	26.5075	-2.15644	0.0013184	1.21689	1.36529	0.494868	0.164956
	FBgn0034582	Cht9	2R	21067992	21069286	2712.68	-2.77232	6.731e-31	241.165	175.405	37.979	47.1398
	FBgn0034588	CG9394	2R	21118394	21120705	834.111	-1.73364	6.8564e-15	37.2245	26.4236	10.2207	10.6639
	FBgn0034662	CG13492	2R	21820662	21831409	5027.17	-1.00226	2.13395e-09	42.013	31.2054	24.7274	17.2667
	FBgn0034663	CG4363	2R	21834230	21835047	364.711	-3.06482	3.73769e-30	56.3045	36.3476	9.07065	4.84355
	FBgn0034664	CG4377	2R	21835448	21836357	152.161	-2.72474	6.87694e-17	24.7866	19.2604	4.18683	2.21191
	FBgn0034710	Alp7	2R	22203694	22205593	2614.57	-2.14882	1.6338e-22	144.853	117.024	25.5638	28.6976
	FBgn0034715	Oatp58Db	2R	22221180	22223499	129.3	-1.84795	4.28379e-09	9.596	7.27832	1.4202	1.1046
	FBgn0034717	CG5819	2R	22293400	22296955	921.83	-1.18705	4.72551e-10	25.6755	17.9036	11.9812	9.27027
	FBgn0034783	CG9825	2R	22837361	22839291	84.6353	-2.60556	8.42184e-11	6.72494	4.19405	1.336	0.875308
	FBgn0034784	CG9826	2R	22840739	22842977	416.218	-1.73597	4.04747e-11	29.1269	21.729	3.97695	4.74895
	FBgn0035006	CG4563	2R	24451084	24453040	322.493	-1.33144	6.77857e-08	15.1874	12.2724	5.09443	5.03813
	FBgn0035043	CG4781	2R	24640683	24642239	430.024	-1.1979	1.30179e-06	25.2963	18.7393	11.0941	12.1441
	FBgn0035154	hiro	3L	685942	687958	3507.29	-1.7401	8.38566e-23	228.048	153.103	103.235	74.2172
	FBgn0035265	PIG-Wb	3L	1735853	1738106	113.216	-1.46092	1.18435e-05	4.34321	3.46998	2.84143	1.66057
	FBgn0035360	CG1246	3L	2648048	2650205	714.609	-1.70833	5.91108e-18	36.1877	25.9745	9.99447	7.78236
	FBgn0035545	CG12607	3L	4446573	4448072	82.3599	-1.2069	0.00170056	6.26	4.8009	2.71979	3.14287
	FBgn0035583	CG13704	3L	4898900	4900869	213.679	-1.05953	0.000107557	34.6486	21.5967	13.2349	11.7745
	FBgn0035607	CG4835	3L	5479790	5483663	237.837	-2.25157	2.09686e-17	7.30539	5.73417	2.29803	1.47893
	FBgn0035619	Alp10	3L	5592741	5595272	1377.11	-3.18401	1.29819e-63	85.156	62.2627	13.7859	11.3722
	FBgn0035620	Alp9	3L	5595542	5597422	1251.37	-3.32639	9.4855e-58	72.3802	53.2705	9.71096	9.53832
	FBgn0035666	Jon65Aii	3L	6052321	6053215	7010.57	-2.20666	6.58848e-30	1194.78	832.871	148.579	146.229
	FBgn0035667	Jon65Ai	3L	6053493	6054443	8842.97	-1.24314	9.46629e-12	1176.96	750.159	329.686	226.88
	FBgn0035670	CG10472	3L	6061372	6062910	4035.07	-2.70676	3.26439e-05	644.425	505.09	34.7356	69.8885
	FBgn0035718	CG14820	3L	6932926	6934824	78.8535	-1.80947	1.3937e-05	5.43598	3.70799	1.77273	0.729946
	FBgn0035743	Acbp6	3L	7128903	7129673	2466.07	-2.95027	2.36524e-57	366.798	262.719	48.6947	43.2567
	FBgn0035779	CG8562	3L	7398285	7399912	353.724	-1.84483	5.55316e-13	26.341	22.2819	6.08643	6.54816
	FBgn0035781	CG8560	3L	7402332	7404181	6520.09	-1.35518	1.05403e-11	398.788	242.179	119.726	109.378
	FBgn0035790	Cyp316a1	3L	7491864	7493484	32.6118	-2.0456	0.000483772	2.90485	1.89256	0.770097	0.342265
	FBgn0035887	Jon66Cii	3L	8392820	8393649	13431.1	-1.06455	3.93703e-07	1158.79	946.779	589.259	642.98
	FBgn0035888	CG7120	3L	8396000	8402295	287.746	-1.83673	7.14414e-14	13.0181	9.18221	2.31903	1.91277
	FBgn0035926	Acbp5	3L	8788144	8788545	626.546	-1.40109	1.16344e-08	197.336	123.889	71.5586	78.0234
	FBgn0035934	TrpA1	3L	8894404	8904790	39.775	-2.17212	0.000148824	0.935124	0.561074	0.26089	0.0794013
	FBgn0036022	CG8329	3L	9638112	9639021	353.09	-1.68116	2.85543e-13	38.3773	29.3041	15.701	10.6236
	FBgn0036024	CG18180	3L	9641013	9641913	73778.9	-2.16492	1.1275e-15	11785.3	8555.48	1188.78	1743.74
	FBgn0036066	CG14160	3L	10086747	10089400	140.751	-1.31853	1.37448e-05	5.48944	4.27748	2.19243	2.00753
	FBgn0036109	Cpr67Fa2	3L	10891714	10892516	229.588	-1.37154	0.000106427	40.6901	35.4764	9.91585	16.8569
	FBgn0036160	CG12289	3L	11457076	11458470	47.5852	-1.40339	0.0031473	4.02556	3.1593	0.863469	0.971403
	FBgn0036225	CG5883	3L	11943640	11944852	212.678	-2.07303	1.59575e-12	21.1274	13.5819	6.69903	3.59763
	FBgn0036229	CG7248	3L	11954083	11956780	190.613	-4.31531	1.46231e-32	8.28252	5.2871	0.393912	0.440255
	FBgn0036320	CG10943	3L	12861717	12862920	74.5263	-1.74344	3.66027e-05	6.67939	8.02812	1.9249	1.16389
	FBgn0036321	CG14120	3L	12885039	12889244	1857.39	-3.50268	2.44166e-76	53.578	41.822	5.60851	5.01908
	FBgn0036367	CG10116	3L	13456208	13457238	190.049	-1.42355	3.31613e-07	27.3551	18.6658	7.12194	4.54234
	FBgn0036419	CG13482	3L	14329346	14329885	745.41	-1.18039	0.000249551	98.9045	119.962	48.275	72.7604
	FBgn0036422	CG3868	3L	14400769	14402725	5435.59	-1.24052	5.93681e-07	632.432	492.763	107.315	140.586
	FBgn0036440	CG17177	3L	14697313	14701678	26.9103	-1.85637	0.00547782	0.967521	0.393056	0.360991	0.148643
	FBgn0036708	CG13725	3L	17324618	17325518	50.9876	-1.485	0.00170259	4.70624	3.39895	2.55162	1.14152
	FBgn0036727	SecCl	3L	17470127	17474517	403.821	-1.957	9.15004e-17	22.9228	19.9343	3.86843	3.59374
	FBgn0036750	CG6034	3L	17745173	17746860	298.662	-4.13515	7.68752e-45	30.4098	20.6524	1.06741	0.884428
	FBgn0036752	Adgf-A	3L	17751731	17764158	719.74	-1.04353	9.59327e-08	24.3427	19.594	14.8625	12.2209
	FBgn0036831	CG6839	3L	18917581	18919259	2368.07	-1.62178	6.83258e-14	230.997	177.261	41.8055	46.0016
	FBgn0036833	CG3819	3L	18920430	18922108	3345.43	-4.7395	1.32141e-108	418.065	275.074	8.39896	8.72478
	FBgn0036948	CG7298	3L	20202070	20203687	2083.27	-1.79014	6.0242e-23	144.829	101.03	43.538	36.8098
	FBgn0036949	CG7290	3L	20204309	20206046	9795.46	-1.05086	3.25701e-07	433.868	331.612	217.794	233.146
	FBgn0036953	CG17145	3L	20221814	20223197	995.353	-1.41169	4.09501e-13	63.319	46.3823	24.699	21.9209
	FBgn0036978	Toll-9	3L	20361843	20366724	49.9355	-2.94411	1.60646e-08	1.56962	1.60529	0.2236	0.143743
	FBgn0036996	mag	3L	20460683	20462274	10592.4	-2.22945	9.24085e-16	1028.62	764.39	98.2543	148.863
	FBgn0037174	CG14457	3L	22669956	22680034	29.9786	-2.2158	0.000493268	1.7729	1.48279	0.609118	0.179152
	FBgn0037304	CG1113	3R	5253153	5255403	58.8085	-1.96902	8.11913e-06	2.4369	2.23998	0.736005	0.48221
	FBgn0037386	CG1208	3R	5831639	5838782	140.85	-2.13442	2.53202e-11	5.99465	3.81103	1.25309	0.835392
	FBgn0037518	CG2641	3R	7794069	7796599	282.829	-1.09194	9.13265e-06	13.1258	12.0913	7.60642	6.0471
	FBgn0037560	CR18228	3R	8260706	8261898	233.208	-1.09562	0.00012447	14.5809	15.7207	11.3438	6.95266
	FBgn0037677	CG12951	3R	9329223	9330331	4922.73	-1.25403	3.51996e-13	563.659	464.365	227.449	152.912
	FBgn0037678	CG16749	3R	9330885	9331885	1436.04	-1.64772	2.38689e-18	160.159	105.495	44.5815	34.276
	FBgn0037781	Fancl	3R	10051508	10052869	98.9568	-1.18954	0.00137311	7.68474	5.3379	3.13023	3.91278
	FBgn0037782	Npc2d	3R	10055356	10056083	878.522	-2.12943	5.68369e-27	160.449	109.743	46.412	37.1553
	FBgn0037783	Npc2c	3R	10060252	10061136	248.919	-3.86713	5.07566e-37	35.0033	28.2821	2.64903	2.73448
	FBgn0037870	CG18577	3R	11196092	11197285	30.0939	-2.59336	4.12049e-05	5.37959	2.92035	0.619337	0.550522
	FBgn0037930	CG14715	3R	11674221	11674923	448.139	-1.30111	9.03078e-08	66.2668	56.3409	32.3992	34.6565
	FBgn0037934	CG6830	3R	11680972	11684342	2022.73	-1.57613	4.25946e-16	89.4879	69.1671	23.2447	13.8963
	FBgn0037974	CG12224	3R	11980704	11982062	182.72	-1.40241	4.85146e-07	13.8935	9.49035	4.76028	4.01098
	FBgn0037996	CG4830	3R	12208159	12210360	565.392	-1.09699	7.01588e-08	25.6907	21.4039	15.5461	11.8792
	FBgn0038008	CG3942	3R	12254187	12256592	109.919	-1.05418	0.00189419	3.52142	3.42875	2.36885	1.4639
	FBgn0038037	Cyp9f2	3R	12403340	12406028	4265.08	-1.46783	5.4325e-18	331.338	260.683	75.3632	51.5158
	FBgn0038082	Ugt37A2	3R	12739642	12741417	292.384	-1.69559	3.60374e-09	15.1021	11.0767	3.9629	5.004
	FBgn0038095	Cyp304a1	3R	12963791	12965923	910.759	-1.18715	1.42144e-07	72.5512	55.8124	14.2497	15.4853
	FBgn0038097	CG14384	3R	12965938	12967712	30.0138	-1.3672	0.0272826	2.49383	1.94519	1.89159	0.560472
	FBgn0038098	CG7381	3R	12967775	12977471	980.401	-1.47536	1.76153e-15	24.615	18.8509	8.44758	6.26115
	FBgn0038135	CG8773	3R	13294748	13298288	1624.3	-2.36822	2.61611e-33	51.1307	38.0288	9.38375	8.9935
	FBgn0038257	smp-30	3R	14745901	14751246	624.884	-1.26397	9.71927e-07	38.4771	30.7894	11.8446	14.6843
	FBgn0038292	CG3987	3R	15139958	15141715	1066.26	-1.08082	1.15873e-08	63.9341	47.8096	35.7115	23.7501
	FBgn0038353	CG5399	3R	15695241	15697142	1587.95	-1.2426	1.11653e-07	124.165	94.4493	27.871	32.9657
	FBgn0038391	GATAe	3R	16009105	16019133	460.963	-1.13749	4.37871e-05	11.8991	10.3923	5.86331	7.63933
	FBgn0038414	CG6901	3R	16323415	16325128	192.364	-1.33953	6.21104e-07	11.0705	8.81409	5.14417	3.68598
	FBgn0038466	CG8907	3R	17008269	17012533	479.157	-1.71823	6.18532e-16	21.6246	16.4014	5.55821	4.47368
	FBgn0038482	CG4053	3R	17131211	17132198	166.966	-1.03437	0.000517937	15.952	9.38672	6.99613	6.09145
	FBgn0038486	CG5265	3R	17138999	17141168	81.8127	-1.39083	0.000276334	4.37721	2.50923	1.9581	1.56648
	FBgn0038613	Vha100-4	3R	18386841	18389805	661.678	-1.69332	2.97283e-17	24.4993	17.9757	8.93764	7.24392
	FBgn0038647	CG14302	3R	18732681	18733034	391.914	-1.25119	6.81072e-05	126.268	97.8773	43.7636	68.0486
	FBgn0038700	CG3734	3R	19387861	19389866	204.844	-1.56769	9.50521e-09	14.9121	10.126	4.84462	3.15285
	FBgn0038701	CG18493	3R	19390270	19392132	1099.09	-1.37541	5.31406e-14	54.0646	43.4743	26.8504	20.2827
	FBgn0038734	CG11453	3R	19783522	19785519	253.783	-1.35211	7.02191e-07	14.0949	8.95011	6.47033	3.67235
	FBgn0038784	CG4362	3R	20306216	20307537	4650.97	-2.54276	7.0073e-05	610.55	562.967	89.492	172.526
	FBgn0038845	Alp5	3R	21005160	21006990	1475.5	-1.74856	2.06952e-16	83.3702	60.4288	19.1816	20.0724
	FBgn0038873	CG5892	3R	21242618	21245418	45.6319	-3.99924	2.86703e-10	2.51511	1.84935	0.290309	0.064513
	FBgn0038930	BomT3	3R	22085374	22086397	58.5937	-1.91093	1.47111e-05	9.08006	5.69428	3.33631	2.71848
	FBgn0039015	Takl2	3R	22732356	22733851	213.172	-1.23409	2.17803e-05	27.6444	25.4574	8.98243	4.70256
	FBgn0039051	CG17109	3R	23095690	23097240	526.11	-1.39662	1.09251e-11	31.1466	24.3555	13.8029	10.3731
	FBgn0039085	Ugt303B3	3R	23532945	23534767	222.099	-1.07037	2.96697e-05	9.1879	7.7765	5.33915	3.97181
	FBgn0039086	Ugt303B1	3R	23534900	23536710	106.039	-1.47722	1.31299e-05	4.71683	3.83243	2.409	1.47981
	FBgn0039087	Ugt303B2	3R	23536993	23538908	43.3212	-1.82503	0.000302959	3.10533	1.75969	0.704332	0.570173
	FBgn0039091	CG10182	3R	23587120	23589819	1524.62	-2.23566	2.25803e-28	74.06	55.9923	19.8312	11.5224
	FBgn0039092	CG16723	3R	23593625	23596273	75.5786	-1.41778	0.000804102	3.19607	2.3002	2.37174	0.933145
	FBgn0039154	Npc2f	3R	24137895	24140936	665.407	-1.55429	2.70715e-14	116.276	97.1777	24.6831	21.1863
	FBgn0039453	CG6403	3R	26735417	26736307	667.105	-1.61374	3.83959e-12	91.8338	62.5869	26.6757	28.2147
	FBgn0039454	CG14247	3R	26737610	26738593	88.6833	-1.59229	1.21962e-05	8.66925	7.93144	4.31817	3.28181
	FBgn0039470	CG6296	3R	27003236	27005469	6644.85	-3.07059	2.66471e-48	329.702	234.102	31.4697	33.9892
	FBgn0039471	CG6295	3R	27005899	27007055	7704.6	-2.68902	2.22909e-20	1016.29	766.81	69.0043	111.511
	FBgn0039472	CG17192	3R	27017180	27018287	62.1761	-3.13692	5.51207e-11	5.6878	4.52337	0.690118	0.747628
	FBgn0039473	CG17191	3R	27018608	27019751	22.6525	-3.32043	3.09112e-05	2.23255	2.58505	0.171329	0.285548
	FBgn0039474	CG6283	3R	27020238	27021378	11628.5	-1.76061	0.00365447	1368.06	1129.91	166.038	307.595
	FBgn0039475	CG6277	3R	27022071	27023217	3917.36	-3.34781	2.02449e-29	607.642	483.585	22.5057	37.5095
	FBgn0039476	CG6271	3R	27024968	27026109	1442.11	-7.05601	3.67239e-114	171.58	133.381	0.928338	1.85668
	FBgn0039645	CG11898	3R	29165643	29171508	58.5904	-1.4415	0.0019563	1.52874	0.892894	0.874139	0.361057
	FBgn0039736	CG7912	3R	30006034	30009189	145.313	-2.97833	5.63017e-18	8.83815	7.13734	1.23718	1.49315
	FBgn0039768	CG15533	3R	30428820	30431362	388.765	-4.03433	5.12376e-49	28.0078	20.5541	0.956851	1.04798
	FBgn0039769	CG15534	3R	30432064	30435139	45.001	-3.33648	5.00389e-09	1.80708	1.78531	0.223661	0.223661
	FBgn0039840	pHCl-2	3R	31300918	31305384	169.356	-1.0507	0.00016095	3.49179	2.61884	2.51681	1.76177
	FBgn0039941	CG17167	X	23068301	23081144	192.233	-1.93808	1.43995e-11	6.84333	4.93095	2.19709	1.27087
	FBgn0040060	yip7	3L	6035216	6036175	13179	-1.48576	6.09215e-08	1377.23	1074.42	375.236	560.906
	FBgn0040099	lectin-28C	2L	7857077	7860120	2384.47	-2.32011	1.07348e-28	72.4686	59.8952	25.3798	13.9274
	FBgn0040250	Ugt304A1	3R	11173441	11175408	108.636	-1.15196	0.000513942	5.52421	4.33586	3.43758	2.12802
	FBgn0040252	Ugt303A1	3R	11175529	11177910	259.452	-1.30224	1.50357e-07	11.3245	7.95505	4.30523	3.03323
	FBgn0040319	Gclc	X	8102181	8116147	2105.09	-1.02009	6.83411e-09	36.7126	29.0395	18.896	15.9938
	FBgn0040342	CG3706	X	930931	932475	77.0241	-4.15731	5.05149e-16	5.86437	4.13171	0.193032	0.321721
	FBgn0040364	CG11378	X	1170828	1173797	567.723	-1.01727	1.34889e-06	17.3135	14.0938	10.0885	9.03066
	FBgn0040723	CG5011	2L	1200671	1201220	652.36	-2.23409	0.0107605	164.101	131.2	10.1088	29.2031
	FBgn0040729	CG15126	2R	19690798	19691078	199.478	-2.24917	7.9377e-08	67.6053	74.2798	12.097	27.2183
	FBgn0040730	CG15127	2R	19680768	19681391	38.3322	-1.96683	0.00019654	4.98329	4.37925	1.64825	1.35738
	FBgn0040736	BomS3	2R	18387895	18388734	66.3628	-2.79613	4.89279e-10	8.02765	7.30973	1.23329	1.16074
	FBgn0041156	exex	3L	7948186	7951563	339.696	-1.1512	0.000455073	10.9913	9.2693	5.22333	8.46658
	FBgn0042101	CG18744	3R	7797078	7798771	38.8281	-1.87044	0.000653414	2.54046	3.25946	0.838691	0.698909
	FBgn0042102	CG18745	3R	7783843	7786119	471.85	-1.52232	9.25298e-12	26.4558	19.5696	8.82925	8.25962
	FBgn0042104	CG18747	3R	7780884	7783446	294.206	-1.76599	2.37507e-13	19.4612	14.1111	8.5335	6.80374
	FBgn0042105	CG18748	3R	7786170	7787923	86.9757	-1.6288	1.88833e-05	5.56437	3.2998	2.05509	1.21783
	FBgn0043470	lambdaTry	2R	11336840	11337791	39.5032	-3.49604	2.27841e-08	6.33791	6.69497	0.445412	0.197961
	FBgn0043471	kappaTry	2R	11337797	11338733	128.886	-3.47187	4.52039e-21	23.7399	18.2815	1.46525	0.784954
	FBgn0046302	CG10650	2L	18993360	18995934	1978.36	-1.10954	1.20173e-09	125.734	102.715	37.9173	33.4734
	FBgn0050031	CG30031	2R	11350811	11351621	23.6844	-2.234	0.0113342	4.9084	2.2789	0.0618855	0.866397
	FBgn0050049	CG30049	2R	12355671	12359087	64.6622	-2.3122	1.62027e-07	2.67368	1.7758	0.737282	0.381353
	FBgn0050272	MFS1	2R	22829644	22831877	87.2367	-1.63776	3.01476e-05	6.70492	3.44406	1.44354	1.31231
	FBgn0050339	CG30339	2R	9601431	9602901	148.064	-2.28818	1.01194e-12	14.4307	10.2035	4.76508	2.59913
	FBgn0050360	Mal-A6	2R	8465158	8467595	3715.45	-1.62346	3.14954e-21	252.645	176.38	41.521	32.9453
	FBgn0050489	Cyp12d1-p	2R	11117225	11121884	235.919	-4.1829	1.25027e-39	6.50907	5.20213	0.452563	0.368755
	FBgn0050495	CG30495	2R	7656895	7659061	85.7244	-1.74977	1.78346e-05	5.28427	3.73202	1.86203	0.73839
	FBgn0051091	CG31091	3R	25899903	25902172	38.3816	-4.85328	3.53816e-09	4.15219	2.01678	0.021924	0.0876961
	FBgn0051148	Gba1a	3R	23700621	23702605	647.772	-2.34057	1.2896e-30	44.9749	34.8844	8.65258	6.30552
	FBgn0051233	CG31233	3R	21749853	21753237	1255.58	-1.47481	1.46209e-14	61.729	43.8937	10.7044	9.50303
	FBgn0051259	CG31259	3R	8523944	8526667	95.2232	-1.97833	6.23994e-08	5.69998	4.54681	0.994997	0.557199
	FBgn0051262	CG31262	3R	17217116	17223074	51.0803	-1.52191	0.000775606	2.71331	2.17695	0.703697	0.461801
	FBgn0051281	Tpl94D	3R	22966284	22967842	186.093	-1.73026	5.14085e-09	13.9689	13.5875	3.66909	2.18799
	FBgn0051288	CG31288	3R	25297960	25299557	125.044	-1.07121	0.000730761	7.40775	6.5172	3.86	3.53446
	FBgn0051446	CG31446	3R	15693086	15694194	108.746	-1.94214	1.1845e-08	19.2857	13.4081	2.93979	2.05231
	FBgn0051463	CG31463	3R	8292335	8293609	348.985	-3.91594	1.13186e-47	32.6135	25.9247	2.662	1.7077
	FBgn0051741	CG31741	2L	18084256	18086714	390.879	-2.15028	1.55715e-16	21.8471	18.7484	3.98567	4.53332
	FBgn0051781	lncRNA:CR31781	2L	16869346	16878300	529.254	-1.08339	2.14248e-07	14.9125	12.5332	7.66331	6.35139
	FBgn0051789	CG31789	2L	18605928	18606684	3143.75	-2.37208	9.11636e-31	428.816	353.091	113.657	118.563
	FBgn0051802	CG31802	2L	18208415	18209237	106.604	-1.00209	0.00252802	11.5914	8.26992	7.51437	4.83683
	FBgn0051821	CG31821	2L	15900935	15902410	179.703	-1.41313	3.68293e-07	13.2758	10.7556	5.16194	3.45588
	FBgn0051955	CG31955	2L	3711881	3713105	79.5196	-2.24585	9.64865e-09	8.69662	6.69411	1.53696	1.2808
	FBgn0051958	CR31958	2L	3785738	3786343	20.2326	-7.75823	1.10347e-06	2.81589	3.80974	0	0
	FBgn0051960	CG31960	2L	3784947	3785622	30.7642	-1.81043	0.00181842	4.33292	2.8164	1.18935	1.10439
	FBgn0052053	CG32053	3L	10090170	10092346	118.248	-1.60509	2.65904e-06	7.21101	4.01282	2.37806	1.77467
	FBgn0052054	CG32054	3L	10092768	10094738	90.2956	-2.08725	6.21735e-08	4.24696	3.663	1.60198	0.783948
	FBgn0052107	CG32107	3L	12857282	12861305	77.4035	-1.34913	0.00122541	1.69972	1.91016	0.944128	0.456329
	FBgn0052207	hpRNA:CR32207	3L	19477329	19478720	121.699	-1.23633	7.97751e-05	9.70013	7.5336	5.27014	3.82713
	FBgn0052284	CG32284	3L	3186664	3187245	163.424	-1.15645	0.000215335	48.5343	37.5629	14.3303	7.0105
	FBgn0052302	CG32302	3L	2268825	2269903	12463.5	-1.31844	3.33564e-15	1490.93	1022.86	386.886	292.228
	FBgn0052379	CG32379	3L	7396355	7398208	57.2232	-1.67499	0.000123273	6.08529	4.5938	1.41382	0.873244
	FBgn0052483	CG32483	3L	688523	690081	360.536	-1.90419	4.06484e-16	24.3319	18.1218	7.50838	4.84412
	FBgn0052495	Gss2	X	17899702	17906025	17.1858	-2.50995	0.00285434	1.16474	0.476483	0.0688057	0.103208
	FBgn0052581	CG32581	X	15796908	15799162	132.3	-10.4718	1.17931e-12	16.3732	14.2128	0	0
	FBgn0052633	CG32633	X	13561671	13563359	662.7	-1.30301	2.79124e-10	37.4694	26.0913	16.9619	14.7787
	FBgn0052687	CG32687	X	10482028	10487205	4851.63	-1.02325	1.47934e-07	228.659	175.39	52.6111	52.6616
	FBgn0052750	CG32750	X	6194737	6196439	118.174	-1.72101	1.0488e-07	9.29407	7.36342	2.00286	1.43956
	FBgn0052843	Dh31-R	2R	13267798	13295927	278.471	-1.22172	5.88698e-07	9.60343	8.23151	2.80599	2.38274
	FBgn0053127	CG33127	2L	322101	323091	110.397	-2.33046	5.69489e-10	10.6379	8.01556	1.53045	2.09162
	FBgn0053128	CG33128	2L	1494070	1495456	6815.35	-1.21635	2.49837e-08	464.489	324.917	173.463	194.333
	FBgn0053181	CG33181	X	8489348	8517029	1410.04	-1.04081	5.21485e-07	17.4823	17.7591	9.49291	7.89491
	FBgn0053192	MtnD	3R	20534962	20535301	338.306	-2.81489	9.53993e-24	127.254	116.87	19.4574	23.0894
	FBgn0053225	CG33225	2R	21590275	21591584	169.152	-2.57129	8.44258e-16	21.3819	18.4141	3.10289	1.55145
	FBgn0053306	CG33306	2L	13842888	13843742	2368.04	-3.7187	1.12737e-86	437.385	291.216	28.7904	22.9545
	FBgn0053465	CG33465	2R	15819114	15821114	264.153	-1.96896	4.23103e-11	14.5846	11.5525	5.49316	2.38988
	FBgn0053508	ppk13	2L	21086790	21088751	28.8495	-1.74931	0.00340314	1.73186	1.58447	0.610366	0.610366
	FBgn0053509	CG33509	2L	21084605	21086506	16.3576	-2.72833	0.00252929	1.50233	1.79124	0.279194	0.0348993
	FBgn0053926	CG33926	3L	9443232	9446388	904.868	-1.50826	1.4614e-06	148.199	133.172	19.1906	32.061
	FBgn0053965	CG33965	3L	1232882	1234015	80.2262	-2.84337	1.00799e-11	11.1725	7.05301	1.27411	1.0921
	FBgn0053966	CG33966	3L	1234130	1235420	153.657	-1.77854	3.37569e-09	10.5735	9.03403	3.74551	3.38136
	FBgn0054026	CG34026	X	9533818	9534625	524.765	-4.39093	1.82376e-56	66.0344	66.3626	3.11322	3.24857
	FBgn0062412	Ctr1B	3R	8317612	8319205	4508.06	-1.66389	6.2128e-16	384.653	332.429	109.865	114.162
	FBgn0082998	snoRNA:Psi28S-1192d	X	17143934	17144068	8.90746	-2.32381	0.0317778	6.38094	6.38094	2.22594	1.11297
	FBgn0085205	CG34176	2L	4004080	4004480	630.522	-1.4893	8.68338e-09	195.963	159.431	34.6958	43.2176
	FBgn0085244	CG34215	2R	6831296	6831793	110.403	-2.64852	3.32647e-12	26.8658	21.8442	3.60579	4.90387
	FBgn0085300	Cpr65Ay	3L	6158075	6158630	30.3318	-1.85571	0.0015514	5.44816	5.22579	1.60495	1.37567
	FBgn0085317	CG34288	3R	22446763	22447263	121.736	-1.72215	7.30652e-07	35.6688	37.423	5.94337	6.05143
	FBgn0085330	CG34301	3R	8773435	8773810	86.7869	-2.30206	1.77404e-07	27.7777	17.9558	3.94139	7.0945
	FBgn0085345	CG34316	3R	15230585	15231686	299.468	-2.78942	8.10612e-20	39.2885	31.8844	5.62171	8.05778
	FBgn0085359	CG34330	X	19068275	19068973	3314.18	-1.62523	1.16088e-12	438.187	374.154	132.933	155.104
	FBgn0085415	CG34386	2R	18062415	18093628	53.4579	-1.76345	0.000101908	2.6336	1.73869	0.881268	0.558136
	FBgn0085732	CR40190	2R	1211067	1213666	52.756	-3.33554	0.0179469	4.86575	3.43958	0.545144	0.0272572
	FBgn0250815	Jon65Aiv	3L	6039155	6040135	69465.8	-1.73053	0.00202396	9541.58	8204.36	1277.49	2183.74
	FBgn0259101	CG42249	X	11096273	11108148	1265.74	-1.67957	1.30505e-16	46.1919	31.3	14.1909	8.67224
	FBgn0259715	CG42369	2L	6395853	6397249	58.015	-2.95797	1.80209e-09	6.66573	4.17244	0.431116	0.502969
	FBgn0260000	CG17570	2L	20263419	20264424	89.51	-1.98518	3.21652e-07	8.78671	9.03422	2.60417	1.4406
	FBgn0260393	CG17147	3L	20223932	20225324	445.251	-2.48376	2.88984e-23	67.8505	48.4006	5.22575	5.72344
	FBgn0261504	7SLRNA:CR42652	3R	6820133	6820431	4269.02	-1.18457	4.79668e-06	1452.08	1887.78	401.972	402.445
	FBgn0261633	CG42716	3L	16033778	16034170	70.7784	-3.17527	1.84317e-12	33.0552	27.0452	2.25312	1.9527
	FBgn0261675	Npc1b	X	20934869	20939503	447.571	-1.78906	1.94381e-14	9.98133	8.08437	5.27458	3.04617
	FBgn0261681	CG42728	3L	15527620	15528196	118.19	-1.0207	0.00206836	30.6346	17.9684	7.67553	5.14424
	FBgn0261930	vnd	X	582121	598151	222.114	-2.04721	6.09198e-10	4.6423	3.61445	0.876973	1.32875
	FBgn0262028	lncRNA:CR42839	3R	16004321	16008073	79.2267	-1.08689	0.00487229	1.79292	1.62142	1.34134	0.720719
	FBgn0262146	MtnE	3R	20534021	20534704	386.778	-3.13103	2.23548e-36	72.6532	47.6264	11.9625	9.27428
	FBgn0262587	CG43124	3R	28263871	28264773	266.181	-1.36166	1.29708e-07	27.2061	21.8274	12.3166	7.15779
	FBgn0262592	CG43127	3L	10624728	10625599	18.7679	-2.218	0.00322423	3.12139	2.49711	0.479143	0.559
	FBgn0262944	lncRNA:CR43263	2L	1216854	1217785	32.0251	-5.99284	2.44079e-07	3.49876	4.102	0.134106	0
	FBgn0262951	lncRNA:CR43270	3L	22665300	22669528	64.9256	-2.15514	4.44385e-07	1.95717	1.45614	0.539653	0.323792
	FBgn0262968	lncRNA:CR43279	X	7494544	7495497	116.377	-1.78566	5.96058e-08	18.3206	12.6579	4.61407	3.80459
	FBgn0263081	CG43349	2L	1200205	1200663	1317.23	-2.24074	0.00647981	248.069	280.277	37.1682	94.4692
	FBgn0263235	Phae2	2L	12111110	12112256	311.981	-1.09636	0.000414824	19.2376	17.4075	7.86074	11.2153
	FBgn0263321	CG43402	2L	1442627	1443832	48.7214	-4.2391	3.25961e-11	7.22599	4.73427	0.323832	0.0809579
	FBgn0264296	CG43774	2L	4008653	4009090	262.433	-1.60116	2.16681e-08	53.6581	61.6995	22.1711	14.9228
	FBgn0264750	CG44008	2L	11841502	11842445	1659.54	-1.40563	7.5468e-10	172.269	121.091	62.1987	70.783
	FBgn0264776	CG44014	3R	15507940	15508886	63.3851	-1.65893	8.37656e-05	6.46017	4.56667	2.1454	2.1454
	FBgn0264789	asRNA:CR44019	3R	5250913	5252132	57.4732	-1.7893	5.36055e-05	11.0697	7.05325	3.60148	2.25092
	FBgn0264997	lncRNA:CR44148	2L	7684482	7685341	39.9055	-2.00211	0.000354254	8.9846	8.19184	2.30232	0.736742
	FBgn0265186	CG44251	2R	12948348	12952293	343.308	-1.01853	2.41909e-05	13.9353	9.38853	7.29034	6.81694
	FBgn0265368	lncRNA:CR44309	2L	3562038	3563118	17.1403	-2.7711	0.00116435	1.39269	1.59165	0.336175	0.0960499
	FBgn0265444	lncRNA:CR44344	2R	17386841	17389081	26.211	-2.38903	0.000252875	2.44805	1.67737	0.352092	0.19205
	FBgn0265631	CG44438	2R	5879196	5880395	12.4971	-7.06786	1.90771e-05	1.66799	1.37013	0	0
	FBgn0265897	lncRNA:CR44686	3L	20887006	20888002	10.0782	-3.58757	0.00291692	0.979221	1.15203	0.0753515	0.150703
	FBgn0265914	asRNA:CR44703	2R	21068260	21069445	86.416	-2.46218	2.59177e-09	9.94736	5.61133	1.71969	2.00631
	FBgn0266219	lncRNA:CR44914	2L	6872714	6874378	11.6869	-3.40241	0.0015374	1.73704	1.20257	0.0740797	0.0740797
	FBgn0266742	lncRNA:CR45215	3R	8316984	8318006	134.582	-1.59967	4.55116e-06	11.4183	8.69731	3.9709	5.34266
	FBgn0266822	lncRNA:CR45284	2L	14032006	14038306	13.0982	-5.67979	0.000415006	0.223592	0.294735	0.00987931	0
	FBgn0267111	lncRNA:CR45551	3R	8225279	8232178	169.688	-1.83378	1.43206e-10	2.76573	2.25528	0.748798	0.586408
	FBgn0267339	p38c	3R	24149020	24150203	199.38	-1.0397	0.000170277	20.4609	14.098	7.17413	4.30448
	FBgn0267433	kl-5	Y	22250	137486	101.222	-1.08667	0.00156501	0.761263	0.739667	0.27471	0.210736
	FBgn0267507	pre-rRNA:CR45847	rDNA	66807	74924	716.094	-1.42096	4.81206e-11	9.78528	6.31982	5.04571	3.18236
	FBgn0267798	lncRNA:CR46123	3R	1366234	1366601	186.726	-4.77824	4.7675e-34	86.1361	81.9794	1.66438	1.66438
	FBgn0267934	lncRNA:CR46214	3L	16759393	16762683	16.1049	-3.26668	0.00029785	0.643611	0.459722	0.0721666	0.0721666
	FBgn0283437	PPO1	2R	17887220	17889973	4948.14	-1.91243	1.18624e-27	209.057	140.38	79.1349	64.0996
	FBgn0283461	Drs	3L	3369556	3369942	579.647	-1.80896	3.92441e-11	152.71	96.0424	27.9997	35.8344
	FBgn0283480	Alp2	2R	22206005	22207987	8.68445	-2.32941	0.0397216	0.366729	0.451358	0.209588	0.0419175

## Sheet: 2. 82Eb del vs WT
	gene_id	gene_symbol	chr	start	end	baseMean	log2FC	pvalue	WT_1_RPKM	WT_2_RPKM	82Eb.del_1_RPKM	82Eb.del_2_RPKM
up	FBgn0000053	Gart	2L	7014623	7023898	14665.3	1.25794	7.85063e-38	108.304	74.4427	374.226	325.346
	FBgn0000241	bw	2R	23527805	23538499	885.49	1.07917	1.39561e-16	14.7826	10.982	21.8366	19.3415
	FBgn0000449	dib	3L	4062292	4064551	117.377	1.63771	2.1136e-08	2.50559	1.86984	5.05867	3.8758
	FBgn0000566	Eip55E	2R	18627918	18629395	3776.53	1.25785	1.06004e-33	84.5342	73.04	279.294	250.21
	FBgn0000639	Fbp1	3L	14094589	14098053	600500	1.16545	1.00482e-36	8223.69	5847.16	14360.9	12262.9
	FBgn0000644	Fcp3C	X	3173376	3174474	23.4189	1.42915	0.0198775	0.763761	0.560092	3.0349	2.69769
	FBgn0001142	Gs1	2L	132077	134472	11560	1.06224	4.48695e-32	214.756	171.098	322.744	288.961
	FBgn0003255	rk	2L	13982743	14001248	141.132	1.00337	0.000314183	0.810705	0.941163	2.48122	2.44162
	FBgn0003374	Sgs4	X	3250089	3251040	23760.4	1.21492	1.81806e-35	1034.19	739.512	1875.99	1521.96
	FBgn0003378	Sgs8	3L	11508967	11509394	24607.3	1.16902	5.92823e-28	2998.12	2003.28	5142.71	4103.4
	FBgn0003979	Vm26Aa	2L	5959596	5960340	6.95167	6.25586	0.000489714	0	0	0.542883	1.28935
	FBgn0004240	DptA	2R	18865765	18866260	23.4738	3.33565	1.23624e-05	0.83032	0.10379	7.59434	5.2118
	FBgn0004431	LysX	3L	1194739	1195302	696.208	1.7064	3.52336e-27	29.0828	28.0442	139.195	142.126
	FBgn0004959	phm	X	18685766	18688433	891.968	1.03749	1.27976e-15	23.1549	17.6304	32.5332	29.6657
	FBgn0005391	Yp2	X	10050951	10052636	14.5951	1.68379	0.0326913	0.222719	0.222719	0.958611	1.04991
	FBgn0010039	GstD3	3R	12373068	12373813	250.098	1.33378	7.48721e-11	13.057	10.4619	23.431	21.5363
	FBgn0010052	Jhe	2R	16119793	16122773	131.387	1.06236	0.000100254	2.60382	1.60051	6.29303	5.68403
	FBgn0010294	ng2	X	3240026	3240571	116.237	1.29541	6.22661e-06	11.0074	7.98036	17.3548	17.1444
	FBgn0014863	Mlp84B	3R	7112850	7117732	16215.9	1.00631	5.69139e-29	217.025	173.886	442.019	412.304
	FBgn0022774	Oat	3L	19647280	19649851	5371.87	1.49408	6.92878e-54	188.533	138.371	330.031	305.404
	FBgn0024294	Spn43Aa	2R	7147692	7149289	684.989	1.01427	5.4808e-09	26.4508	15.4001	40.5556	28.7096
	FBgn0024366	CG11409	X	1329518	1341587	184.146	1.02962	8.70239e-06	1.52096	1.13537	2.58672	2.514
	FBgn0026169	snoRNA:Psi18S-1820	2R	24176228	24176367	151.627	1.4283	2.30757e-08	34.3058	26.3613	77.7531	76.0019
	FBgn0026403	Ndg	2R	10313891	10322104	1160.75	1.28643	1.05355e-23	7.97424	6.7129	27.835	22.5287
	FBgn0026602	Ady43A	2R	7243024	7245776	926.187	1.08171	1.01792e-16	16.1298	11.6645	43.3023	37.5588
	FBgn0027584	CG4757	3R	11161207	11163498	133.988	1.83574	3.61328e-11	1.44904	1.33218	8.43566	7.66175
	FBgn0028888	CG4168	2L	15161882	15200459	56.1826	1.04438	0.00858204	0.560808	0.440635	0.69847	0.557113
	FBgn0029798	CG4078	X	5747747	5752077	285.456	1.10686	1.56556e-08	3.05889	2.16087	5.82468	4.76317
	FBgn0029799	CG15772	X	5752249	5754041	68.2466	3.47867	1.6475e-14	0.382126	0.293943	4.53607	3.10523
	FBgn0029823	Shmt	X	5913067	5916797	5156.67	1.03575	4.71161e-23	104.451	72.5586	167.796	138.266
	FBgn0029848	Btnd	X	6217268	6219327	419.252	2.93184	2.81997e-55	3.22226	2.74042	20.5049	17.305
	FBgn0029866	CG3842	X	6337762	6343731	732.177	1.29489	1.01379e-20	11.3831	8.79922	21.6802	20.2213
	FBgn0029924	CG4586	X	6969918	6972265	1025.54	2.16685	8.87775e-59	10.0475	6.78588	63.6784	57.3359
	FBgn0029990	CG2233	X	8035741	8037517	26204.1	2.06135	1.94273e-114	397.271	291.285	2481.53	2138.09
	FBgn0030048	CG12112	X	8558879	8560192	111.561	1.45237	1.79151e-06	2.8444	3.14381	9.25105	8.80521
	FBgn0030272	CG15201	X	11144120	11144809	402.651	1.48274	5.43305e-16	26.0116	23.1595	69.69	51.934
	FBgn0030362	regucalcin	X	12012377	12017375	13943.8	1.03191	1.24943e-28	516.333	377.114	596.637	507.957
	FBgn0030569	CG9411	X	14472408	14480086	23.1847	1.64003	0.0103024	0.196695	0.151304	0.473123	0.692788
	FBgn0030776	CG4653	X	16704081	16705278	102.607	3.72272	2.23936e-21	0.923329	1.5109	12.9615	11.3574
	FBgn0030886	CG12672	X	18005897	18007606	16.6177	2.39279	0.00223324	0.33233	0.189903	0.975641	0.679992
	FBgn0030968	CG7322	X	18855873	18857757	1129.08	1.37019	3.19124e-28	44.8349	32.8148	80.0782	68.9601
	FBgn0030998	CG14195	X	19208694	19212082	230.503	1.21812	9.67374e-09	2.76117	2.18447	10.1814	9.99226
	FBgn0030999	Mur18B	X	19213254	19214938	5843.19	1.19939	2.81683e-37	126.312	100.267	259.923	231.96
	FBgn0031178	CG10918	X	21428614	21429256	254.148	4.87287	1.00471e-52	1.45217	1.83941	46.1119	50.6932
	FBgn0031264	CG11835	2L	560568	563819	1716.43	1.44906	1.57296e-36	20.5967	15.4858	53.8973	44.7602
	FBgn0031277	CG13947	2L	779173	779655	97.1895	1.94812	2.71326e-09	7.18708	5.35208	18.5239	13.2755
	FBgn0031384	CG4238	2L	2009859	2030788	499.619	1.19255	3.84212e-14	3.76063	3.07688	11.2497	10.601
	FBgn0031432	Cyp309a1	2L	2562483	2564830	727.487	1.37837	6.19584e-23	18.0196	13.1667	31.8919	28.2685
	FBgn0031522	CG3285	2L	3330928	3332876	372.786	2.27669	1.66829e-32	8.38873	5.3146	22.6644	22.8499
	FBgn0031559	CG3513	2L	3692699	3693182	87.837	1.03704	0.00163273	6.76307	7.00038	21.5101	17.9811
	FBgn0031563	CG10031	2L	3698451	3699092	85.2939	1.07881	0.00118386	8.01987	7.59777	11.478	8.76186
	FBgn0031627	fipi	2L	4734592	4794044	84.7767	1.21075	0.000346014	1.29085	0.75139	3.15116	3.34465
	FBgn0031694	Cyp4ac2	2L	5266392	5268455	35.3835	1.56389	0.00229707	1.09258	0.66505	1.83409	1.30162
	FBgn0031713	Coq6	2L	5530620	5532223	519.168	1.07947	1.22041e-10	12.7522	8.21743	37.2817	28.7107
	FBgn0031745	rau	2L	5859769	5879498	203.694	1.07058	1.42791e-06	5.54553	4.49638	7.4425	7.17574
	FBgn0032184	CG13135	2L	10122129	10122771	211.678	2.30424	7.7234e-23	6.67497	5.89478	36.5946	31.27
	FBgn0032304	CG17134	2L	10820705	10821967	852.109	2.16862	5.7508e-39	23.6384	12.7197	67.9351	55.0372
	FBgn0032311	CG12517	2L	10870167	10870722	10.0268	6.78909	5.07554e-05	0	0	2.92247	2.39111
	FBgn0032343	CG6201	2L	11110557	11113061	138.675	1.58865	3.37157e-09	1.68666	1.4019	4.41896	4.35523
	FBgn0032405	firl	2L	12063457	12066775	384.072	1.31675	4.66953e-14	5.74284	4.25724	11.2526	9.34886
	FBgn0032713	Ugt36D1	2L	18823548	18826716	1419.93	1.29862	6.27106e-29	21.089	16.2223	46.3824	40.2829
	FBgn0032783	CG10237	2L	19435850	19442727	465.207	1.02567	3.59227e-10	6.15289	4.88352	18.7746	15.0034
	FBgn0032824	CG13962	2L	19813704	19814532	1296.43	1.43766	1.20475e-30	50.1891	42.6183	175.076	172.303
	FBgn0033137	Tsp42Ep	2R	7054405	7057548	2302.76	1.36411	4.7916e-35	30.6404	21.9229	60.7351	50.8939
	FBgn0033153	Gadd45	2R	7249161	7250655	387.27	1.22294	2.02244e-11	9.76352	5.94301	29.0451	25.2763
	FBgn0033154	CG1850	2R	7258867	7261269	78.8813	1.33409	0.00010398	1.50063	1.34432	2.93953	2.43766
	FBgn0033170	sPLA2	2R	7442864	7443827	282.161	1.62793	2.64716e-16	8.54736	6.20205	43.3368	36.5684
	FBgn0033304	Cyp6a13	2R	8570499	8572147	473.782	1.34786	1.10747e-16	8.73329	7.37149	31.5263	30.0228
	FBgn0033405	CG13954	2R	9309296	9389467	36.6824	1.33087	0.00841129	0.144904	0.159394	0.410638	0.273759
	FBgn0033593	Listericin	2R	11241745	11242194	441.171	1.03899	3.62584e-10	42.2158	36.7035	65.9606	57.6893
	FBgn0033679	CG8888	2R	12064565	12079543	9245.29	1.22238	2.02645e-37	169.15	142.144	662.089	617.907
	FBgn0033725	Cpr49Ac	2R	12386666	12390057	43219.3	1.04336	5.57912e-33	843.451	673.834	1785.89	1618.4
	FBgn0033817	GstE14	2R	13239729	13241013	66.2688	1.01987	0.0102259	3.53907	1.54834	5.00219	5.86677
	FBgn0033866	CG6280	2R	13753964	13758971	72.434	1.42643	7.67993e-05	1.07339	0.700992	1.60971	1.26867
	FBgn0034076	Jhedup	2R	16117109	16119149	635.339	1.55765	8.798e-25	9.60802	8.5528	41.1096	39.3575
	FBgn0034290	CG5773	2R	18042296	18043744	4075.85	1.23816	1.80878e-36	149.869	110.791	246.01	222.248
	FBgn0034462	CG15905	2R	19646483	19647645	131.566	1.27829	2.77584e-06	4.77992	3.25441	13.3238	13.3238
	FBgn0034494	CG10444	2R	20271653	20274499	662.296	1.08522	2.01454e-14	8.29151	6.3664	28.6318	25.9209
	FBgn0034899	CG13560	2R	23747560	23748477	155.983	5.01028	2.06801e-32	0.448626	0.616861	20.2749	27.5964
	FBgn0034901	CG11300	2R	23751915	23752495	2844.17	1.70511	1.47905e-46	144.326	136.62	376.431	326.397
	FBgn0034903	sona	2R	23753477	23798395	7316.61	1.23923	2.80429e-39	49.2322	39.9322	123.366	106.273
	FBgn0034904	CG15800	2R	23790614	23791227	217.626	1.42231	2.07948e-10	14.5831	9.45933	26.8569	21.7157
	FBgn0034974	CG16786	2R	24081782	24086287	296.501	1.15955	1.44441e-09	3.50091	2.9958	6.62816	6.12674
	FBgn0034996	CG13575	2R	24255327	24257414	73.6093	1.55936	9.78417e-05	2.31524	0.838275	3.99741	2.74631
	FBgn0035041	CG13594	2R	24615423	24638588	108.882	1.10583	0.000182293	2.35477	1.62591	2.53129	2.61857
	FBgn0035144	Kah	3L	582824	589274	172.746	1.33808	2.91748e-08	2.09149	1.83499	5.66305	5.17828
	FBgn0035348	CG16758	3L	2499372	2503606	1742.82	1.14971	2.73855e-23	29.523	25.5666	64.7064	59.1823
	FBgn0035522	CG1273	3L	4263719	4277778	307.777	1.04431	4.45308e-08	4.35708	2.94588	5.35403	4.46367
	FBgn0035546	CG11345	3L	4457177	4458163	306.939	1.04108	5.18277e-08	11.5821	10.549	33.1161	30.1126
	FBgn0035572	CG13711	3L	4757883	4758708	49.1871	1.13462	0.0091329	2.08578	2.22483	4.669	3.30967
	FBgn0035625	Blimp-1	3L	5630983	5652094	888.042	1.13914	4.21867e-18	4.07792	3.36642	9.35839	8.51231
	FBgn0035791	CG8539	3L	7497211	7498831	27.029	2.03182	0.000706304	0.460197	0.26297	1.59407	1.17961
	FBgn0035798	frac	3L	7562610	7569499	372.332	1.52748	6.28962e-18	2.08583	1.5413	7.39861	6.96724
	FBgn0035931	CG13312	3L	8805811	8807213	36.7115	1.39391	0.00494793	1.01892	0.970402	4.10713	3.27178
	FBgn0036108	Cpr67Fa1	3L	10889990	10890700	95.9064	1.65571	3.10993e-07	6.66595	5.86603	15.0733	11.0358
	FBgn0036467	CG12310	3L	15050263	15050806	5225.25	2.06898	3.52659e-98	207.614	172.95	796.253	717.024
	FBgn0036481	CG16959	3L	15119878	15125321	282.736	1.07579	3.43624e-08	7.04866	6.05689	8.71274	8.09513
	FBgn0036485	FucTA	3L	15147137	15154395	134.301	1.05726	0.00024352	1.98579	2.44405	3.42557	3.09933
	FBgn0036648	CG4098	3L	16608138	16609347	94.7031	1.20566	0.000356832	3.38113	2.31849	9.11626	5.23241
	FBgn0036822	NijB	3L	18892383	18893278	73.1365	2.86023	1.7371e-12	1.55129	1.388	7.50275	8.64723
	FBgn0037167	CG11425	3L	22474795	22475792	119.807	1.83331	8.26327e-10	3.24346	3.36821	13.4109	10.5234
	FBgn0037229	CG9766	3R	4269221	4277928	18.8311	2.58024	0.000540105	0.300102	0.250085	1.22351	1.22351
	FBgn0037396	CG11459	3R	6025826	6027238	659.308	1.34825	9.78558e-21	15.063	12.0934	35.3263	30.1211
	FBgn0037448	CG15186	3R	6478311	6495025	655.684	1.7705	1.18231e-33	3.17028	2.36182	8.35506	7.24311
	FBgn0037664	CG8420	3R	9246649	9251431	228.211	1.05295	1.84626e-06	3.21979	3.09353	10.4877	10.7664
	FBgn0037786	Alp13	3R	10073821	10075373	61.2066	1.12934	0.00319324	1.96886	1.3405	3.66305	3.53377
	FBgn0037801	CG3999	3R	10251518	10255268	3656.23	1.83871	1.3615e-60	31.295	20.8265	95.3829	79.4014
	FBgn0037974	CG12224	3R	11980704	11982062	1110.88	2.87802	4.56855e-99	13.8935	9.49035	148.919	126.978
	FBgn0038056	CG5961	3R	12458421	12460294	159.477	1.11316	1.41579e-05	4.95223	2.94866	7.99581	6.35058
	FBgn0038099	CG7091	3R	12978000	12980535	44.4284	1.60181	0.000627397	1.23877	0.599405	2.35212	1.74118
	FBgn0038239	CG14850	3R	14560935	14561521	1694.86	1.40413	1.37021e-24	90.9854	92.0616	205.666	200.344
	FBgn0038241	CG8087	3R	14564323	14564805	1395.42	1.25613	4.78955e-26	113.861	96.074	202.896	178.997
	FBgn0038242	CG14852	3R	14565927	14566513	784.161	2.08825	2.59279e-45	48.8208	35.8204	106.107	110.672
	FBgn0038260	CG14855	3R	14796305	14798474	348.546	1.55248	1.65449e-15	6.88101	4.93355	17.2052	12.2047
	FBgn0038337	CG6125	3R	15402598	15407070	812.766	1.27985	8.92935e-19	15.8071	14.9414	24.2397	21.4843
	FBgn0038462	CG17556	3R	16994542	16996071	106.466	1.28112	2.92762e-05	3.87525	2.14773	6.38995	5.55648
	FBgn0038492	Mur89F	3R	17152995	17202130	2551.39	1.81477	1.52785e-61	10.7488	9.2906	31.4119	28.6378
	FBgn0038528	CG14326	3R	17619100	17619688	13.7738	2.01202	0.015522	0.704759	0.84571	2.37146	1.80231
	FBgn0038601	CG18600	3R	18300195	18301728	220.974	1.21054	9.26989e-08	5.95247	4.76986	12.4587	14.3957
	FBgn0038610	CG7675	3R	18378124	18381178	328.821	1.05761	1.90066e-07	8.74503	6.13508	32.7087	21.765
	FBgn0038672	CG6005	3R	19022458	19024030	120.694	1.07389	0.000157027	2.7932	2.75785	8.62361	7.8627
	FBgn0038714	Cpr92A	3R	19597502	19598955	17.2418	1.94939	0.0100278	0.379382	0.682887	1.40447	1.51251
	FBgn0038716	CG7342	3R	19603375	19606475	1425.56	1.09167	4.86005e-21	28.5926	22.7636	44.447	38.6814
	FBgn0038717	CG17751	3R	19607254	19609322	657.802	2.01031	5.06451e-41	8.80025	7.37401	33.5523	28.2546
	FBgn0038756	CG4783	3R	19948443	19948907	28.4648	2.46078	0.00015723	0.732931	2.38203	6.58326	6.72333
	FBgn0039239	CG13641	3R	24864191	24864732	1414.24	1.29924	2.3254e-24	137.776	95.3622	238.402	187.225
	FBgn0039257	tnc	3R	24984384	25022867	5673.09	1.27135	2.8878e-40	26.7843	21.9164	46.0725	41.6477
	FBgn0039452	CG14245	3R	26728727	26729341	284.744	2.21692	6.52805e-26	9.6181	9.43134	37.7047	36.1171
	FBgn0039682	Obp99c	3R	29685736	29689311	4469.37	1.44242	4.63264e-47	208.081	153.33	858.435	722.158
	FBgn0039690	Gnpnat	3R	29738275	29741952	1282.94	1.42136	4.45987e-30	31.4462	26.6555	66.7529	65.3986
	FBgn0039800	Npc2g	3R	30744605	30745263	2560.57	1.17828	7.06933e-30	142.722	108.272	422.642	369.966
	FBgn0039817	CG15553	3R	31098868	31101169	63.2379	1.1129	0.00574631	1.47428	1.71335	2.28281	3.03332
	FBgn0039848	Loxl1	3R	31458380	31459869	19.8287	1.53706	0.0294354	0.303656	0.563933	1.65117	0.981779
	FBgn0039852	nyo	3R	31543032	31566165	269.739	1.07602	2.0109e-07	2.843	1.75446	7.17357	7.15386
	FBgn0040069	vanin-like	X	6200188	6202559	815.047	1.12277	2.0137e-16	16.7903	14.4259	31.8529	28.0025
	FBgn0040251	Ugt302K1	3R	11151026	11153849	81.2434	1.63601	2.55066e-06	0.878564	0.668473	4.20303	3.02735
	FBgn0040565	CG7606	3R	17596536	17598453	7677.07	1.27084	1.67061e-24	160.087	116.427	265.574	312.207
	FBgn0040743	CG15919	2R	16792642	16793179	35.5964	1.98311	0.000147304	2.22635	2.38538	7.61314	6.48989
	FBgn0040817	CG14132	3L	11712229	11715285	974.96	1.22165	1.51324e-19	42.0931	38.168	73.7814	69.091
	FBgn0040950	Muc26B	2L	6151969	6153701	2222.37	1.03764	2.15753e-22	54.7859	44.3966	93.1655	85.4417
	FBgn0041579	AttC	2R	13393705	13394667	124.361	1.90156	2.09514e-10	6.31428	3.51796	12.6952	9.38094
	FBgn0041721	snRNA:U12	3L	16653769	16654006	40.6648	1.7813	0.000369618	7.16815	4.18142	18.9867	10.7826
	FBgn0043792	CG30427	2R	24928747	24937477	218.852	1.22548	1.40277e-07	2.37295	1.28702	4.30392	3.65378
	FBgn0050083	CG30083	2R	15711597	15712644	59.1757	1.81069	8.14072e-06	1.51435	1.57259	5.47955	4.85816
	FBgn0050371	CG30371	2R	8267643	8269334	454.643	1.73769	9.52187e-25	11.4759	7.6654	36.9143	32.0649
	FBgn0050458	CG30458	2R	17158325	17159038	109.358	2.2462	1.43282e-12	3.18605	3.26989	24.0582	19.2466
	FBgn0051201	GluRIIE	3R	20644154	20648716	284.131	1.49041	5.53228e-14	3.92455	2.65926	6.4225	5.62871
	FBgn0051374	sals	3R	11437547	11451791	3966.63	1.16382	2.31355e-29	41.6461	33.2779	73.6107	73.233
	FBgn0051496	CG31496	3R	7345069	7346354	875.185	1.01784	5.97831e-14	31.9469	25.0942	57.6774	58.4771
	FBgn0051865	Ada1-1	2L	11996809	11997965	34.0948	1.71362	0.00128333	0.764963	0.866958	2.67679	3.18936
	FBgn0052123	tRNA:CR32123:Psi	3L	13279776	13279828	43.7428	1.37108	0.0026182	30.5255	22.1047	56.8179	61.5527
	FBgn0052195	CG32195	3L	18112959	18119150	275.165	1.18896	2.42317e-09	1.77594	1.47204	7.24595	5.82417
	FBgn0052311	zormin	3L	2117466	2151700	12100.1	1.15904	5.22168e-38	35.4213	27.5161	73.5712	67.9951
	FBgn0052333	CG32333	3L	1275956	1295699	500.894	1.28904	4.83225e-16	3.09699	2.63244	7.5369	6.55123
	FBgn0052432	CG32432	3L	20844332	20885188	102.018	1.13536	0.000179285	0.775881	0.644746	2.49684	2.53303
	FBgn0052447	CG32447	3L	21690612	21706365	677.353	1.08073	3.17778e-14	7.60117	6.28468	9.24256	8.59841
	FBgn0052631	CG32631	X	13556472	13557866	14.0118	2.78212	0.00215122	0.099362	0.248405	0.908104	1.16756
	FBgn0053013	CR33013	2R	12363320	12366579	322.831	1.66997	8.64624e-18	5.21158	3.67052	8.95686	9.40941
	FBgn0053196	dpy	2L	4477462	4614300	62448.6	1.43384	2.90143e-56	39.7802	28.7959	75.9244	65.1366
	FBgn0053267	CG33267	3L	11564483	11572796	9.11	2.45259	0.0223021	0.431528	0.0863056	1.35219	0.976582
	FBgn0053281	CG33281	2L	3324237	3326637	327.885	1.68214	2.5425e-18	5.83124	4.14735	18.1826	14.0811
	FBgn0053333	CG33333	3R	17417467	17418042	2336.87	1.62089	1.48482e-49	139.974	119.294	355.538	323.216
	FBgn0063492	GstE8	2R	18407834	18408955	71.0856	1.36244	0.000229362	2.2521	1.89381	3.95936	4.82955
	FBgn0065100	snmRNA:254	2L	21680670	21680700	32.2515	1.59945	0.00271307	45.8608	29.8095	98.9788	75.5838
	FBgn0069973	CG40485	X	22960609	22962360	23.7035	2.75225	0.000111047	0.0806759	0.242028	2.23125	1.7462
	FBgn0083008	snoRNA:Psi28S-1135e	X	17145730	17145880	10.2973	5.36845	0.000967993	0.380321	0	6.46591	6.46591
	FBgn0083013	snoRNA:Psi28S-1060	X	6742852	6743001	43.9118	3.08314	4.14947e-09	4.69618	3.4154	33.0726	25.2689
	FBgn0083040	snoRNA:Psi18S-1854c	X	17145210	17145349	46.5522	1.64337	0.00152787	6.73067	8.41334	26.1015	57.059
	FBgn0083057	snoRNA:Psi18S-110	3L	831870	832008	55.9379	2.16754	9.39942e-06	7.05518	7.40794	33.2911	70.6706
	FBgn0085307	CG34278	3R	17120465	17120808	100.452	1.55505	5.60137e-07	10.217	6.81133	22.1766	21.3012
	FBgn0085309	CG34280	3R	17403272	17403718	12.5657	2.26689	0.0113709	1.1786	0.589298	3.5693	1.98295
	FBgn0086265	psd	2L	5963087	5964951	24.2677	3.28612	7.66125e-06	0.143601	0.287202	1.70733	1.12748
	FBgn0086602	snoRNA:Psi28S-3436b	X	6742349	6742491	17.1568	1.84685	0.0125287	2.30631	2.63579	14.8569	16.6397
	FBgn0086661	snoRNA:Psi28S-2566	3L	18896189	18896456	138.428	1.98066	5.32574e-13	14.1552	9.78373	43.8219	38.5782
	FBgn0086668	snoRNA:Psi28S-3436a	X	6742686	6742826	66.7906	1.21921	0.00256758	22.2303	8.24671	35.471	29.5592
	FBgn0086906	sls	3L	2039681	2115611	50835.2	1.35043	1.65892e-51	33.7827	27.7747	81.8602	75.7435
	FBgn0259993	lncRNA:CR42491	X	762615	763810	498.905	1.2627	2.08377e-11	36.8084	24.1367	66.0389	42.6677
	FBgn0260874	Ir76a	3L	19799278	19803427	48.7177	1.45974	0.000844327	0.707878	0.58583	2.94174	2.06622
	FBgn0260955	CG42587	2L	14744845	14745210	53.1622	1.53676	0.000396913	10.5014	4.8468	15.4378	16.8786
	FBgn0261363	PPO3	2R	23064769	23067183	42.9231	1.63941	0.000444893	0.991705	0.648423	2.00944	1.52065
	FBgn0262023	CG42834	3R	17418759	17419294	1466.53	1.0653	4.94099e-19	111.321	95.2498	184.159	174.869
	FBgn0262111	f	X	17232942	17280964	35.9501	1.1882	0.0168081	0.140611	0.102754	0.324864	0.235247
	FBgn0262112	sro	3R	29794597	29795805	634.15	1.33464	1.91386e-16	22.6536	13.4279	53.1332	44.6103
	FBgn0262148	lncRNA:CR42874	2L	1989450	1990894	134.639	1.29857	2.06298e-06	3.40054	2.38762	8.24277	6.10714
	FBgn0262508	CG43078	3L	8576808	8599617	4698.57	1.10032	9.9279e-31	16.8694	13.1495	25.8077	23.3549
	FBgn0262874	CG43229	X	18138542	18139000	21.6754	1.35421	0.0437536	1.19729	1.99548	3.71417	5.34841
	FBgn0262945	lncRNA:CR43264	X	5831898	5832215	951.485	1.02194	1.41287e-10	126.231	80.2854	233.757	160.361
	FBgn0263020	CG43315	2R	12241218	12241872	71.1016	1.16111	0.00121523	4.98441	4.65934	9.43152	8.95995
	FBgn0263038	CG43333	2L	14163508	14180686	61.3277	1.19237	0.00186598	0.701949	0.599224	1.07154	0.887193
	FBgn0263109	CG43366	2R	5893895	5931363	205.082	1.40661	3.38013e-09	1.54746	0.905315	2.22231	1.68476
	FBgn0263451	asRNA:CR43474	3R	22629575	22630671	38.8073	1.6902	0.000659401	0.80456	0.849258	4.07028	4.58832
	FBgn0263461	snoRNA:CG32479-a	3L	891250	891475	26.8152	1.81543	0.00209269	2.59209	2.59209	14.6262	12.9641
	FBgn0263746	CR43671	2L	16728035	16729681	8.43252	3.41069	0.00569092	0.0572128	0.0286064	0.980357	0.619173
	FBgn0263762	CG43679	3L	15050856	15051425	926.614	1.12636	0.00362323	71.773	87.6154	122.063	149.093
	FBgn0265575	yin	X	3862966	3871939	1608.43	1.14741	3.1058e-17	22.2671	14.0155	37.3355	28.6383
	FBgn0266223	lncRNA:CR44918	2L	21864946	21866291	51.2823	1.42965	0.00086204	1.33137	0.968272	5.20947	3.47298
	FBgn0266429	AstA-R1	X	3574536	3666724	32.5807	1.51217	0.00421921	0.482192	0.284932	0.668802	0.641504
	FBgn0267153	lncRNA:CR45593	3R	6761513	6763478	133.594	1.30782	1.31928e-06	2.89892	2.6161	7.17642	6.66382
	FBgn0267623	lncRNA:CR45961	3L	22756796	22757328	17.732	1.53579	0.034328	0.618767	0.972349	3.986	4.30488
	FBgn0267646	lncRNA:CR45984	3L	4749407	4749991	22.9403	1.96736	0.0022535	0.952826	0.857543	4.4692	3.29869
	FBgn0267983	lncRNA:CR46250	3L	27364828	27365990	2.28149	4.65112	0.0436984	0	0	0.233223	0.291529
	FBgn0270926	AsnS	3L	21173118	21174973	966.641	1.33705	1.39426e-25	25.1502	19.4595	38.3774	35.3779
down	FBgn0000003	7SLRNA:CR32864	3R	6822498	6822796	4973.79	-1.27372	0.00733693	965.72	1414.4	665.716	755.878
	FBgn0000055	Adh	2L	14615552	14618902	13.2875	-4.02363	0.000343708	0.594017	0.643518	0	0.0668001
	FBgn0000078	Amy-d	2R	17124764	17126369	7242.03	-3.29482	7.16415e-178	679.583	552.698	48.2202	34.695
	FBgn0000079	Amy-p	2R	17118636	17120303	8053.69	-2.88937	7.13496e-172	786.527	623.77	65.1044	50.7984
	FBgn0000473	Cyp6a2	2R	6779749	6781491	253.788	-2.30074	3.67733e-26	21.0926	17.4575	2.91602	2.91602
	FBgn0000592	Est-6	3L	12188818	12190705	57.1833	-1.12067	0.00484735	4.11723	3.28453	1.38324	0.988029
	FBgn0001281	janB	3R	30037984	30038728	75.1761	-1.52838	1.51258e-05	11.9426	8.776	5.19218	4.80276
	FBgn0001285	Jon44E	2R	8691448	8692844	4719.9	-2.78113	2.0052e-164	489.295	369.516	52.2339	43.2088
	FBgn0001313	kl-2	Y	573088	664173	59.354	-1.44475	0.000335832	0.546965	0.398275	0.112526	0.150035
	FBgn0002440	l(3)mbn	3L	6123934	6128807	3119.37	-1.56283	1.16296e-41	138.521	92.6837	37.6256	30.4465
	FBgn0002534	Lcp3	2R	8435310	8436095	65518	-1.18801	1.13852e-25	9190.01	7141.29	3571.81	2538.25
	FBgn0002569	Mal-A2	2R	8453627	8455782	156.612	-2.87049	2.19479e-19	8.44254	5.6863	1.32458	0.505748
	FBgn0002570	Mal-A1	2R	8449664	8451904	1509.09	-4.49983	7.15778e-216	112.806	88.4993	4.55917	4.34875
	FBgn0002571	Mal-A3	2R	8455909	8457892	1516.83	-5.30579	1.04456e-227	94.8146	78.0371	3.45634	2.67455
	FBgn0002868	MtnA	3R	9783407	9784370	2256.35	-2.66613	2.41402e-90	399.738	244.461	56.647	52.0228
	FBgn0002869	MtnB	3R	20503102	20503746	52.2026	-3.70329	3.8291e-11	17.1625	7.79005	1.0508	0.38211
	FBgn0002933	ng1	X	3242412	3242934	53.5772	-1.44439	0.000524888	9.83275	8.56028	2.43231	2.70256
	FBgn0002939	ninaD	2L	18081628	18083608	1169.53	-5.39535	3.73711e-192	110.829	82.616	1.55678	1.44558
	FBgn0003060	CG9757	3R	13611583	13612433	1039.18	-2.44974	2.6189e-12	183.091	134.979	17.2758	25.3738
	FBgn0003358	Jon99Ci	3R	29925226	29926189	3257.67	-2.03767	5.12168e-66	428.149	328.737	90.8315	66.0034
	FBgn0003863	alphaTry	2R	11344260	11345119	8231.11	-1.6981	2.08542e-51	1153.57	732.3	294.653	279.239
	FBgn0003961	Uro	2L	7780085	7781415	1254.83	-1.44756	3.25432e-32	80.931	67.6877	40.2172	35.2605
	FBgn0004174	Mst84Dc	3R	7364254	7364673	179.011	-1.23184	5.88021e-06	44.8437	53.0684	14.9076	17.5202
	FBgn0004228	mex1	3L	15517424	15519592	371.186	-2.49152	1.50652e-36	43.622	41.1579	5.01827	4.23028
	FBgn0004425	LysB	3L	1207371	1207981	202.298	-3.91568	7.50801e-42	43.7071	35.1491	2.72505	2.51544
	FBgn0004428	LysE	3L	1212827	1213406	32.6248	-3.3011	1.32692e-07	7.12905	4.95073	0.589178	0.420842
	FBgn0004430	LysS	3L	1227747	1228238	2762.46	-2.88217	5.23872e-110	634.192	493.588	80.0782	54.6776
	FBgn0004588	Eig71Ea	3L	15649126	15649661	52.0865	-1.11392	0.00878283	8.33093	8.68797	5.91143	6.89666
	FBgn0004589	Eig71Eb	3L	15649936	15650541	38.8173	-2.05316	0.000199118	5.76804	9.86976	1.79675	1.19783
	FBgn0004777	Ccp84Ag	3R	6686728	6688039	55.4059	-2.978	0.00726415	3.5686	5.2614	0.259195	1.29597
	FBgn0004780	Ccp84Ad	3R	6692732	6693527	31.5345	-2.90163	6.10335e-06	3.50796	4.12702	0.800547	0.200137
	FBgn0004782	Ccp84Ab	3R	6701968	6702877	56.5581	-3.35393	4.3185e-12	8.35436	5.81464	0.671757	0.821037
	FBgn0004783	Ccp84Aa	3R	6704084	6704903	31.5162	-2.28064	0.00016872	3.1188	3.6386	0.403763	1.00941
	FBgn0010043	GstD7	3R	12378500	12379255	18.457	-2.46916	0.00176201	3.61478	2.63781	0.131497	0.591736
	FBgn0010223	Galphaf	3L	16662557	16667934	202.706	-1.1664	2.3151e-07	8.8808	6.04101	6.19317	5.40156
	FBgn0010357	betaTry	2R	11346325	11347395	9354.16	-4.17947	0	1417.63	1121.9	60.0559	44.7738
	FBgn0010358	deltaTry	2R	11355319	11356128	151.372	-2.01495	1.54169e-11	15.0733	14.5284	4.5102	7.31655
	FBgn0010359	gammaTry	2R	11349061	11349870	10.9505	-3.32357	0.00205285	1.45284	1.0291	0.30068	0.100227
	FBgn0010387	Acbp2	3L	7131863	7133463	998.501	-2.28468	3.86566e-54	242.348	155.912	62.6923	49.0349
	FBgn0010395	Itgbn	2L	21053033	21058044	502.982	-1.45561	9.46734e-20	12.5404	8.84459	7.14964	6.46266
	FBgn0010425	epsilonTry	2R	11345237	11346066	10978.1	-3.88439	0	1411.17	1183.54	131.433	115.237
	FBgn0011227	ox	2R	12757133	12757529	274.764	-2.98293	1.19847e-33	114.238	70.5532	7.11703	10.2485
	FBgn0011554	etaTry	2R	11340513	11341423	507.574	-2.48436	9.47548e-36	73.8816	39.6515	8.19879	8.19879
	FBgn0011555	thetaTry	2R	11341714	11342760	3039.66	-6.23222	0	384.96	320.646	4.09497	3.05998
	FBgn0011556	zetaTry	2R	11339186	11340132	494.876	-1.26699	5.36598e-15	47.7174	36.5833	17.3304	13.4085
	FBgn0011822	Pgcl	X	436139	437448	136.393	-3.61844	1.23775e-26	18.4365	11.107	0.872698	0.682981
	FBgn0011834	Ser6	X	20962605	20963505	68.0383	-3.02213	7.98363e-12	12.7331	10.5637	1.47726	0.537184
	FBgn0013277	Hsp70Ba	3R	12465453	12467776	7.49055	-3.79917	0.00651614	0.628789	0.38426	0.0217538	0.0217538
	FBgn0013672	mt:ATPase6	mitochondrion_genome	4062	4736	8685.08	-1.36063	0.000739814	837.204	965.287	454.759	611.911
	FBgn0013673	mt:ATPase8	mitochondrion_genome	3907	4068	81.1591	-1.78265	1.06661e-06	36.9356	36.6448	15.7373	22.0322
	FBgn0013675	mt:CoII	mitochondrion_genome	3083	3767	26745.4	-1.13759	0.00825155	3961.64	4710.54	1020.05	1407.01
	FBgn0013676	mt:CoIII	mitochondrion_genome	4736	5524	36456.5	-1.2129	0.000931956	2994.87	3463.5	1744.49	2161.36
	FBgn0013678	mt:Cyt-b	mitochondrion_genome	10499	11635	37432.2	-1.15734	1.84646e-23	3078.87	2811.57	1081.18	1168.29
	FBgn0013679	mt:ND1	mitochondrion_genome	11721	12659	22124.1	-1.28647	6.68188e-07	1685.53	1606.56	923.027	1109.28
	FBgn0013680	mt:ND2	mitochondrion_genome	240	1263	1645.32	-1.12488	0.00018475	112.624	105.585	69.8464	91.7279
	FBgn0013681	mt:ND3	mitochondrion_genome	5608	5961	1531.84	-1.28532	1.89449e-05	343.026	278.718	107.468	147.605
	FBgn0013684	mt:ND5	mitochondrion_genome	6409	8125	23168.7	-1.00508	0.0133229	1012.2	1217.26	493.998	638.598
	FBgn0013685	mt:ND6	mitochondrion_genome	9971	10495	926.661	-1.42004	0.00675756	159.816	214.964	37.6818	56.0493
	FBgn0013694	mt:tRNA:Gly-TCC	mitochondrion_genome	5543	5607	20.2805	-1.7667	0.012614	21.0002	27.2224	4.52617	9.05233
	FBgn0013771	Cyp6a9	2R	14879356	14881372	547.161	-1.65206	2.48797e-26	28.5973	21.1702	6.66147	6.38805
	FBgn0014454	Acp1	2L	7740562	7741537	8.17075	-6.46125	0.000179333	1.23338	1.16083	0	0
	FBgn0015001	iotaTry	2R	11356720	11357537	515.791	-2.35611	3.44963e-46	63.8778	47.4521	15.3496	14.8981
	FBgn0015008	Actn3	3R	16975885	16977795	144.61	-1.12227	2.21726e-05	7.03875	6.76272	2.91315	2.52273
	FBgn0015033	Cyp4d8	3L	7493557	7496179	275.752	-2.17975	2.27585e-24	17.8853	11.6286	3.59999	2.91272
	FBgn0015222	Fer1HCH	3R	30385573	30388178	16501.8	-1.15764	3.11667e-38	643.871	484.444	223.295	194.634
	FBgn0015568	alpha-Est1	3R	7545733	7549124	2144.13	-1.03278	4.02597e-22	112.871	84.7117	38.3658	35.2124
	FBgn0015569	alpha-Est10	3R	7486583	7493845	144.936	-1.09121	3.05311e-05	4.16606	3.86417	3.52123	3.15822
	FBgn0015570	alpha-Est2	3R	7541810	7545230	639.799	-1.28816	3.84034e-18	43.8204	30.3647	10.9924	9.91855
	FBgn0015572	alpha-Est4	3R	7536687	7538615	823.652	-1.91127	3.21249e-44	43.5032	34.6731	15.1602	13.8934
	FBgn0015714	Cyp6a17	2R	14873953	14875739	384.863	-1.99712	2.62581e-26	33.8869	21.5328	5.32053	4.88823
	FBgn0015831	Rtnl2	3R	7528864	7530241	98.5661	-1.01695	0.00121781	8.19072	7.94804	3.86979	4.18187
	FBgn0016694	Pdp1	3L	7811458	7867369	808.67	-1.46802	5.85653e-05	4.8827	6.25004	1.68115	1.74148
	FBgn0017456	Ubc84D	3R	7518820	7519456	45.7116	-1.2256	0.00659314	6.13056	5.25476	1.81217	2.44249
	FBgn0017545	RpS3A	4	65225	67207	20763.8	-1.04575	2.42458e-29	1784.47	1398.76	631.372	519.155
	FBgn0019660	lncRNA:roX2	X	11579065	11580432	8549.23	-1.09469	1.03362e-20	413.941	395.275	335.329	336.634
	FBgn0020506	Amyrel	2R	16651095	16652699	3046.79	-2.40702	9.27188e-114	310.636	239.043	34.4329	28.4602
	FBgn0020508	Ag5r2	X	14782962	14784052	5710.64	-2.61816	5.58249e-161	1003.31	747.982	98.7677	87.6439
	FBgn0020638	Lcp65Ag1	3L	6134697	6135274	59.562	-2.56514	3.6309e-09	10.5756	8.97036	2.03434	2.90621
	FBgn0020640	Lcp65Ae	3L	6137583	6138118	23.2179	-4.13961	2.36497e-06	9.28293	3.36338	0.351304	0.234203
	FBgn0020644	Lcp65Ab1	3L	6149548	6149960	19.6364	-2.47477	0.000785771	9.67102	4.73263	1.02543	0.732449
	FBgn0020645	Lcp65Aa	3L	6151304	6151803	80.1276	-1.09958	0.00127082	19.2321	14.4241	6.89141	4.82399
	FBgn0020906	Jon25Bi	2L	4954279	4955144	21542.2	-2.33012	8.01375e-114	3605.36	3220.81	452.902	378.761
	FBgn0020907	Scp2	3R	16574543	16583663	206.708	-1.36178	1.24316e-09	21.6594	18.4138	5.56433	5.2814
	FBgn0022700	Cht4	2R	21065379	21067087	2421.12	-2.38024	1.74464e-96	187.617	129.039	34.6535	30.9768
	FBgn0023170	RpL39	2R	24061853	24062431	1821.67	-1.4249	4.21136e-19	770.119	398.714	165.556	156.067
	FBgn0023197	Jon74E	3L	17548077	17549127	122.742	-3.99473	1.92571e-26	15.7429	10.5136	1.08319	0.570098
	FBgn0023495	Lip3	3R	13370240	13371904	436.104	-3.82093	8.74157e-76	32.47	26.1241	2.32516	1.60709
	FBgn0023530	CG3740	X	1668406	1669297	114.982	-1.37471	1.56146e-05	13.7838	9.21161	3.6794	5.78192
	FBgn0024289	Sodh-1	3R	7052335	7054541	1456.66	-1.62063	1.76584e-42	107.479	87.937	26.156	22.2156
	FBgn0024997	CG2681	X	2708684	2711668	94.8531	-1.41406	7.37274e-06	4.79499	3.95431	1.344	1.17294
	FBgn0025578	Lcp9	2R	24779979	24780428	2669.78	-1.83868	6.04665e-09	843.207	432.608	164.543	124.398
	FBgn0025583	BomS2	2R	18386602	18387030	18.0636	-4.08139	1.84487e-05	4.78865	4.3896	0.409403	0.409403
	FBgn0025692	Lfg	2R	12875164	12876966	442.041	-2.03763	2.64513e-30	31.1387	24.9883	8.09255	5.76894
	FBgn0025837	CG17636	X	124370	126714	914.029	-1.19004	4.09005e-18	55.7205	39.1422	15.1364	12.0114
	FBgn0026061	Mipp1	3L	16563448	16573334	276.49	-2.27872	2.61185e-27	15.4211	10.6677	2.27878	2.13783
	FBgn0026077	Gasp	3R	6088799	6100887	4608.96	-1.03744	1.78571e-26	139.183	113.535	113.128	103.566
	FBgn0026315	Ugt35A1	3R	11170817	11172664	694.625	-1.56858	1.87204e-27	53.1955	43.3496	10.8436	8.97006
	FBgn0026565	Ass	3R	6642262	6644434	147.407	-2.50897	1.7943e-18	11.5863	10.1754	2.33108	1.53939
	FBgn0026598	Apc2	3R	24163966	24168264	770.628	-1.04606	4.28536e-14	18.7565	14.0404	8.76788	7.1348
	FBgn0026630	nes	3L	19257282	19260679	609.081	-1.08996	3.72292e-13	24.5361	18.6566	8.60235	6.79863
	FBgn0026718	Agpat2	2L	8449691	8463994	355.887	-1.15371	7.0509e-11	19.5934	15.4372	6.14065	5.57998
	FBgn0026755	Ugt37B1	2L	6225048	6226842	123.665	-3.61787	3.19156e-25	8.94335	8.09686	0.608658	0.576624
	FBgn0026760	Tehao	2L	13435622	13439930	228.799	-1.36578	2.43275e-09	8.06417	4.94501	2.19207	1.59962
	FBgn0027106	Inx7	X	6991612	6993612	401.886	-1.25885	8.32353e-13	35.7817	24.912	9.81186	7.70139
	FBgn0027348	bgm	2L	14013004	14019328	695.848	-1.55625	5.75686e-28	27.6107	21.1613	6.68471	5.8804
	FBgn0028422	GluRIID	3R	20648595	20652450	436.641	-1.26709	4.59584e-11	20.7703	12.9419	5.07201	3.36492
	FBgn0028424	JhI-26	2R	16289320	16291333	736.593	-1.57169	6.16764e-29	70.16	52.5114	13.5605	11.43
	FBgn0028518	CG18480	2L	15630002	15634987	1200.16	-1.41096	7.50081e-30	19.1065	16.1724	12.3786	11.0331
	FBgn0028526	CG15293	2L	14108057	14109447	306.451	-1.12372	2.76707e-09	28.2958	23.6204	7.44916	7.03321
	FBgn0028532	CG7968	2L	13849400	13850329	554.513	-5.13733	9.17759e-107	71.7687	53.2751	3.09003	2.62185
	FBgn0028533	CG7953	2L	13847925	13849223	7654.93	-2.09339	1.91392e-101	911.036	658.114	152.136	127.916
	FBgn0028534	CG7916	2L	13846752	13847799	7258.14	-5.58465	0	1267.61	1083.99	18.7902	17.8569
	FBgn0028544	Vajk3	2L	13944756	13947476	6310.61	-1.20084	6.12912e-37	407.039	322.786	141.547	121.75
	FBgn0028561	sut3	2R	8089482	8091297	53.726	-1.05704	0.0103469	4.10547	2.92574	1.11827	1.37078
	FBgn0028570	robl22E	2L	2290224	2290738	26.493	-1.51772	0.0113618	5.98083	3.90585	1.25566	2.13463
	FBgn0028916	CG33090	2L	14334158	14345795	573.19	-1.09651	5.50077e-13	17.2742	12.315	5.21436	5.01706
	FBgn0028920	CG8997	2L	13843915	13845325	11995.2	-3.52352	2.44493e-277	1457	1031.66	76.6437	64.5032
	FBgn0028945	CG7631	2L	15628678	15629552	109.504	-5.57723	1.30781e-23	20.5586	14.2571	0.54849	0.0685613
	FBgn0028949	CG15254	2L	15613905	15614828	11.706	-3.84676	0.000704076	1.87199	1.87199	0.0572648	0.11453
	FBgn0028950	CG15255	2L	15610171	15611719	342.91	-3.75562	3.64069e-59	24.4851	15.6948	2.52366	2.63338
	FBgn0028983	Spn55B	2R	18126347	18128210	1349.89	-1.06372	5.38685e-17	93.8173	67.4299	47.2751	36.4762
	FBgn0029161	slmo	2L	6046516	6048706	7.62683	-3.84407	0.00716958	0.279846	0.43249	0.0568229	0
	FBgn0029785	RpL35	X	5672401	5673547	24789.8	-1.04198	5.49231e-24	4032.97	2886.64	1238.3	960.029
	FBgn0029795	CG15773	X	5732740	5734614	832.86	-2.66385	1.48979e-77	45.9739	36.5599	9.67159	8.31836
	FBgn0029827	CG6048	X	5952565	5954046	91.8195	-2.92831	9.9859e-15	7.85844	6.5487	0.635149	1.14327
	FBgn0029833	MCTS1	X	6037892	6039576	569.703	-1.50351	1.75813e-22	61.1865	43.3253	14.7146	12.5927
	FBgn0030029	CG15343	X	8272324	8273806	268.212	-1.11601	2.68727e-08	31.7929	24.5195	11.1812	8.70953
	FBgn0030097	CG12115	X	9189326	9190605	3039.12	-2.39744	9.71882e-90	588.371	396.202	63.2386	49.3924
	FBgn0030148	CG3106	X	9659095	9662903	271.535	-2.56922	3.98644e-32	11.1305	7.57656	1.57195	1.38256
	FBgn0030234	CG15211	X	10772541	10778981	510.087	-1.27938	5.49085e-14	34.223	31.5247	13.2305	10.0207
	FBgn0030331	CG15221	X	11724246	11736617	69.0888	-1.34692	0.000272035	2.47134	1.61434	0.928866	0.681168
	FBgn0030332	CG9360	X	11763474	11764590	50.7689	-1.23084	0.00572427	2.77681	3.64172	2.46323	2.46323
	FBgn0030347	CG15739	X	11873319	11875346	130.518	-1.54213	5.14142e-08	6.90213	6.32976	2.99492	3.38137
	FBgn0030367	Cyp311a1	X	12029754	12031465	378.515	-2.21203	4.74824e-33	39.6056	28.5715	4.91286	3.9834
	FBgn0030394	Cpr11A	X	12486970	12489448	317.906	-2.1512	3.45154e-25	21.6559	18.5296	3.84576	4.69627
	FBgn0030398	Cpr11B	X	12553124	12554235	265.344	-1.11502	8.72872e-08	39.3741	36.8807	13.7568	10.9463
	FBgn0030425	Nep6	X	12801661	12804232	405.457	-1.35513	9.94583e-15	20.5047	14.5169	5.69372	4.46566
	FBgn0030452	MFS10	X	13129018	13134839	29.4528	-1.54279	0.00737446	0.491758	0.634109	0.38567	0.257113
	FBgn0030492	CG15754	X	13528006	13529280	57.7856	-1.57889	0.000102164	7.0303	5.53903	1.95063	1.28184
	FBgn0030509	CG11162	X	13676894	13677882	226.764	-4.42718	1.30857e-48	41.9362	30.7368	1.12482	1.37478
	FBgn0030593	CG9512	X	14901844	14905549	1957.48	-1.28799	3.37475e-28	113.923	79.455	32.2954	26.3742
	FBgn0030665	CG15646	X	15667885	15671029	64.7687	-1.02554	0.00907283	2.04271	2.18861	0.90669	1.20892
	FBgn0030688	CG8952	X	15765470	15766445	1031.15	-2.37687	9.29006e-70	106.511	84.5919	30.8164	24.4866
	FBgn0030746	CG9981	X	16399782	16405122	357.34	-5.69425	1.12918e-67	10.3708	6.87019	0.293172	0.201556
	FBgn0030747	CG4301	X	16405509	16414651	1191.63	-1.02272	2.20607e-16	16.4189	14.0962	6.62679	5.87538
	FBgn0030748	Traf-like	X	16415046	16417585	584.415	-1.41749	2.9151e-21	22.8977	18.2093	7.00858	6.47602
	FBgn0030756	CG9903	X	16539153	16540852	4455.08	-2.6814	3.32439e-128	337.621	223.858	38.2924	33.4647
	FBgn0030774	sphe	X	16700446	16701972	262.687	-2.72878	8.53435e-35	20.2544	16.932	2.83408	2.48467
	FBgn0030775	CG9673	X	16702786	16703884	1466.63	-2.81345	5.46207e-117	151.902	117.57	27.983	24.8577
	FBgn0030777	CG9672	X	16705971	16706874	4203.38	-1.67235	1.61943e-60	423.386	357.936	196.269	172.983
	FBgn0030824	CG5070	X	17203112	17203925	90.1808	-1.22594	0.000155463	14.7607	11.0705	3.91281	2.79486
	FBgn0030832	CG10597	X	17230275	17231044	88.1701	-1.89379	3.05359e-08	11.7821	8.5688	2.28546	2.83951
	FBgn0030836	CG8664	X	17280918	17282726	18413.9	-3.01146	1.34103e-179	1918.07	1311.08	165.157	131.307
	FBgn0030837	CG8661	X	17283762	17284500	2508.13	-2.52962	2.93924e-81	671.065	438.339	76.6754	55.6746
	FBgn0030928	CG15044	X	18491185	18492006	731.755	-1.30921	5.78771e-21	106.194	78.6942	30.4052	26.4688
	FBgn0030929	CG15043	X	18493193	18494168	1718.29	-1.17326	2.23411e-24	239.02	168.387	70.9747	62.707
	FBgn0030984	tgy	X	19125003	19127316	79.0242	-1.41758	5.44776e-05	4.77638	4.34572	2.05407	1.40966
	FBgn0030989	Inx5	X	19168777	19170883	65.5063	-1.18159	0.00180786	3.65661	2.15095	1.47559	1.2697
	FBgn0031000	Muc18B	X	19215515	19216660	1177.97	-2.20627	1.45007e-62	93.1225	77.8118	21.0681	16.531
	FBgn0031004	CG7992	X	19245158	19247250	483.852	-1.08584	1.07066e-11	34.4645	24.5178	9.57124	8.54365
	FBgn0031033	CG14219	X	19587348	19590170	24.2119	-5.54253	1.96766e-06	0.919995	1.13904	0	0.04249
	FBgn0031034	CG14205	X	19592609	19595548	48.315	-5.56848	1.65862e-11	3.63291	2.52724	0.0850399	0
	FBgn0031139	CG11227	X	20930972	20933559	56.1133	-1.41177	0.000456689	2.8198	2.13711	0.726081	0.658011
	FBgn0031170	ABCA	X	21292308	21306665	2124.32	-1.2879	9.44722e-32	24.5655	18.4259	13.2506	11.0126
	FBgn0031182	Cyp6t1	X	21517434	21519218	389.626	-1.38423	1.20492e-13	19.8057	12.279	10.87	8.73235
	FBgn0031248	CG11912	2L	318362	319259	10098.6	-1.4279	2.19082e-54	1608.69	1241.22	396.014	338.546
	FBgn0031249	CG11911	2L	320279	321248	8282.01	-5.22936	0	1042.57	847.368	31.0606	24.0014
	FBgn0031323	CG5139	2L	1198465	1199266	131.314	-2.31935	8.23997e-15	12.8655	12.983	4.76829	4.4504
	FBgn0031417	CG3597	2L	2370152	2371524	241.441	-1.52665	1.18171e-12	25.7384	17.0625	6.03728	5.2202
	FBgn0031443	Prosbeta4R2	2L	2655394	2657102	28.6175	-1.45961	0.0147895	1.99848	0.982304	0.304731	0.609461
	FBgn0031466	CG3119	2L	2834887	2837833	48.1178	-5.21565	8.98414e-12	7.03695	3.73838	0.0431462	0.172585
	FBgn0031504	CG15403	2L	3128635	3129489	22.7934	-2.02451	0.00220656	2.86546	1.37762	0.993936	0.795149
	FBgn0031514	OtopLb	2L	3275800	3280534	776.058	-1.22379	2.19513e-17	34.6109	22.8775	8.51706	7.46536
	FBgn0031533	CG2772	2L	3445992	3447589	66.7494	-3.95694	1.07356e-15	8.13049	7.28104	0.264493	0.340062
	FBgn0031560	CG16713	2L	3695032	3695411	1188.08	-2.34443	2.42888e-64	330.093	257.899	94.9178	107.469
	FBgn0031561	IM33	2L	3696218	3696658	819.404	-1.33971	1.22686e-22	235.817	169.762	73.2963	62.0312
	FBgn0031579	CG15422	2L	4004984	4005670	813.181	-2.77752	2.11807e-81	165.863	133.684	17.8652	15.5914
	FBgn0031580	CG15423	2L	4006041	4006606	446.471	-1.00178	1.49394e-09	59.6892	45.8281	41.7393	42.8867
	FBgn0031636	CG12194	2L	4838347	4841465	410.617	-1.16099	1.26967e-11	12.8218	10.5937	10.2665	8.22048
	FBgn0031653	Jon25Biii	2L	4949941	4950767	47060.2	-2.28159	1.16048e-115	4984.53	4077.5	1848.63	1446.02
	FBgn0031654	Jon25Bii	2L	4952243	4953136	22794	-3.28915	1.83451e-251	3531.8	2552.38	289.924	236.242
	FBgn0031688	Cyp28d2	2L	5207267	5209345	110.653	-2.1378	9.82469e-12	6.06938	4.69793	2.24523	1.43695
	FBgn0031700	CG14022	2L	5327975	5328879	48.5591	-3.90386	1.11335e-11	11.0614	10.1396	0.352322	0.704644
	FBgn0031703	CG12512	2L	5339132	5342234	364.767	-1.25497	9.51022e-12	16.7167	11.9405	6.18252	6.75834
	FBgn0031732	CG11149	2L	5718121	5720899	60.9543	-2.36812	6.88961e-08	2.42581	2.92679	0.381037	0.493107
	FBgn0031801	CG9498	2L	6349393	6351034	145.329	-1.89148	1.5303e-12	9.08271	6.61168	2.16991	1.81366
	FBgn0031861	CG17375	2L	6804324	6805792	47.3507	-1.15233	0.00990423	2.89574	2.45333	2.19268	1.21174
	FBgn0031906	CG5160	2L	7390984	7398750	54.688	-1.42747	0.000490539	3.1219	2.6913	0.894229	0.754506
	FBgn0031929	CG18585	2L	7689311	7691061	675.261	-3.28868	1.17333e-87	48.704	34.6656	7.28583	7.58443
	FBgn0031930	CG7025	2L	7691109	7692683	169.506	-4.75833	4.04744e-38	15.855	11.8087	0.507218	0.59944
	FBgn0031935	CG13793	2L	7716974	7719487	14.2593	-2.84083	0.00155675	1.55879	0.674072	0.104942	0.0787067
	FBgn0031936	CG13794	2L	7719847	7722823	41.6188	-1.24031	0.00757135	1.78896	1.48621	0.569487	0.643768
	FBgn0031940	CG7214	2L	7743682	7744839	165.882	-2.41675	6.07954e-17	14.3906	13.5005	2.83799	4.46983
	FBgn0031942	CG7203	2L	7752170	7753186	107.023	-2.00226	1.01482e-08	10.5456	12.3591	3.66994	5.67173
	FBgn0031945	CG7191	2L	7767628	7775033	58.7202	-1.75335	3.20946e-05	3.4698	1.94997	1.75859	1.03447
	FBgn0031968	CG7231	2L	7983946	7986785	448.607	-1.0963	2.09746e-11	20.9614	15.846	10.2436	8.47066
	FBgn0032048	Dh31	2L	8491868	8506845	57.8993	-1.49171	0.000311657	3.1474	3.41608	1.11308	1.27209
	FBgn0032066	LManIII	2L	8765273	8768710	2610.82	-5.30597	0	150.969	113.83	2.07093	1.97608
	FBgn0032067	LManIV	2L	8769159	8772344	298.771	-6.49799	7.73033e-50	12.7521	10.0505	0.101976	0.118972
	FBgn0032068	LManV	2L	8772946	8776263	4723.07	-5.37339	0	209.575	145.252	3.76375	3.27145
	FBgn0032069	LManVI	2L	8777661	8781252	12895.9	-5.32083	0	566.233	421.32	9.91496	8.76691
	FBgn0032074	Tsp29Fa	2L	8933962	8936096	1550.85	-2.11152	2.6354e-59	112.955	73.1473	22.0575	20.8362
	FBgn0032075	Tsp29Fb	2L	8937390	8939743	2768.61	-1.04265	1.58908e-15	219.064	131.828	100.864	81.8859
	FBgn0032087	CG9568	2L	9010583	9011358	512.877	-1.58426	5.64679e-23	75.799	60.2061	19.6392	20.0289
	FBgn0032088	CG13102	2L	9012188	9014149	57.2059	-2.0737	4.57415e-06	4.15872	4.07024	0.385713	0.798977
	FBgn0032111	CG13110	2L	9350470	9350996	36.3495	-1.33457	0.00698333	5.52366	4.57131	2.83258	2.69769
	FBgn0032124	CG17855	2L	9540523	9542480	493.296	-1.71203	7.32922e-26	26.7834	22.6951	7.06644	6.22658
	FBgn0032131	CG3841	2L	9589476	9591783	166.619	-2.83857	3.63637e-24	8.0982	5.55759	1.47296	1.8412
	FBgn0032144	CG17633	2L	9769060	9770409	6545.31	-2.73291	2.6499e-131	497.356	369.913	103.625	76.5603
	FBgn0032202	REPTOR-BP	2L	10264125	10265229	577.424	-1.18926	5.93799e-11	76.0936	81.7884	34.2416	36.1607
	FBgn0032235	CG5096	2L	10382263	10384723	585.974	-2.23517	1.57122e-46	38.9009	29.9506	6.15771	5.92088
	FBgn0032281	CG17107	2L	10681902	10682528	2092.55	-2.00873	0.0192794	398.123	302.729	31.3817	111.303
	FBgn0032282	CG7299	2L	10683427	10684409	3902.13	-2.55133	1.0204e-87	333.827	332.387	87.4298	85.1371
	FBgn0032283	CG7296	2L	10686124	10687066	8234.23	-1.90353	1.25458e-72	731.302	592.406	302.166	318.117
	FBgn0032284	CG7294	2L	10688734	10689271	1806.77	-1.49373	8.30445e-26	345.31	299.006	87.6511	106.093
	FBgn0032336	AstC	2L	11076165	11081399	50.0458	-1.74277	0.000305807	4.87831	5.93881	0.754996	1.50999
	FBgn0032538	Vajk2	2L	13932559	13934692	8962.24	-1.04204	3.59405e-26	557.177	385.181	225.782	203.086
	FBgn0032631	CG15140	2L	17286240	17287663	39.0905	-1.35247	0.00493212	3.79211	2.91701	1.02082	0.706718
	FBgn0032637	CG5050	2L	17452924	17458775	231.402	-1.10913	2.68445e-07	14.3381	12.8534	7.62722	6.206
	FBgn0032638	SPH93	2L	17454263	17455923	1093.07	-1.00358	2.91507e-12	99.7073	62.1698	30.9554	24.4365
	FBgn0032665	CG15152	2L	18114547	18115220	381.131	-1.30596	9.72102e-14	47.369	33.4625	25.6363	23.0726
	FBgn0032670	CG5783	2L	18156043	18157162	37.427	-1.48735	0.00257143	4.4754	3.87868	1.11225	1.17079
	FBgn0032733	CG15170	2L	18988268	18990233	682.326	-3.63295	1.89724e-97	57.8138	39.2508	3.66627	2.92004
	FBgn0032734	CG15169	2L	18991020	18992409	47.3922	-2.70944	3.4921e-08	5.83708	3.40497	0.495785	0.537101
	FBgn0032809	CG13078	2L	19563930	19565158	104.752	-4.55868	3.35512e-24	12.8019	12.0669	0.752467	0.410436
	FBgn0032835	CG16772	2L	19962679	19963844	11.9567	-3.08192	0.00195245	1.47807	1.02328	0.116966	0.175449
	FBgn0032850	Kua	2L	20097581	20103375	123.752	-1.52252	3.13073e-07	6.59392	5.58198	1.07739	1.48395
	FBgn0032896	CG14400	2L	20856987	20857891	26.9213	-3.82873	4.82104e-07	5.5496	3.01964	0.109847	0.274618
	FBgn0032945	CG8665	2L	21371227	21377995	1963.95	-1.68856	1.2899e-52	51.8164	42.2413	13.4613	12.1595
	FBgn0032981	CG3635	2L	22175415	22183991	56.1011	-1.84648	1.54409e-05	3.3434	2.76343	1.96916	1.04612
	FBgn0033020	COX4L	2R	5353994	5354723	173.253	-1.11288	2.86932e-06	18.4218	15.0283	7.79162	6.85125
	FBgn0033065	Cyp6w1	2R	6173684	6176195	576.692	-3.8674	5.37108e-76	30.0757	17.4367	1.84491	1.18894
	FBgn0033138	Tsp42Eq	2R	7062108	7063569	282.862	-1.0629	9.82528e-08	26.1251	19.2471	12.4867	9.27581
	FBgn0033139	Tsp42Er	2R	7064399	7066113	259.222	-1.90415	8.50894e-18	39.0528	23.3436	8.83554	7.62726
	FBgn0033205	CG2064	2R	7665828	7667343	243.091	-1.3774	7.11679e-10	17.0892	12.7339	6.93218	8.75334
	FBgn0033214	CG1941	2R	7709873	7711981	135.607	-1.37889	2.5458e-07	11.2669	8.94276	2.91351	2.48188
	FBgn0033215	Dgat2	2R	7712578	7714182	205.669	-3.95032	1.11721e-40	27.3445	18.5367	1.40821	0.792117
	FBgn0033221	CG12825	2R	7789206	7789988	1437.66	-2.04904	2.43665e-54	362.914	249.776	62.435	47.3171
	FBgn0033294	Mal-A4	2R	8458815	8460884	1349.58	-4.67842	3.14888e-204	85.4406	62.8698	3.14183	2.68064
	FBgn0033296	Mal-A7	2R	8468646	8471663	134.684	-4.55224	1.54911e-30	5.73892	3.88009	0.418318	0.239039
	FBgn0033297	Mal-A8	2R	8471954	8473961	883.203	-4.02788	6.10577e-123	82.0002	59.5537	3.95731	2.50102
	FBgn0033301	CG12780	2R	8551859	8552290	207.185	-3.40273	1.21035e-36	60.486	42.9384	3.61612	4.40715
	FBgn0033302	Cyp6a14	2R	8564187	8567202	1957.63	-4.10702	1.6998e-224	88.1845	66.7569	3.77364	3.0412
	FBgn0033308	CG8736	2R	8594031	8595001	51.0758	-2.07752	2.49424e-06	7.41454	6.27384	1.84405	1.42495
	FBgn0033327	PGRP-SC1b	2R	8713446	8715094	106.884	-2.85044	1.27872e-14	10.0895	4.47607	0.800007	0.68572
	FBgn0033357	Tom7	2R	8951595	8952242	555.419	-1.07784	3.51719e-09	108.89	58.9201	33.5112	30.8846
	FBgn0033367	PPO2	2R	9042261	9044709	4865.1	-3.69091	1.88184e-256	225.758	158.248	27.9917	23.929
	FBgn0033395	Cyp4p2	2R	9237512	9239831	990.513	-1.83609	2.97812e-40	58.4949	43.9843	13.6261	10.1646
	FBgn0033397	Cyp4p3	2R	9242320	9244410	125.269	-1.50394	4.10658e-07	9.93488	8.42517	2.51718	1.45572
	FBgn0033423	Alp6	2R	9561638	9563871	1133.5	-2.06633	1.03332e-52	103.767	76.9462	14.9929	11.1847
	FBgn0033582	CG9084	2R	11217416	11219771	311.255	-1.44032	2.66101e-14	17.1954	13.3815	10.7932	9.01409
	FBgn0033598	Cpr47Eb	2R	11255167	11255983	459.32	-1.57675	6.36575e-22	77.507	62.0056	15.0987	13.3042
	FBgn0033600	Cpr47Ec	2R	11259106	11259976	951.502	-4.25073	2.14939e-150	149.112	107.803	9.82797	8.93452
	FBgn0033605	CG9067	2R	11278893	11279683	176.521	-1.17726	6.55041e-07	43.4212	34.1167	12.0338	11.7026
	FBgn0033631	Sod3	2R	11380347	11384114	2154.61	-1.40528	2.23865e-36	103.644	78.6013	28.352	28.352
	FBgn0033659	Damm	2R	11864112	11866383	61.4627	-1.29192	0.000763636	2.56768	1.8946	0.918773	0.797882
	FBgn0033729	Cpr49Af	2R	12405932	12407045	902.554	-2.52524	2.70027e-57	134.023	80.9794	15.4791	12.6791
	FBgn0033742	Nepl10	2R	12471915	12474021	676.356	-1.00391	3.29023e-12	24.3065	17.1956	19.5211	16.6575
	FBgn0033760	CG8785	2R	12640690	12648224	421.171	-1.30357	8.63288e-15	15.3388	12.6562	8.24823	7.4364
	FBgn0033788	CG13323	2R	13044695	13047256	1483.68	-1.34031	3.25268e-27	66.1326	58.2625	17.7327	14.7449
	FBgn0033792	CG13325	2R	13110769	13126014	58.2056	-2.69804	8.09869e-10	1.76266	1.19406	0.205421	0.16917
	FBgn0033819	CG4714	2R	13251852	13254337	248.532	-1.00408	7.17367e-05	6.4705	7.93511	4.57893	5.64525
	FBgn0033820	CG4716	2R	13256587	13257446	196.131	-5.66628	5.90903e-39	38.8346	37.7476	0.351746	0.703492
	FBgn0033826	CG4734	2R	13297202	13298467	3211.02	-3.57522	3.68344e-239	332.031	255.74	41.7561	37.6608
	FBgn0033863	CG13337	2R	13665114	13667756	145.997	-1.34827	5.09721e-05	4.0415	4.99756	1.05282	1.92094
	FBgn0033912	RpS23	2R	14215096	14216627	101310	-1.02137	9.02135e-18	15075.3	9367.58	5006.57	3863.24
	FBgn0033978	Cyp6a23	2R	14875829	14877654	867.55	-1.37902	2.05402e-22	53.6058	48.8023	16.3151	14.0658
	FBgn0033981	Cyp6a21	2R	14885264	14886947	390.464	-1.61415	1.50542e-16	28.006	17.2858	6.52846	4.59303
	FBgn0033982	Cyp317a1	2R	14898312	14903095	240.314	-1.37321	5.94174e-10	6.32091	6.32091	1.71862	1.5236
	FBgn0033999	CG8093	2R	15214060	15215686	3151.7	-3.82057	1.44173e-176	273.145	176.532	15.2261	10.9251
	FBgn0034031	CG12963	2R	15555446	15562436	1463.82	-1.49423	2.63443e-35	55.6491	42.2181	10.4309	10.5411
	FBgn0034052	CG8299	2R	15940610	15941483	594.957	-3.09151	1.93027e-75	78.3235	64.262	7.7639	6.14409
	FBgn0034082	CG10734	2R	16157267	16158794	310.86	-1.32936	9.07868e-11	17.0175	17.4025	6.58105	5.61121
	FBgn0034160	CG5550	2R	16816589	16817577	27.9244	-1.90689	0.00255311	3.13647	1.67278	0.519298	1.47134
	FBgn0034204	CG10953	2R	17165084	17166643	1120.13	-4.00816	9.33033e-162	116.485	89.5117	5.28282	4.49602
	FBgn0034205	CG10950	2R	17195203	17197159	100.331	-1.09475	0.000323133	4.42058	3.71797	2.09242	2.05973
	FBgn0034245	UQCR-6.4	2R	17572096	17572784	205.575	-1.14191	2.3961e-07	34.4021	27.8237	11.2538	10.162
	FBgn0034247	CG6484	2R	17582007	17584012	22.4648	-4.41788	1.39065e-06	1.78075	1.10083	0.092904	0.092904
	FBgn0034278	CG14488	2R	17767165	17767786	32.181	-1.40626	0.0094417	5.24699	6.37134	1.86287	1.56873
	FBgn0034279	CG18635	2R	17767808	17769989	82.2405	-1.12525	0.00184727	5.58095	2.97168	1.8007	1.08042
	FBgn0034289	CG10910	2R	18020268	18022406	1834.05	-1.11477	7.34231e-22	80.619	66.7739	31.3355	25.3283
	FBgn0034291	CG5770	2R	18044046	18045073	1579.23	-1.16757	3.17673e-22	204.407	163.79	68.7248	53.8313
	FBgn0034292	CG5767	2R	18046386	18047484	2215.51	-2.11357	1.53425e-84	418.24	315.347	61.7755	55.4704
	FBgn0034293	CG14495	2R	18048804	18049922	30.547	-4.03347	3.08425e-08	3.39289	2.90819	0.240578	0.180433
	FBgn0034294	Muc55B	2R	18050019	18052107	2846.82	-7.60248	3.66898e-251	197.72	125.754	0.857045	0.799908
	FBgn0034296	CG10912	2R	18056064	18057065	2282.89	-1.49841	1.25875e-26	186.141	187.796	89.5192	95.1435
	FBgn0034317	CG14499	2R	18187707	18188573	11.1336	-4.41975	0.000709498	1.62498	1.55111	0.128582	0
	FBgn0034318	CG14500	2R	18188978	18189654	632.641	-1.81155	2.42413e-33	98.4806	80.7863	19.5557	19.2078
	FBgn0034328	BomBc1	2R	18382704	18383235	40.8684	-6.32266	1.07036e-08	11.0186	7.02166	0	0.209545
	FBgn0034329	BomS1	2R	18383949	18384378	10.4046	-3.65906	0.00186689	2.83828	3.90264	0.154405	0.308811
	FBgn0034331	BomBc2	2R	18384824	18385589	14.9542	-3.79301	0.000129038	2.25886	1.76474	0.199956	0.199956
	FBgn0034406	Jheh3	2R	18860375	18862078	1659.01	-1.48967	2.878e-38	111.48	81.3069	28.0117	23.8862
	FBgn0034426	AANATL5	2R	19284551	19285219	29.7515	-5.86614	2.44456e-07	5.85165	3.30093	0.106254	0.106254
	FBgn0034428	AANATL6	2R	19287983	19288995	577.115	-4.78054	2.28251e-102	77.3271	52.8364	2.50594	1.39754
	FBgn0034429	AANATL4	2R	19289109	19289852	113.126	-2.62652	2.58132e-16	17.3963	12.5973	2.49597	1.75392
	FBgn0034437	CG10051	2R	19363641	19367294	912.143	-2.88611	2.94929e-92	32.3452	25.5375	6.4052	5.34672
	FBgn0034441	CG10081	2R	19385923	19389318	697.02	-3.49599	1.28961e-97	28.2114	19.6427	2.25624	1.99301
	FBgn0034477	CG13872	2R	19878836	19880920	101.715	-1.10352	0.000321311	4.25157	3.04781	2.20474	2.4987
	FBgn0034552	CG17999	2R	20847980	20849939	28.8928	-1.61538	0.00512889	1.21689	1.36529	0.504441	0.672588
	FBgn0034553	CG9993	2R	20850146	20852125	136.355	-1.53982	1.01471e-08	6.33925	4.90343	3.12675	2.66816
	FBgn0034582	Cht9	2R	21067992	21069286	2691.19	-2.88147	2.84281e-134	241.165	175.405	32.1472	24.7866
	FBgn0034588	CG9394	2R	21118394	21120705	904.599	-1.29109	6.38278e-22	37.2245	26.4236	14.2969	13.7854
	FBgn0034624	CG17974	2R	21348945	21350578	32.1043	-2.47677	0.000105733	4.87261	3.27265	0.166782	0.889502
	FBgn0034662	CG13492	2R	21820662	21831409	4262.13	-1.89499	5.85999e-81	42.013	31.2054	15.8219	13.6131
	FBgn0034663	CG4363	2R	21834230	21835047	333.14	-5.64432	1.0745e-63	56.3045	36.3476	1.60809	1.60809
	FBgn0034664	CG4377	2R	21835448	21836357	135.351	-5.58219	4.36317e-29	24.7866	19.2604	0.353682	0.424419
	FBgn0034684	CG13501	2R	22058904	22061517	75.2279	-1.05946	0.00220631	3.35187	2.78829	2.14261	1.93255
	FBgn0034717	CG5819	2R	22293400	22296955	939.393	-1.10762	5.55417e-17	25.6755	17.9036	11.628	10.2275
	FBgn0034737	CG11362	2R	22562307	22563131	23.2775	-1.69925	0.00831049	3.82856	1.80168	0.82958	0.574325
	FBgn0034755	CG3746	2R	22648995	22649750	125.491	-1.17886	3.24265e-05	14.2297	10.1446	11.2981	7.61395
	FBgn0034783	CG9825	2R	22837361	22839291	82.5826	-2.90107	5.78903e-14	6.72494	4.19405	0.748121	0.520432
	FBgn0034784	CG9826	2R	22840739	22842977	385.188	-2.30017	2.04786e-33	29.1269	21.729	3.71451	2.55674
	FBgn0034828	CG13545	2R	23157577	23158185	378.32	-1.21584	2.01146e-11	56.6478	47.3676	32.1329	34.9594
	FBgn0034884	Eglp3	2R	23605689	23606654	25.0733	-1.90984	0.00194747	2.298	2.1859	0.65233	0.489248
	FBgn0035034	CG3565	2R	24602472	24603488	36.8953	-1.31972	0.00712111	3.46132	2.56808	1.73955	1.58141
	FBgn0035094	CG9380	2R	25183628	25255318	917.779	-1.34673	5.90697e-25	21.3559	16.2646	6.09771	5.20003
	FBgn0035154	hiro	3L	685942	687958	3242.86	-2.32758	2.39131e-94	228.048	153.103	36.5763	34.3897
	FBgn0035265	PIG-Wb	3L	1735853	1738106	96.8078	-2.62111	1.98507e-14	4.34321	3.46998	0.690926	0.512623
	FBgn0035281	Cpr62Bc	3L	1840281	1842084	226.911	-1.28927	5.81446e-09	18.875	13.6156	6.69704	7.63023
	FBgn0035343	CG16762	3L	2474667	2475614	418.589	-1.52288	2.22481e-19	70.0977	52.1412	15.3814	14.0142
	FBgn0035360	CG1246	3L	2648048	2650205	734.064	-1.55861	1.5171e-27	36.1877	25.9745	16.1182	13.2668
	FBgn0035480	CG14984	3L	3951193	3952550	169.905	-1.17968	9.68956e-07	20.4031	14.7396	11.1465	10.4173
	FBgn0035495	CG14989	3L	4087581	4092706	665.796	-1.20588	5.1147e-14	15.4572	14.8112	11.4493	11.7989
	FBgn0035538	DopEcR	3L	4367649	4380387	165.579	-1.37354	2.64744e-08	3.71515	2.66296	1.47971	1.18957
	FBgn0035541	CG15019	3L	4405127	4406059	195.573	-1.06138	3.87859e-06	21.44	14.6242	9.04937	7.18815
	FBgn0035545	CG12607	3L	4446573	4448072	63.5314	-3.24488	7.44375e-13	6.26	4.8009	0.848966	1.18855
	FBgn0035552	CG11350	3L	4482809	4484370	1204	-3.47271	2.72314e-142	92.975	74.8045	8.77398	7.69282
	FBgn0035582	CG13705	3L	4896864	4898470	124.958	-2.13903	1.91367e-13	10.9634	8.99191	1.58567	1.3915
	FBgn0035607	CG4835	3L	5479790	5483663	204.339	-4.75513	3.59576e-45	7.30539	5.73417	0.176601	0.189216
	FBgn0035619	Alp10	3L	5592741	5595272	1404.83	-2.93558	4.58156e-113	85.156	62.2627	10.1768	7.99002
	FBgn0035620	Alp9	3L	5595542	5597422	1318.01	-2.6717	1.53058e-75	72.3802	53.2705	11.2091	7.45538
	FBgn0035665	Jon65Aiii	3L	6050757	6051690	34692.8	-1.97525	2.50485e-89	5326.61	4351.61	1029.58	813.778
	FBgn0035666	Jon65Aii	3L	6052321	6053215	6748.39	-2.56296	2.91688e-138	1194.78	832.871	141.312	119.412
	FBgn0035667	Jon65Ai	3L	6053493	6054443	8839.45	-1.25362	4.58302e-27	1176.96	750.159	341.533	270.258
	FBgn0035670	CG10472	3L	6061372	6062910	3725.76	-3.98601	6.06313e-259	644.425	505.09	30.8617	23.315
	FBgn0035673	CG6602	3L	6072139	6073539	2.42225	-4.7113	0.0372649	0.266593	0.177729	0	0
	FBgn0035709	eIF4E4	3L	6664224	6665641	123.838	-1.06015	0.000118203	9.32159	6.99119	6.8506	5.74821
	FBgn0035718	CG14820	3L	6932926	6934824	63.8953	-4.76691	7.07123e-16	5.43598	3.70799	0.206598	0.258247
	FBgn0035734	CG14823	3L	7066314	7069463	45.3669	-2.04384	1.53472e-05	2.3367	2.30512	0.340014	0.403767
	FBgn0035742	Acbp4	3L	7127913	7128264	76.1095	-2.67902	3.38024e-12	24.5447	18.2106	4.06744	3.18321
	FBgn0035743	Acbp6	3L	7128903	7129673	2269.01	-4.73801	4.05831e-275	366.798	262.719	18.1077	17.0299
	FBgn0035779	CG8562	3L	7398285	7399912	300.404	-3.56238	1.30281e-52	26.341	22.2819	1.65379	1.84172
	FBgn0035781	CG8560	3L	7402332	7404181	5930.62	-1.92673	8.66849e-53	398.788	242.179	130.078	102.534
	FBgn0035789	mthl6	3L	7485967	7487918	94.7975	-1.92528	4.91539e-09	8.29259	5.78658	1.41053	1.0119
	FBgn0035790	Cyp316a1	3L	7491864	7493484	31.4047	-2.39163	3.05502e-05	2.90485	1.89256	0.383095	0.383095
	FBgn0035800	CG7716	3L	7588608	7590998	165.924	-1.07636	1.57754e-05	9.57498	6.21355	2.199	2.28358
	FBgn0035859	CG13678	3L	8222141	8222953	416.151	-1.60477	1.36922e-19	79.1067	66.3218	19.4743	21.0641
	FBgn0035875	Cpr66Cb	3L	8336672	8338595	63.5614	-1.17404	0.0030284	4.16154	4.66293	2.48546	2.98255
	FBgn0035886	Jon66Ci	3L	8391540	8392377	37630.9	-1.97631	1.03646e-75	6095.74	4881.27	1200.86	889.25
	FBgn0035887	Jon66Cii	3L	8392820	8393649	10852.2	-2.37785	4.40886e-124	1158.79	946.779	398.287	317.298
	FBgn0035888	CG7120	3L	8396000	8402295	325.868	-1.15876	1.33295e-09	13.0181	9.18221	4.34639	3.23627
	FBgn0035926	Acbp5	3L	8788144	8788545	474.488	-4.53801	5.48306e-86	197.336	123.889	5.93924	5.3598
	FBgn0035977	PGRP-LF	3L	9349609	9351489	109.25	-1.22329	7.33753e-05	7.37334	4.29194	2.31754	2.62148
	FBgn0036022	CG8329	3L	9638112	9639021	333.971	-2.07133	1.75788e-27	38.3773	29.3041	7.05957	7.00442
	FBgn0036023	CG18179	3L	9639271	9640140	2041.63	-3.40899	5.28903e-164	378.857	328.187	22.3143	18.3628
	FBgn0036024	CG18180	3L	9641013	9641913	73713	-2.1855	2.95529e-100	11785.3	8555.48	1657.39	1271.17
	FBgn0036066	CG14160	3L	10086747	10089400	125.213	-2.02795	1.87721e-12	5.48944	4.27748	1.68286	1.61555
	FBgn0036082	CG12362	3L	10412818	10414774	171.27	-1.11654	1.09833e-05	7.05397	4.59832	4.21216	5.08065
	FBgn0036109	Cpr67Fa2	3L	10891714	10892516	230.167	-1.35645	2.87891e-10	40.6901	35.4764	13.3185	12.036
	FBgn0036153	CG7573	3L	11311747	11313397	22.6519	-1.91356	0.00420322	1.77952	0.724991	0.466738	0.420064
	FBgn0036160	CG12289	3L	11457076	11458470	47.6639	-1.38476	0.00196908	4.02556	3.1593	1.35971	0.759837
	FBgn0036225	CG5883	3L	11943640	11944852	182.102	-4.13854	2.59426e-38	21.1274	13.5819	0.919696	0.788311
	FBgn0036229	CG7248	3L	11954083	11956780	185.611	-5.50331	2.46953e-38	8.28252	5.2871	0.358022	0.162737
	FBgn0036300	Pmm2	3L	12534590	12535513	690.607	-1.0236	1.11719e-10	78.4409	47.405	24.9341	21.3648
	FBgn0036309	Hip1	3L	12768432	12773573	992.778	-1.14797	1.78162e-19	18.7631	15.2618	8.78768	7.94298
	FBgn0036320	CG10943	3L	12861717	12862920	61.6973	-3.82416	3.01786e-13	6.67939	8.02812	0.216112	0.475447
	FBgn0036321	CG14120	3L	12885039	12889244	1781.83	-4.56146	3.50726e-242	53.578	41.822	1.741	1.60172
	FBgn0036335	mRpL20	3L	13017149	13017867	98.5949	-1.18787	0.000181351	13.9693	13.7683	4.46103	4.85235
	FBgn0036361	CG10154	3L	13435680	13437136	273.57	-1.87132	3.55003e-20	20.2613	15.3274	9.26408	7.80517
	FBgn0036367	CG10116	3L	13456208	13457238	189.101	-1.46278	6.13407e-10	27.3551	18.6658	6.06433	4.81898
	FBgn0036419	CG13482	3L	14329346	14329885	727.723	-1.30235	0.000514821	98.9045	119.962	34.0819	40.8622
	FBgn0036422	CG3868	3L	14400769	14402725	4605.56	-2.293	9.01404e-115	632.432	492.763	87.2414	72.1803
	FBgn0036438	goddard	3L	14691347	14691962	84.6314	-1.08096	0.00165402	13.0692	14.508	4.76079	3.95387
	FBgn0036440	CG17177	3L	14697313	14701678	22.1482	-4.41185	2.67493e-06	0.967521	0.393056	0.0353184	0.0117728
	FBgn0036468	CG13461	3L	15051931	15052490	157.321	-5.94065	5.72883e-31	29.2172	26.887	0.507744	0.761616
	FBgn0036479	CG13458	3L	15113557	15116373	18.7261	-1.65126	0.0180632	0.848719	0.504644	0.292394	0.292394
	FBgn0036597	CG4962	3L	16294711	16295547	303.225	-1.34903	3.5732e-11	32.6467	32.4241	11.5421	9.90228
	FBgn0036600	CG13043	3L	16305225	16305870	316.869	-1.06336	8.22117e-09	37.3444	29.1468	26.8936	24.3802
	FBgn0036622	Agpat4	3L	16378974	16381570	139.435	-2.02428	2.20528e-12	8.84594	5.12765	2.86104	2.215
	FBgn0036708	CG13725	3L	17324618	17325518	53.0405	-1.30221	0.0015832	4.70624	3.39895	3.11253	2.64093
	FBgn0036727	SecCl	3L	17470127	17474517	389.98	-2.23063	1.22816e-33	22.9228	19.9343	3.04998	2.96158
	FBgn0036738	CG7542	3L	17549826	17550980	9.42088	-5.18755	0.00198763	1.35128	0.53086	0	0.0538957
	FBgn0036750	CG6034	3L	17745173	17746860	284.491	-7.55443	2.25753e-34	30.4098	20.6524	0.117786	0.0588932
	FBgn0036752	Adgf-A	3L	17751731	17764158	718.454	-1.05731	3.89447e-14	24.3427	19.594	9.48812	8.03567
	FBgn0036785	CG13700	3L	18298742	18301260	71.1319	-1.21035	0.00110434	3.78484	2.15047	1.60107	1.15277
	FBgn0036806	Cyp12c1	3L	18684259	18686319	757.013	-1.6678	1.33496e-32	41.5777	30.4517	10.0537	8.6545
	FBgn0036831	CG6839	3L	18917581	18919259	1926.84	-3.70542	6.22512e-177	230.997	177.261	11.9294	8.62818
	FBgn0036833	CG3819	3L	18920430	18922108	3288.91	-5.7699	0	418.065	275.074	4.649	3.60035
	FBgn0036945	Ssk	3L	20188522	20189779	668.238	-1.4185	7.38715e-22	84.5055	58.3338	24.1459	20.8561
	FBgn0036948	CG7298	3L	20202070	20203687	2283.1	-1.28405	2.08793e-26	144.829	101.03	85.5737	65.245
	FBgn0036949	CG7290	3L	20204309	20206046	8166.07	-2.09486	6.29726e-87	433.868	331.612	179.19	136.368
	FBgn0036950	CG6996	3L	20207534	20209600	576.786	-1.2446	1.4486e-16	24.8203	18.0933	17.0149	14.6905
	FBgn0036953	CG17145	3L	20221814	20223197	844.78	-2.58994	2.81608e-74	63.319	46.3823	14.3664	12.8332
	FBgn0036978	Toll-9	3L	20361843	20366724	55.9795	-1.92622	7.64936e-06	1.56962	1.60529	0.366984	0.47708
	FBgn0036992	Hpd	3L	20438166	20439872	84.6369	-2.16953	7.6506e-10	5.2741	3.8591	1.38571	1.63316
	FBgn0036996	mag	3L	20460683	20462274	9485.37	-3.56158	7.39661e-275	1028.62	764.39	55.124	44.3213
	FBgn0037040	CG12983	3L	20962655	20966762	297.944	-1.15974	2.70623e-09	8.3033	5.94537	3.60391	2.77224
	FBgn0037045	CG10584	3L	21030280	21031360	66.7308	-1.07777	0.00431698	8.13106	4.93423	2.70939	1.85939
	FBgn0037069	Cpr78Cc	3L	21300580	21301171	117.718	-2.29755	4.68201e-14	29.9963	26.176	3.80888	3.71365
	FBgn0037101	CG7634	3L	21565426	21567785	113.453	-1.07558	0.000190658	7.89523	5.66397	1.9239	1.95063
	FBgn0037126	CG14567	3L	21737706	21738430	82.6132	-2.72545	4.53175e-13	12.2841	8.66281	1.93561	2.44498
	FBgn0037174	CG14457	3L	22669956	22680034	32.6719	-1.66363	0.00183643	1.7729	1.48279	0.639164	0.776128
	FBgn0037386	CG1208	3R	5831639	5838782	154.351	-1.55009	4.3292e-09	5.99465	3.81103	2.21665	2.39398
	FBgn0037420	CG15597	3R	6284462	6285200	404.773	-4.29595	1.73406e-79	77.0733	62.817	2.84492	2.56737
	FBgn0037460	sowi	3R	6626930	6627900	347.004	-1.58421	0.00827799	27.0536	43.3135	8.17548	11.8809
	FBgn0037486	CG14605	3R	7217679	7219705	76.2659	-1.11575	0.00170938	5.01391	5.11033	1.78448	1.33025
	FBgn0037520	CG18268	3R	7802831	7804432	24.1615	-1.5985	0.00926417	2.55116	1.70077	0.494262	0.353044
	FBgn0037552	CG7800	3R	8217957	8219734	185.556	-4.66762	4.03014e-41	14.2989	11.8857	0.53295	0.34485
	FBgn0037560	CR18228	3R	8260706	8261898	204.04	-1.83252	3.44822e-13	14.5809	15.7207	7.28168	7.88135
	FBgn0037580	DppIII	3R	8344400	8347465	1506.61	-2.37996	1.26733e-70	68.1285	43.5544	10.0839	8.50891
	FBgn0037626	CG8236	3R	8769394	8771150	69.8806	-1.06906	0.00289905	4.42362	3.30775	2.0499	1.63992
	FBgn0037677	CG12951	3R	9329223	9330331	3771.05	-3.55149	5.09503e-230	563.659	464.365	44.3116	43.639
	FBgn0037678	CG16749	3R	9330885	9331885	1278.18	-2.53823	8.82583e-79	160.159	105.495	33.9259	29.3573
	FBgn0037714	CG9396	3R	9570414	9571623	26.3637	-1.5759	0.00925042	3.47354	3.74777	0.940364	1.50458
	FBgn0037717	CG8301	3R	9581306	9586648	21.4006	-1.41766	0.028863	0.53922	0.4902	0.158479	0.206023
	FBgn0037761	CG8534	3R	9812747	9813939	23.5249	-4.14894	1.95342e-06	3.88826	1.46514	0.101392	0.152088
	FBgn0037765	CG9458	3R	9818914	9819877	25.1138	-1.5708	0.0100802	1.83224	2.09399	1.13309	1.22751
	FBgn0037781	Fancl	3R	10051508	10052869	100.376	-1.12379	0.000315069	7.68474	5.3379	2.22965	2.65993
	FBgn0037782	Npc2d	3R	10055356	10056083	755.113	-4.19662	7.57989e-117	160.449	109.743	6.62885	4.49051
	FBgn0037783	Npc2c	3R	10060252	10061136	259.282	-3.15772	6.10785e-42	35.0033	28.2821	6.7217	5.76146
	FBgn0037811	CG12592	3R	10338342	10340872	88.2427	-4.38672	4.0964e-21	5.86771	4.83774	0.190871	0.190871
	FBgn0037817	Cyp12e1	3R	10434789	10436704	788.455	-1.20386	2.98746e-18	37.6685	27.8735	27.4709	22.4381
	FBgn0037828	tomboy20	3R	10735277	10735957	53.2275	-1.63299	0.000122377	6.7682	5.11215	3.81479	2.38425
	FBgn0037870	CG18577	3R	11196092	11197285	33.2331	-1.81703	0.00103837	5.37959	2.92035	0.869663	1.42308
	FBgn0037934	CG6830	3R	11680972	11684342	2140.43	-1.28441	2.49607e-30	89.4879	69.1671	27.7035	22.1668
	FBgn0037935	CG6834	3R	11684672	11688133	426.594	-1.40263	1.10623e-16	18.9245	14.1088	5.13394	4.15889
	FBgn0037936	CG6908	3R	11688381	11690051	246.444	-2.0078	3.11104e-20	26.7523	20.9058	4.75089	3.48959
	FBgn0037975	CG3397	3R	11983098	11984541	759.803	-11.5617	6.50247e-16	114.322	73.8389	0.0469992	0
	FBgn0037986	CG14736	3R	12040528	12043453	51.1266	-1.06766	0.0134971	2.08804	1.68649	0.62616	0.93924
	FBgn0037996	CG4830	3R	12208159	12210360	511.005	-1.62568	2.51427e-24	25.6907	21.4039	6.90404	6.49951
	FBgn0038008	CG3942	3R	12254187	12256592	102.24	-1.41597	6.00542e-06	3.52142	3.42875	1.6041	1.26776
	FBgn0038037	Cyp9f2	3R	12403340	12406028	4130.75	-1.66013	1.81118e-61	331.338	260.683	62.0302	51.7925
	FBgn0038082	Ugt37A2	3R	12739642	12741417	237.758	-3.94929	1.5753e-43	15.1021	11.0767	1.80125	0.746861
	FBgn0038095	Cyp304a1	3R	12963791	12965923	743.246	-2.5295	9.39474e-67	72.5512	55.8124	8.2853	7.12183
	FBgn0038098	CG7381	3R	12967775	12977471	826.84	-2.78889	1.57748e-83	24.615	18.8509	4.64122	4.13491
	FBgn0038105	yellow-f2	3R	12993395	12995147	25.9234	-1.72032	0.00392447	2.51788	1.69572	0.471369	0.471369
	FBgn0038130	CG8630	3R	13279721	13284527	145.362	-1.48085	3.59172e-08	5.70233	3.85937	2.77666	3.16774
	FBgn0038135	CG8773	3R	13294748	13298288	1597.63	-2.53789	1.79908e-91	51.1307	38.0288	10.2614	10.7813
	FBgn0038136	CG8774	3R	13298768	13302334	337.917	-2.60276	5.92558e-34	12.2137	7.15808	1.47879	1.47879
	FBgn0038151	yellow-e2	3R	13405109	13406998	177.916	-1.00686	2.21169e-05	10.5279	7.34762	4.07072	3.26279
	FBgn0038194	Cyp6d5	3R	14029228	14031483	3213.89	-2.76239	3.15605e-142	198.723	143.744	41.2732	34.1271
	FBgn0038257	smp-30	3R	14745901	14751246	519.209	-2.50549	1.68161e-50	38.4771	30.7894	5.78816	4.58369
	FBgn0038292	CG3987	3R	15139958	15141715	946.269	-1.71611	3.55093e-39	63.9341	47.8096	19.0149	17.8395
	FBgn0038349	AOX3	3R	15542748	15548188	2196.09	-1.07311	2.03838e-22	40.5226	28.5723	23.8155	21.7593
	FBgn0038356	CG12784	3R	15763115	15763551	8.20456	-3.93984	0.00401812	2.23422	1.34053	0.171912	0.171912
	FBgn0038358	Ttc26	3R	15774416	15777640	18.2806	-4.11468	1.64548e-05	1.09397	0.800465	0.113372	0.0377906
	FBgn0038388	CG4287	3R	15962167	15963867	928.369	-1.05536	3.97481e-13	68.5611	48.9136	24.5325	17.5282
	FBgn0038414	CG6901	3R	16323415	16325128	179.351	-1.73972	4.40757e-11	11.0705	8.81409	4.21296	2.32304
	FBgn0038450	CG17560	3R	16617950	16619878	12.3071	-2.5743	0.00527574	0.996507	0.788902	0.0977595	0.130346
	FBgn0038466	CG8907	3R	17008269	17012533	468.424	-1.87366	7.40466e-30	21.6246	16.4014	5.58101	4.80226
	FBgn0038482	CG4053	3R	17131211	17132198	143.519	-1.84473	5.34037e-11	15.952	9.38672	5.45619	4.14978
	FBgn0038508	CG5866	3R	17415739	17416505	144.391	-1.1188	3.46187e-05	24.6542	17.5804	5.60066	7.00082
	FBgn0038558	CG12347	3R	17906445	17907451	28.0637	-2.10914	0.000414433	4.47406	2.49374	0.493603	0.542963
	FBgn0038613	Vha100-4	3R	18386841	18389805	551.645	-3.47226	9.96497e-82	24.4993	17.9757	1.93177	1.41663
	FBgn0038647	CG14302	3R	18732681	18733034	380.45	-1.4039	7.38581e-16	126.268	97.8773	38.5795	35.5432
	FBgn0038652	CG7720	3R	18759236	18795169	1019.71	-1.04571	1.1609e-16	41.2008	32.0016	13.3208	11.28
	FBgn0038680	Cyp12a5	3R	19132648	19134704	446.165	-1.01714	6.49598e-10	19.3125	13.626	12.5484	11.6816
	FBgn0038682	CG5835	3R	19148632	19153686	426.718	-1.25088	1.25943e-11	27.4836	16.3008	17.4516	14.4165
	FBgn0038700	CG3734	3R	19387861	19389866	181.97	-2.43428	1.32015e-21	14.9121	10.126	1.96244	1.92802
	FBgn0038701	CG18493	3R	19390270	19392132	860.014	-3.60414	5.58983e-121	54.0646	43.4743	7.43452	6.67479
	FBgn0038730	CG6300	3R	19771382	19773225	82.1475	-9.79711	3.5594e-11	6.71865	3.55342	0	0
	FBgn0038733	CG11407	3R	19781246	19783145	39.2395	-1.40082	0.00367264	2.02824	1.25029	0.661842	0.575515
	FBgn0038734	CG11453	3R	19783522	19785519	248.563	-1.47531	1.78401e-11	14.0949	8.95011	5.13363	3.80772
	FBgn0038740	CG4562	3R	19865417	19875678	767.375	-1.76581	5.43197e-35	11.9867	10.0758	2.71994	2.22864
	FBgn0038784	CG4362	3R	20306216	20307537	4377.25	-3.30892	4.40481e-178	610.55	562.967	48.3082	42.4544
	FBgn0038795	CG4335	3R	20406615	20407871	68.7811	-2.96595	1.44421e-12	5.58629	5.02766	0.986427	0.924775
	FBgn0038796	eIF3g2	3R	20408265	20409243	85.3632	-1.11247	0.000795233	7.97103	5.6936	4.00584	2.86132
	FBgn0038797	Dic2	3R	20499992	20501427	159.107	-1.15533	6.4403e-06	12.2693	7.66833	7.98051	6.31186
	FBgn0038830	CG17272	3R	20823313	20824239	562.376	-1.61298	3.27065e-25	88.6736	67.9048	19.1975	19.4788
	FBgn0038832	CG15695	3R	20842140	20844981	91.6259	-1.03743	0.00109096	2.91044	2.38319	1.03982	1.0936
	FBgn0038845	Alp5	3R	21005160	21006990	1535.81	-1.51947	3.79794e-38	83.3702	60.4288	37.8118	32.0319
	FBgn0038852	HHEX	3R	21076862	21080926	29.7251	-2.05273	0.000331659	2.31181	1.50267	0.711527	0.652233
	FBgn0038873	CG5892	3R	21242618	21245418	43.6439	-6.42381	5.13151e-09	2.51511	1.84935	0.0209608	0.0209608
	FBgn0038893	Archease	3R	21661186	21662972	188.72	-1.07181	4.82151e-06	11.4124	8.75208	7.9279	8.83196
	FBgn0038930	BomT3	3R	22085374	22086397	51.1851	-3.27159	1.50613e-10	9.08006	5.69428	0.522427	0.895589
	FBgn0038973	Pebp1	3R	22466034	22466679	1345.83	-1.66824	5.92563e-43	199.75	160.663	67.7421	55.986
	FBgn0038986	sit	3R	22558342	22562572	24.5631	-1.53957	0.0123455	0.981416	1.12574	0.418535	0.328849
	FBgn0039006	Cyp6d4	3R	22698319	22700307	775.3	-1.54307	1.53797e-25	36.3931	23.658	18.4308	17.3413
	FBgn0039015	Takl2	3R	22732356	22733851	178.627	-2.39573	3.86861e-20	27.6444	25.4574	2.94183	3.21422
	FBgn0039051	CG17109	3R	23095690	23097240	475.506	-2.02716	8.20964e-33	31.1466	24.3555	11.6546	8.80932
	FBgn0039085	Ugt303B3	3R	23532945	23534767	222.714	-1.06332	1.50313e-06	9.1879	7.7765	7.11221	5.15316
	FBgn0039086	Ugt303B1	3R	23534900	23536710	95.8322	-2.15265	5.74939e-11	4.71683	3.83243	1.78858	1.59522
	FBgn0039087	Ugt303B2	3R	23536993	23538908	45.0048	-1.594	0.000663824	3.10533	1.75969	0.84091	0.510552
	FBgn0039091	CG10182	3R	23587120	23589819	1425.81	-2.92651	5.82802e-122	74.06	55.9923	9.93403	8.63951
	FBgn0039092	CG16723	3R	23593625	23596273	62.5996	-2.91825	2.23085e-11	3.19607	2.3002	0.305285	0.375735
	FBgn0039094	CG10184	3R	23602507	23605495	465.527	-1.27992	3.03597e-13	30.0755	18.3854	18.2103	16.3573
	FBgn0039154	Npc2f	3R	24137895	24140936	601.641	-2.24758	2.45642e-46	116.276	97.1777	18.4707	15.1637
	FBgn0039298	to	3R	25240180	25241668	12.8418	-4.63297	0.000268088	1.01745	0.939189	0.129583	0
	FBgn0039310	CG11878	3R	25273837	25275237	25.6844	-1.65825	0.00774838	2.38062	1.47599	0.745967	0.290098
	FBgn0039325	CG10560	3R	25318550	25320101	95.2242	-1.49086	3.78707e-06	7.4954	5.94947	2.44654	1.63103
	FBgn0039326	CG10562	3R	25321053	25322757	26.3929	-2.47487	8.02143e-05	2.6119	1.838	0.26041	0.26041
	FBgn0039395	CG14546	3R	25921042	25922634	48.8538	-1.07371	0.0135745	3.56122	2.02342	1.13453	0.850901
	FBgn0039453	CG6403	3R	26735417	26736307	605.15	-2.30663	1.818e-47	91.8338	62.5869	17.5362	16.1234
	FBgn0039454	CG14247	3R	26737610	26738593	86.3633	-1.77049	8.17616e-07	8.66925	7.93144	1.43642	2.2504
	FBgn0039470	CG6296	3R	27003236	27005469	6255.49	-4.27318	0	329.702	234.102	23.5116	23.1299
	FBgn0039471	CG6295	3R	27005899	27007055	6861.4	-5.21018	0	1016.29	766.81	19.9937	16.7722
	FBgn0039472	CG17192	3R	27017180	27018287	56.1134	-7.79342	1.13678e-07	5.6878	4.52337	0	0.0807809
	FBgn0039473	CG17191	3R	27018608	27019751	21.2876	-4.77966	3.65328e-06	2.23255	2.58505	0.153414	0
	FBgn0039474	CG6283	3R	27020238	27021378	10011.5	-3.14294	2.93245e-228	1368.06	1129.91	101.248	85.0002
	FBgn0039475	CG6277	3R	27022071	27023217	3681.89	-5.02957	0	607.642	483.585	10.484	9.78502
	FBgn0039476	CG6271	3R	27024968	27026109	1436.99	-8.57216	4.94839e-107	171.58	133.381	0.515	0.187273
	FBgn0039482	CG14258	3R	27093143	27094224	1442.68	-1.28783	4.46294e-25	237.873	160.342	60.6346	51.5696
	FBgn0039486	CAH9	3R	27102988	27106184	314.245	-1.22841	7.29775e-11	22.6509	16.5759	14.8717	12.0698
	FBgn0039577	CG12516	3R	28303631	28304605	42.9569	-1.38954	0.0051117	5.10348	4.15569	2.00265	0.743841
	FBgn0039591	CG9988	3R	28636411	28638799	50.6337	-1.30714	0.00234525	2.03943	1.18073	0.958064	0.958064
	FBgn0039596	CG10000	3R	28748384	28751661	18.1543	-2.29673	0.00330935	0.434259	0.679709	0.125042	0.250084
	FBgn0039613	Nepl20	3R	28880792	28882945	52.2503	-1.14732	0.00598189	2.0624	1.31449	1.29046	0.976561
	FBgn0039628	CG11841	3R	29051056	29052267	8.91585	-2.96363	0.0114355	1.13846	0.350295	0.0789791	0.236937
	FBgn0039645	CG11898	3R	29165643	29171508	53.5077	-2.03451	3.31537e-06	1.52874	0.892894	0.252852	0.189639
	FBgn0039681	CG7582	3R	29680241	29682278	222.147	-1.143	6.40735e-07	16.5471	9.98675	9.47214	7.13408
	FBgn0039719	CG15515	3R	29905464	29906448	12.605	-3.55787	0.00088187	3.61445	3.46385	0.47278	0
	FBgn0039736	CG7912	3R	30006034	30009189	152.338	-2.46371	1.82004e-19	8.83815	7.13734	1.15895	1.04069
	FBgn0039748	CG15529	3R	30152059	30153699	32.6901	-1.22415	0.0216519	2.77963	1.38981	0.642627	0.67645
	FBgn0039760	CG9682	3R	30250928	30252830	8191.84	-3.42287	4.04095e-251	528.799	410.549	46.1194	36.7825
	FBgn0039761	CG18404	3R	30253182	30254097	26.4633	-1.47736	0.0136395	3.02985	3.3574	1.52658	0.848102
	FBgn0039768	CG15533	3R	30428820	30431362	368.728	-7.51337	1.6762e-44	28.0078	20.5541	0.151942	0.0506474
	FBgn0039769	CG15534	3R	30432064	30435139	52.5193	-1.82368	2.42562e-05	1.80708	1.78531	0.981764	0.824682
	FBgn0039777	Jon99Fii	3R	30487016	30487928	11790.9	-2.0602	5.00885e-95	1702.59	1324.67	311.02	245.333
	FBgn0039812	CG15548	3R	30959700	30962307	58.0491	-1.24187	0.00177863	3.08174	2.14788	0.775398	0.562163
	FBgn0039818	CG11318	3R	31106362	31109191	276.211	-1.61788	3.64074e-14	9.87707	5.94453	2.41265	2.37717
	FBgn0039873	Smvt	3R	31759404	31761579	145.883	-1.54914	1.99581e-08	10.694	6.06855	1.89261	1.793
	FBgn0039941	CG17167	X	23068301	23081144	179.152	-2.53812	6.79222e-23	6.84333	4.93095	1.23536	0.963161
	FBgn0039977	CG17454	3L	23715023	23716689	397.162	-1.1537	1.25561e-09	25.3666	25.6444	8.68756	8.90385
	FBgn0039993	CG17691	2R	1590484	1596457	1164.71	-1.13303	4.47241e-19	69.2955	60.5386	34.206	30.5889
	FBgn0040060	yip7	3L	6035216	6036175	12379.8	-1.87455	1.07108e-73	1377.23	1074.42	412.954	316.894
	FBgn0040099	lectin-28C	2L	7857077	7860120	2707.56	-1.47272	9.8662e-44	72.4686	59.8952	24.7928	23.4061
	FBgn0040211	hgo	2L	11136393	11138565	141.192	-3.17384	2.78139e-25	14.0201	11.462	1.11962	1.04241
	FBgn0040299	Myo28B1	2L	7666047	7689459	675.25	-1.41517	8.1539e-23	9.4684	7.77115	2.84213	2.64716
	FBgn0040319	Gclc	X	8102181	8116147	2036.81	-1.17677	1.79803e-27	36.7126	29.0395	20.6858	19.4101
	FBgn0040342	CG3706	X	930931	932475	78.5965	-3.66728	7.4376e-17	5.86437	4.13171	0.76488	0.334635
	FBgn0040349	CG3699	X	946662	947500	941.011	-1.12266	1.57413e-15	144.252	94.3769	44.6285	36.2778
	FBgn0040364	CG11378	X	1170828	1173797	523.755	-1.40991	1.18335e-18	17.3135	14.0938	5.08267	5.26485
	FBgn0040503	CG7763	2R	11414510	11415462	139.652	-1.67422	6.48991e-10	21.4455	14.8214	4.12358	3.28772
	FBgn0040519	CG15219	2L	22104891	22105512	102.325	-1.03515	0.00212744	12.7864	17.1955	6.46529	5.99679
	FBgn0040528	CG15864	3R	8248438	8250324	31.4788	-2.89103	2.01344e-06	2.14817	1.56231	0.460987	0.230493
	FBgn0040532	CG8369	3R	8822008	8822838	6329.13	-1.05756	6.49945e-29	1013.22	816.031	286.418	247.946
	FBgn0040723	CG5011	2L	1200671	1201220	623.524	-2.67089	2.70704e-63	164.101	131.2	15.0925	15.2732
	FBgn0040729	CG15126	2R	19690798	19691078	187.116	-2.87876	7.30148e-25	67.6053	74.2798	8.04806	6.87439
	FBgn0040730	CG15127	2R	19680768	19681391	38.659	-1.91951	0.000124373	4.98329	4.37925	2.04282	2.3152
	FBgn0040735	BomT2	2R	18388995	18389443	7.92434	-3.88747	0.00489205	2.64	1.452	0.128025	0.128025
	FBgn0040736	BomS3	2R	18387895	18388734	61.1406	-4.25759	7.80772e-15	8.02765	7.30973	0.369749	0.739497
	FBgn0040764	CG13230	2R	11154896	11155293	72.9541	-3.22424	1.83269e-14	27.8702	19.6318	2.54479	2.9363
	FBgn0040814	CG14113	3L	13329135	13329699	67.8977	-1.0714	0.00352786	15.9351	10.3924	4.67619	4.78494
	FBgn0040837	CG8620	3L	7158099	7158874	32.968	-1.30149	0.0123802	3.77918	2.43405	1.39314	1.12778
	FBgn0040871	CG12479	X	14151579	14152006	47.54	-1.62342	0.00199558	7.14164	15.778	2.99796	2.99796
	FBgn0040907	mRpL33	X	4321764	4322231	67.2197	-1.60882	1.99893e-05	20.7335	13.6578	4.61599	4.61599
	FBgn0040963	CG18662	2L	8980659	8981432	85.8595	-1.28289	0.000111623	11.006	7.96984	7.28893	5.27819
	FBgn0041156	exex	3L	7948186	7951563	334.957	-1.21954	6.47713e-11	10.9913	9.2693	4.04145	4.18578
	FBgn0041180	Tep4	2L	19548507	19556451	2467.7	-2.53805	6.10643e-117	51.0885	36.8346	7.91835	7.26551
	FBgn0042101	CG18744	3R	7797078	7798771	34.6631	-2.90439	1.93767e-06	2.54046	3.25946	0.208609	0.45894
	FBgn0042102	CG18745	3R	7783843	7786119	496.214	-1.26523	1.10631e-15	26.4558	19.5696	13.6997	12.611
	FBgn0042104	CG18747	3R	7780884	7783446	294.716	-1.76444	2.95496e-19	19.4612	14.1111	4.97996	4.31829
	FBgn0042105	CG18748	3R	7786170	7787923	92.0974	-1.33531	4.67628e-05	5.56437	3.2998	2.58882	2.58882
	FBgn0042206	GstD10	3R	12364776	12365735	1172.17	-2.42159	1.76035e-80	129.456	96.242	33.3605	29.5871
	FBgn0042711	Hex-t1	3R	26449079	26450585	36.5	-1.17574	0.0192086	2.14391	1.31933	0.956493	0.580728
	FBgn0043470	lambdaTry	2R	11336840	11337791	36.8934	-6.18162	3.414e-08	6.33791	6.69497	0.127102	0
	FBgn0043471	kappaTry	2R	11337797	11338733	121.872	-5.17805	1.17455e-27	23.7399	18.2815	0.269776	0.431641
	FBgn0043783	CG32444	3L	21636947	21639060	464.107	-1.67369	2.71076e-18	53.4682	32.6326	11.9343	7.98614
	FBgn0046297	lncRNA:CR9284	2R	21803402	21804338	664.527	-1.08532	6.28241e-14	58.745	46.1771	23.3309	23.2757
	FBgn0046302	CG10650	2L	18993360	18995934	1706.44	-1.94048	1.50593e-61	125.734	102.715	21.4816	17.6924
	FBgn0050029	CR30029	2R	11246105	11246654	2944	-1.40353	4.07688e-37	482.817	422.465	154.086	131.453
	FBgn0050031	CG30031	2R	11350811	11351621	23.0404	-2.45258	0.000519711	4.9084	2.2789	0.275157	0.687892
	FBgn0050049	CG30049	2R	12355671	12359087	58.6201	-3.56897	9.74896e-13	2.67368	1.7758	0.107702	0.215404
	FBgn0050187	CG30187	2R	22916843	22918790	179.652	-1.75059	2.07724e-12	18.7319	11.6413	3.23974	2.93837
	FBgn0050265	CG30265	2R	22832456	22834580	6.95963	-6.22907	0.000432904	0.478263	0.478263	0	0
	FBgn0050272	MFS1	2R	22829644	22831877	66.5633	-7.03731	7.44765e-11	6.70492	3.44406	0	0.0753841
	FBgn0050339	CG30339	2R	9601431	9602901	154.91	-1.96257	6.26688e-14	14.4307	10.2035	3.3716	2.96902
	FBgn0050360	Mal-A6	2R	8465158	8467595	3476.33	-2.07581	4.0604e-85	252.645	176.38	36.971	33.089
	FBgn0050429	CG30429	2R	25246467	25247584	49.4284	-1.06942	0.013326	6.17318	4.81027	2.28303	1.36982
	FBgn0050457	CG30457	2R	17160122	17160829	369.219	-2.11192	7.01731e-28	47.2118	44.707	18.725	15.9602
	FBgn0050466	CG30466	2R	15568960	15573170	65.4244	-1.01273	0.00776751	3.76481	2.43001	1.22076	0.783132
	FBgn0050487	CG30487	2R	12937616	12938343	48.3794	-1.29398	0.00368117	4.49283	4.76106	3.50861	2.27027
	FBgn0050489	Cyp12d1-p	2R	11117225	11121884	263.207	-2.50518	4.09524e-27	6.50907	5.20213	1.08919	0.631732
	FBgn0050495	CG30495	2R	7656895	7659061	87.8828	-1.63043	1.23841e-06	5.28427	3.73202	1.12113	1.32236
	FBgn0050502	fa2h	2R	7446189	7451553	37.5829	-1.43995	0.00385338	2.34828	1.61225	0.986505	1.33468
	FBgn0051015	PH4alphaPV	3R	30646106	30648551	190.033	-1.5305	5.55513e-11	9.42899	7.54319	2.42961	2.42961
	FBgn0051029	CG31029	3R	30129279	30132395	404.291	-1.74273	3.6073e-22	12.4347	8.75896	3.05243	3.27536
	FBgn0051091	CG31091	3R	25899903	25902172	37.5424	-6.21602	3.16641e-08	4.15219	2.01678	0.0563056	0
	FBgn0051097	CG31097	3R	25296128	25297778	24.1301	-1.66359	0.00714797	2.70422	1.66856	0.450578	0.49154
	FBgn0051099	CG31099	3R	25309429	25310943	40.2565	-1.12245	0.0186065	2.34556	1.73211	0.734977	1.01497
	FBgn0051104	CG31104	3R	25285473	25286974	29.9852	-2.77726	1.41703e-05	2.47267	1.37763	0.21744	0.597959
	FBgn0051128	CG31128	3R	24469397	24470310	43.7851	-1.26894	0.00614744	6.0078	3.32962	1.78713	2.01052
	FBgn0051148	Gba1a	3R	23700621	23702605	580.003	-3.82862	6.87205e-97	44.9749	34.8844	2.66625	2.10163
	FBgn0051198	CG31198	3R	21754324	21757758	2558.58	-1.04457	4.5717e-24	99.7359	75.8222	33.213	30.0173
	FBgn0051226	CG31226	3R	18851305	18851798	156.35	-1.15708	6.2823e-06	28.6224	27.089	12.8369	12.5722
	FBgn0051233	CG31233	3R	21749853	21753237	1058.38	-2.79062	3.69366e-93	61.729	43.8937	5.53779	4.98401
	FBgn0051245	CG31245	3R	19376195	19377225	82.6519	-1.24332	0.00342975	6.04031	10.6074	2.08121	3.46869
	FBgn0051259	CG31259	3R	8523944	8526667	89.5096	-2.51591	6.6115e-13	5.69998	4.54681	0.574499	0.512946
	FBgn0051265	CG31265	3R	17128212	17129120	71.4468	-1.62037	9.30562e-06	10.2443	7.11624	2.39355	1.90256
	FBgn0051266	CG31266	3R	17132662	17133719	417.32	-1.19388	2.22864e-12	53.2611	37.1466	15.0945	14.1113
	FBgn0051288	CG31288	3R	25297960	25299557	103.454	-2.17699	3.96228e-11	7.40775	6.5172	2.12471	1.26579
	FBgn0051321	CG31321	3R	14310362	14314412	451.447	-1.34179	1.39962e-15	22.3757	16.3448	7.27819	5.65518
	FBgn0051343	CG31343	3R	21745266	21749003	737.237	-3.19783	5.33517e-91	29.5587	21.1346	3.00472	2.96328
	FBgn0051406	CG31406	3R	10348761	10350010	64.812	-2.40599	2.77574e-09	8.51603	7.10842	1.27042	0.994243
	FBgn0051410	Npc2e	3R	10053332	10054348	164.686	-2.05618	1.39285e-15	27.9019	24.3173	5.73425	4.97531
	FBgn0051431	CG31431	3R	21870681	21873640	210.453	-1.16305	1.19766e-07	10.3338	8.02025	4.5062	3.71285
	FBgn0051446	CG31446	3R	15693086	15694194	90.9695	-4.259	1.83657e-21	19.2857	13.4081	0.5719	0.45752
	FBgn0051463	CG31463	3R	8292335	8293609	345.535	-4.22119	3.04585e-69	32.6135	25.9247	1.85528	1.56234
	FBgn0051501	nxf4	3R	7346730	7347836	65.7966	-1.2335	0.00105833	5.89125	3.72609	2.13684	2.2493
	FBgn0051674	CG31674	2L	20831262	20832859	119.539	-2.11374	7.67418e-12	8.83767	6.4274	3.35592	1.9429
	FBgn0051683	CG31683	2L	20447734	20449964	166.778	-6.78045	7.07382e-27	14.3281	10.3642	0.122368	0.0244736
	FBgn0051720	mthl15	2L	10234585	10238317	61.2988	-1.1543	0.00371089	2.06787	1.08742	0.726166	0.587848
	FBgn0051741	CG31741	2L	18084256	18086714	355.824	-3.12228	6.53631e-52	21.8471	18.7484	2.20673	1.77083
	FBgn0051769	CG31769	2L	14109597	14110739	99.1464	-1.68989	8.89422e-08	8.6302	7.19183	2.07966	2.2183
	FBgn0051781	lncRNA:CR31781	2L	16869346	16878300	461.926	-1.82185	1.05569e-27	14.9125	12.5332	5.62518	5.12103
	FBgn0051784	CG31784	2L	17123307	17125961	136.906	-1.2001	5.72214e-06	4.26311	3.45015	2.59369	2.44112
	FBgn0051789	CG31789	2L	18605928	18606684	3093.92	-2.53616	2.09689e-114	428.816	353.091	63.0027	64.3432
	FBgn0051821	CG31821	2L	15900935	15902410	174.112	-1.59722	1.74576e-10	13.2758	10.7556	4.03461	2.74197
	FBgn0051845	asRNA:CR31845	2L	13777195	13778124	4.42281	-4.04634	0.0349551	0.899808	0.257088	0	0.0578216
	FBgn0051874	Fum4	2L	10189820	10191496	56.9109	-1.20127	0.00276511	2.75633	2.20506	1.30048	0.88813
	FBgn0051948	CG31948	2L	2415359	2416720	409.147	-1.10866	6.55643e-10	25.9843	16.2767	10.5454	8.99574
	FBgn0051955	CG31955	2L	3711881	3713105	79.7592	-2.22795	7.15315e-10	8.69662	6.69411	1.88349	1.41262
	FBgn0051958	CR31958	2L	3785738	3786343	23.2351	-2.7514	0.000113251	2.81589	3.80974	0.938405	0.469203
	FBgn0051974	CG31974	2L	141077	143091	107.277	-1.03059	0.000793391	5.58465	3.18705	2.07806	1.63088
	FBgn0052053	CG32053	3L	10090170	10092346	112.321	-1.95158	7.57932e-09	7.21101	4.01282	1.62509	2.60014
	FBgn0052054	CG32054	3L	10092768	10094738	91.2772	-2.02721	3.69713e-09	4.24696	3.663	2.15446	1.29268
	FBgn0052068	Adi1	3L	10663376	10664435	1127.33	-1.28213	1.8534e-25	130.965	100.759	49.5704	46.3392
	FBgn0052107	CG32107	3L	12857282	12861305	72.6846	-1.72407	5.20612e-06	1.69972	1.91016	0.493152	0.450882
	FBgn0052192	CG32192	3L	18040317	18041738	192.717	-1.53935	5.74426e-11	15.0587	13.5331	7.72459	7.11874
	FBgn0052198	CG32198	3L	18526976	18527445	718.179	-12.9211	4.78406e-19	162.395	131.219	0	0
	FBgn0052232	CG32232	3L	4993950	4996877	43.2747	-1.48244	0.00284149	1.73385	0.819292	0.291399	0.479951
	FBgn0052238	TTLL1B	3L	4648276	4650305	167.469	-1.12061	4.89066e-06	6.21308	5.57909	4.14773	3.49282
	FBgn0052241	CG32241	3L	4465105	4466630	2927.69	-2.11506	2.34734e-65	262.937	252.462	40.7046	38.1741
	FBgn0052284	CG32284	3L	3186664	3187245	131.863	-2.60398	1.26675e-18	48.5343	37.5629	4.89828	4.89828
	FBgn0052302	CG32302	3L	2268825	2269903	11368.5	-1.85882	1.97734e-76	1490.93	1022.86	243.923	207.161
	FBgn0052379	CG32379	3L	7396355	7398208	48.6091	-3.1774	1.88159e-09	6.08529	4.5938	0.200751	0.562102
	FBgn0052405	Cpr65Av	3L	6139223	6139974	333.798	-1.23214	1.3617e-11	46.6639	36.4969	16.7297	14.3062
	FBgn0052407	CG32407	3L	5922055	5923567	133.95	-1.01849	0.000165805	7.59991	5.87433	3.66772	2.63506
	FBgn0052476	mthl14	3L	247491	250305	282.092	-1.49763	2.11695e-13	16.5897	12.4423	4.58898	3.28165
	FBgn0052483	CG32483	3L	688523	690081	311.383	-3.43778	1.15754e-52	24.3319	18.1218	3.13758	2.26317
	FBgn0052495	Gss2	X	17899702	17906025	17.6382	-2.27385	0.00334237	1.16474	0.476483	0.101178	0.141649
	FBgn0052564	CG32564	X	17206407	17207854	155.98	-2.20035	8.42407e-17	14.8431	11.8337	2.05963	1.75069
	FBgn0052581	CG32581	X	15796908	15799162	132.521	-10.482	8.16332e-13	16.3732	14.2128	0	0
	FBgn0052603	CG32603	X	14184561	14185807	688.608	-3.01197	3.73647e-80	79.8246	60.6241	8.33181	6.43157
	FBgn0052633	CG32633	X	13561671	13563359	655.451	-1.36655	1.78573e-20	37.4694	26.0913	22.4691	20.5229
	FBgn0052652	lncRNA:CR32652	X	12411018	12412181	243.862	-1.18167	9.42964e-09	32.7706	24.8691	8.78808	7.83651
	FBgn0052750	CG32750	X	6194737	6196439	106.848	-2.50169	1.143e-14	9.29407	7.36342	1.118	0.815841
	FBgn0052843	Dh31-R	2R	13267798	13295927	264.915	-1.48424	3.7676e-13	9.60343	8.23151	2.13414	2.05846
	FBgn0053093	CG33093	3R	22530694	22531922	81.5209	-1.96764	4.23088e-08	6.82148	6.98012	1.71262	1.42718
	FBgn0053117	Victoria	2L	19912938	19913516	5.46828	-5.88115	0.00147446	1.55641	1.55641	0	0
	FBgn0053125	CG33125	2L	2648360	2652414	77.5478	-1.37115	7.54243e-05	1.59211	1.12037	0.935966	0.893423
	FBgn0053127	CG33127	2L	322101	323091	119.296	-1.7527	1.72946e-09	10.6379	8.01556	5.07909	3.85028
	FBgn0053128	CG33128	2L	1494070	1495456	6167.92	-1.77402	2.84655e-68	464.489	324.917	135.225	114.401
	FBgn0053181	CG33181	X	8489348	8517029	1350.11	-1.2492	3.85984e-17	17.4823	17.7591	11.8224	12.3723
	FBgn0053192	MtnD	3R	20534962	20535301	325.798	-3.33217	4.97691e-51	127.254	116.87	11.3567	10.0745
	FBgn0053225	CG33225	2R	21590275	21591584	174.436	-2.31484	1.36514e-19	21.3819	18.4141	2.72361	2.54203
	FBgn0053265	Muc68E	3L	11967343	11972979	279.34	-1.08404	2.06347e-07	3.74701	3.35016	2.17154	2.5158
	FBgn0053286	CG33286	3L	20970812	20974700	164.974	-1.10101	1.00528e-05	3.51302	3.25997	2.56317	2.56317
	FBgn0053306	CG33306	2L	13842888	13843742	2318.25	-4.277	4.0583e-227	437.385	291.216	17.0008	14.5622
	FBgn0053309	CG33309	2L	14810761	14812599	85.4196	-1.1723	0.000443339	4.91476	4.63506	1.59932	1.66204
	FBgn0053318	CR33318	2L	20923955	20924534	26.2439	-1.4161	0.0207848	3.15299	3.69351	1.62489	2.92479
	FBgn0053465	CG33465	2R	15819114	15821114	244.305	-2.67367	4.28808e-30	14.5846	11.5525	2.70638	3.40631
	FBgn0053510	CG33510	2L	21082643	21084326	18.1244	-3.47747	6.21086e-05	2.2167	1.08477	0.126963	0.0634813
	FBgn0053667	CG33667	X	6471673	6472378	23.1969	-1.69317	0.00760933	3.3356	2.32716	1.53814	0.878939
	FBgn0053868	His2B:CG33868	2L	21537505	21538099	1085.3	-1.27071	0.000684705	177.138	87.5435	95.9585	65.0245
	FBgn0053965	CG33965	3L	1232882	1234015	74.0708	-4.32027	1.41542e-17	11.1725	7.05301	0.271639	0.48895
	FBgn0053966	CG33966	3L	1234130	1235420	150.107	-1.93727	4.77215e-13	10.5735	9.03403	5.18804	3.87276
	FBgn0054026	CG34026	X	9533818	9534625	510.784	-5.75191	3.62967e-87	66.0344	66.3626	2.17359	1.84755
	FBgn0054043	CG34043	2L	10278951	10280872	81.2776	-1.89685	1.50121e-07	9.559	5.85127	1.90962	1.22761
	FBgn0058198	CG40198	3R	4160610	4162235	14.2295	-2.37241	0.00646109	1.18515	0.817343	0.0711427	0.248999
	FBgn0062412	Ctr1B	3R	8317612	8319205	4045.2	-2.48429	4.19584e-121	384.653	332.429	110.232	97.7099
	FBgn0063495	GstE5	2R	18404605	18405338	76.0564	-1.64323	4.53706e-06	8.83713	7.57469	3.42125	3.92437
	FBgn0069923	CG41128	3R	3750363	3752353	63.9963	-1.58361	4.59863e-05	25.3858	15.6855	5.67974	4.41757
	FBgn0082978	snoRNA:Psi28S-3091b	3R	5596526	5596658	41.1587	-1.24663	0.0106265	31.321	14.7171	15.4996	10.6894
	FBgn0082989	snoRNA:Psi28S-2442a	3R	5598638	5598777	21.7205	-1.78561	0.0106972	15.7401	18.2788	1.99243	5.57881
	FBgn0083050	snoRNA:Psi18S-1377b	3R	30207493	30207630	104.112	-1.22721	0.000485078	101.774	74.1241	15.0202	29.6741
	FBgn0083946	lobo	3R	25169565	25193776	55.2114	-1.33158	0.00126239	1.93781	1.56767	0.604773	0.783966
	FBgn0083968	CG34132	2L	7885503	7886109	120.039	-1.28392	7.93242e-06	30.1906	19.2377	7.514	7.40666
	FBgn0085194	CG34165	2L	14713750	14714526	88.3213	-1.96614	1.17796e-08	12.5239	10.7347	3.21913	2.04854
	FBgn0085205	CG34176	2L	4004080	4004480	577.004	-2.06293	1.77963e-27	195.963	159.431	25.9216	36.949
	FBgn0085222	CG34193	2R	17508995	17511394	544.26	-1.12805	8.92177e-12	18.0077	14.9306	6.64148	7.56625
	FBgn0085229	CG34200	2R	5757662	5758067	72.4924	-1.07274	0.00253506	18.7885	12.2202	12.1396	11.3809
	FBgn0085273	CG34244	3L	14235053	14235941	268.527	-1.15639	3.30051e-08	47.6675	30.8558	11.6038	12.4796
	FBgn0085274	CG34245	3L	14893734	14894416	21.745	-1.90382	0.00519035	4.02458	5.0978	0.717856	1.12806
	FBgn0085280	CG34251	3L	17671622	17683581	306.789	-1.23886	5.39091e-11	23.5328	19.334	9.49281	8.73941
	FBgn0085317	CG34288	3R	22446763	22447263	114.054	-2.1873	1.83991e-11	35.6688	37.423	4.85668	6.38306
	FBgn0085320	CG34291	3R	26425290	26425781	48.2958	-1.9528	4.40639e-05	19.4665	10.1005	8.20958	3.95276
	FBgn0085330	CG34301	3R	8773435	8773810	88.915	-2.09812	9.50256e-10	27.7777	17.9558	9.41163	9.13482
	FBgn0085345	CG34316	3R	15230585	15231686	281.061	-3.7566	1.23981e-53	39.2885	31.8844	2.07783	1.92199
	FBgn0085359	CG34330	X	19068275	19068973	3059.08	-2.1825	7.892e-73	438.187	374.154	93.0626	101.701
	FBgn0085415	CG34386	2R	18062415	18093628	56.0896	-1.49191	0.000312579	2.6336	1.73869	1.02797	0.656761
	FBgn0085483	CG34454	3L	231681	232350	27.5099	-1.89446	0.00146364	6.47848	4.60969	0.857141	1.33333
	FBgn0086519	Cpr47Eg	2R	11277957	11278445	36.9364	-4.31013	9.65222e-10	11.2091	9.34091	0.223823	0.559557
	FBgn0086608	CG34112	3R	4391711	4394259	406.717	-1.26649	7.38216e-14	26.1631	21.0837	10.3962	9.43588
	FBgn0086611	Lcp65Ag3	3L	6130386	6130989	16.423	-2.85769	0.000680093	6.57315	2.97357	0.557093	0.334256
	FBgn0086658	snoRNA:Psi28S-1180	2R	11591341	11591485	42.597	-1.99611	4.01164e-05	39.0669	21.8947	7.508	7.508
	FBgn0086672	snoRNA:Or-aca5	2R	9095685	9095832	160.516	-1.05189	4.29085e-05	143.652	84.7699	41.5192	39.191
	FBgn0086704	stops	3R	31158156	31169106	87.3005	-1.67459	4.94923e-07	4.61103	3.77548	1.11722	0.898632
	FBgn0087011	CG41520	2R	1649061	1778937	98.7232	-1.11704	0.000337257	3.87034	3.67682	1.33833	1.10215
	FBgn0250815	Jon65Aiv	3L	6039155	6040135	66218.9	-2.0682	6.6541e-92	9541.58	8204.36	1560.95	1237.97
	FBgn0250834	CG33308	2L	14802334	14803293	32.6586	-1.34858	0.0113562	3.31414	2.57767	1.32513	0.717776
	FBgn0250836	Acbp3	3L	7130874	7131505	1140.53	-1.82066	5.94485e-43	321.861	288.32	60.3082	53.81
	FBgn0250844	CG4218	2L	14547498	14549109	230.862	-1.33604	2.64872e-09	14.1337	13.7574	6.81803	5.37036
	FBgn0259101	CG42249	X	11096273	11108148	1225.6	-1.89889	4.2666e-45	46.1919	31.3	16.2333	12.6352
	FBgn0259148	CG42263	3L	19954547	19955799	24.5202	-1.84016	0.00386066	1.99624	1.62485	0.315183	0.630366
	FBgn0259230	lectin-22C	2L	2036409	2037265	91.721	-9.9523	1.36715e-11	13.7237	10.6668	0	0
	FBgn0259237	CG42335	3R	21758764	21769301	36.8858	-1.46206	0.00396135	0.923902	1.07173	0.556724	0.477192
	FBgn0259739	CG42393	3L	18042733	18044214	187.749	-1.64021	1.99191e-11	15.8077	15.4261	5.21507	4.93469
	FBgn0259998	CG17571	2L	20255988	20257192	2415.59	-2.82606	1.10463e-126	199.468	168.409	40.7602	32.2404
	FBgn0260000	CG17570	2L	20263419	20264424	96.9366	-1.50029	4.75418e-06	8.78671	9.03422	3.75575	2.67359
	FBgn0260008	UQCR-11	3L	25120709	25126171	2497.21	-1.70892	5.86296e-05	98.0851	123.41	53.2649	68.2276
	FBgn0260027	CG42495	3L	18667361	18668135	9.58295	-2.40178	0.0199962	1.44405	1.06404	0.157431	0.314861
	FBgn0260393	CG17147	3L	20223932	20225324	446.909	-2.45173	4.33789e-36	67.8505	48.4006	9.21352	5.53876
	FBgn0260484	HIP	X	3799150	3801570	525.243	-1.16764	0.00445596	17.7657	16.065	17.9498	9.11997
	FBgn0260643	CG42535	3L	10630034	10630935	19.2597	-1.69936	0.0134033	2.96218	2.4236	0.629128	0.629128
	FBgn0260644	CG42536	3L	10629083	10630069	23.4939	-1.67049	0.0103004	2.40853	2.9354	0.511849	0.895736
	FBgn0260776	CG42570	3L	15717819	15720073	48.1412	-1.90559	4.98375e-05	1.67911	2.0495	0.683995	0.835994
	FBgn0261502	CG42650	3R	7391413	7392280	20.8028	-2.1443	0.00265152	2.46905	2.01422	0.269176	0.740233
	FBgn0261531	CG42659	2L	18007360	18007842	44.4905	-1.62889	0.000411232	8.07937	7.39661	3.50235	4.0277
	FBgn0261534	l(2)34Fc	2L	14349020	14351513	1357.05	-1.98532	8.18881e-60	174.182	125.783	37.3962	33.8004
	FBgn0261633	CG42716	3L	16033778	16034170	71.3889	-3.07666	1.51264e-13	33.0552	27.0452	2.47384	2.82725
	FBgn0261634	CG42717	3L	16032762	16033190	40.387	-1.94037	0.000148088	16.7705	8.76642	1.94436	2.99132
	FBgn0261675	Npc1b	X	20934869	20939503	380.506	-3.41548	1.37355e-61	9.98133	8.08437	0.913744	0.691482
	FBgn0261681	CG42728	3L	15527620	15528196	102.352	-1.78466	2.83611e-08	30.6346	17.9684	5.34752	4.29898
	FBgn0261682	CG42729	3L	15526910	15527516	65.3587	-1.69906	9.23118e-06	14.1092	11.1389	2.7437	3.02753
	FBgn0261930	vnd	X	582121	598151	217.278	-2.21706	3.09013e-22	4.6423	3.61445	1.39057	1.26889
	FBgn0262020	CG42831	3L	10814819	10816084	28.9726	-1.48899	0.0112599	1.38255	2.03317	0.816763	0.933443
	FBgn0262028	lncRNA:CR42839	3R	16004321	16008073	73.3165	-1.48619	4.21161e-05	1.79292	1.62142	1.26544	0.89987
	FBgn0262100	CG42853	3L	18120932	18121989	112.889	-1.20452	3.20622e-05	11.544	8.0385	3.3418	3.0594
	FBgn0262116	RNASEK	2R	4186835	4188127	873.576	-1.07423	2.41888e-16	84.9946	63.7307	28.6154	25.2489
	FBgn0262146	MtnE	3R	20534021	20534704	374.793	-3.68214	2.5243e-63	72.6532	47.6264	4.78969	3.97788
	FBgn0262351	CG43049	3L	18925090	18926108	18.2563	-1.96647	0.0078512	2.39607	2.16419	0.722737	0.262814
	FBgn0262366	CG43064	3L	11834721	11836721	200.973	-1.21062	2.94197e-07	9.39037	5.6085	4.83533	4.09711
	FBgn0262529	CG43083	3L	15648571	15649125	65.0567	-1.45645	0.000813578	10.2407	14.1295	3.61916	6.22495
	FBgn0262530	CG43084	3L	15650852	15651392	37.9464	-1.55371	0.0020177	12.6528	9.25354	2.01668	3.09224
	FBgn0262531	CG43085	3L	17645486	17646737	1625.53	-1.71467	2.39942e-48	173.928	145.402	39.2805	33.5039
	FBgn0262570	CG43110	2R	17477565	17486220	463.306	-1.23676	2.40767e-14	7.57661	5.52543	1.73572	1.6196
	FBgn0262592	CG43127	3L	10624728	10625599	19.4429	-1.94342	0.00520978	3.12139	2.49711	0.825715	0.642223
	FBgn0262606	lncRNA:CR43132	X	15689490	15691146	12.7114	-2.20603	0.0129834	3.51793	1.6417	0.664338	0.830423
	FBgn0262610	CG43136	X	5853761	5854464	11.8872	-1.71129	0.0499227	2.41425	2.05211	0.42969	0.515628
	FBgn0262613	CG43139	3R	27501366	27502025	82.9567	-1.74127	6.78262e-07	10.4257	10.5072	5.66397	4.58512
	FBgn0262682	asRNA:CR43152	X	12973825	12974615	67.2329	-1.16685	0.00504465	8.63096	9.40678	2.13106	4.03379
	FBgn0262731	CG33941	4	467497	471476	120.987	-1.15687	3.88949e-05	14.2167	9.75655	4.04876	3.88894
	FBgn0262816	CG43187	2R	16380516	16385765	109.528	-1.28184	3.75519e-05	1.48571	1.50488	0.840791	1.0178
	FBgn0262858	CG43222	3R	24634625	24635165	113.091	-1.15176	0.000189871	34.0937	20.5913	9.14421	5.67572
	FBgn0262882	CG43237	2R	17205208	17205743	9.81466	-2.75709	0.00882946	2.38292	1.78719	0.202563	0.303844
	FBgn0262887	lncRNA:CR43242	2L	23069005	23070724	53.5295	-1.2132	0.00307996	4.8176	4.11258	1.63641	1.63641
	FBgn0262891	CG43246	3L	14536634	14537272	17.7127	-1.86302	0.0124917	2.06351	2.66536	0.500342	0.750512
	FBgn0262944	lncRNA:CR43263	2L	1216854	1217785	31.635	-8.41196	3.58214e-08	3.49876	4.102	0	0
	FBgn0262951	lncRNA:CR43270	3L	22665300	22669528	63.2528	-2.40172	4.11779e-09	1.95717	1.45614	0.349716	0.349716
	FBgn0262952	mt:ND4	mitochondrion_genome	8207	9545	20881.7	-1.21003	0.00130937	1705.91	1981.67	496.744	626.285
	FBgn0262954	Rpb12	2R	15144968	15145519	371.817	-1.46356	1.65104e-15	122.371	112.582	33.0254	30.9105
	FBgn0262968	lncRNA:CR43279	X	7494544	7495497	104.584	-2.67293	9.71496e-15	18.3206	12.6579	1.59465	2.46446
	FBgn0262972	lncRNA:cherub	3R	11247631	11256123	6062.14	-1.01042	3.97514e-18	51.0014	47.558	23.1038	23.4658
	FBgn0262998	lncRNA:CR43306	3L	18294604	18295800	19.3813	-1.61694	0.0183663	3.62925	3.50827	1.01725	0.739819
	FBgn0263081	CG43349	2L	1200205	1200663	1521.61	-1.33121	4.61277e-05	248.069	280.277	86.1635	100.816
	FBgn0263087	CG43355	2L	11484707	11486949	6.99354	-3.73013	0.0109667	0.610644	0.203548	0.0823687	0
	FBgn0263235	Phae2	2L	12111110	12112256	262.014	-2.1063	1.53426e-22	19.2376	17.4075	6.48423	6.35324
	FBgn0263321	CG43402	2L	1442627	1443832	55.5021	-2.36289	5.71294e-08	7.22599	4.73427	0.90476	0.809522
	FBgn0263406	lncRNA:CR43452	3R	20678183	20679079	137.813	-1.08686	3.85961e-05	15.1082	10.859	5.0949	4.14946
	FBgn0263608	l(3)72Dr	3L	16237723	16239462	31.9627	-1.58921	0.00331584	2.62109	1.77701	0.861748	0.517049
	FBgn0263647	CG43638	3L	12044579	12045356	36.9674	-1.73177	0.000583393	3.89892	3.57401	1.13445	1.0084
	FBgn0263660	lncRNA:CR43651	2R	9552844	9553940	240.474	-1.38061	5.21128e-11	28.0084	20.0637	6.52474	5.52791
	FBgn0263802	lncRNA:CR43605	2R	10760778	10761668	21.4102	-2.87041	0.000316215	2.27609	4.11448	0.137409	0.549636
	FBgn0263999	CG43742	2R	21935002	21936863	49.9442	-2.42193	2.19945e-07	2.7494	2.56194	0.732599	1.01437
	FBgn0264296	CG43774	2L	4008653	4009090	220.192	-3.15046	6.03912e-29	53.6581	61.6995	4.83592	6.36305
	FBgn0264750	CG44008	2L	11841502	11842445	1710.77	-1.25873	1.36857e-27	172.269	121.091	56.7286	50.0296
	FBgn0264776	CG44014	3R	15507940	15508886	55.9904	-2.62323	3.93752e-09	6.46017	4.56667	1.40631	1.70767
	FBgn0264794	lncRNA:CR44024	4	427331	431769	73.5286	-1.13309	0.00190476	2.6574	1.43538	1.39146	1.16883
	FBgn0264987	lncRNA:CR44138	3R	13376903	13377395	10.0248	-3.63463	0.00212052	4.48178	2.24089	0.245437	0.122719
	FBgn0264997	lncRNA:CR44148	2L	7684482	7685341	38.5676	-2.30558	1.07866e-05	8.9846	8.19184	1.51163	0.800273
	FBgn0265046	CG44163	2R	22090795	22091395	24.1885	-2.95675	1.85138e-05	8.43251	6.1177	0.617792	0.514826
	FBgn0265066	lncRNA:CR44177	3R	14496378	14508987	10.9904	-6.89573	3.26723e-05	1.85054	0.986955	0	0
	FBgn0265081	asRNA:CR44192	3R	10052846	10054298	77.9448	-2.36119	7.16605e-10	6.67991	5.21033	2.17231	1.08616
	FBgn0265178	CG44243	2R	16197042	16199555	7.25366	-2.62851	0.0291074	0.298588	0.32347	0.042303	0.042303
	FBgn0265299	lncRNA:CR44272	2R	7992196	7992567	41.5675	-1.85041	0.000250579	12.7929	16.6765	3.57798	2.27689
	FBgn0265375	lncRNA:CR44316	2R	12320594	12320912	55.0639	-1.95295	3.31859e-06	24.6867	19.065	5.10598	4.46773
	FBgn0265376	lncRNA:CR44317	3R	4596283	4599749	5.7675	-2.72222	0.0467344	0.485004	0.242502	0.0624864	0.124973
	FBgn0265444	lncRNA:CR44344	2R	17386841	17389081	25.3968	-2.74873	3.55432e-05	2.44805	1.67737	0.177896	0.284633
	FBgn0265455	CG44355	3L	12310805	12311961	7.56869	-4.8711	0.00461246	0.849437	0.649569	0.076894	0
	FBgn0265487	mbl	2R	17216549	17379376	9124.36	-1.22778	0.0142012	33.918	47.8737	25.5427	32.3626
	FBgn0265551	lncRNA:CR44401	3R	20485778	20486679	9.23522	-4.11348	0.00210801	1.17322	1.24223	0.0709964	0.0709964
	FBgn0265580	lncRNA:CR44407	2L	10710101	10710733	21.2162	-1.7859	0.00738565	2.38179	2.53065	1.47677	1.07402
	FBgn0265585	lncRNA:CR44412	2L	17606465	17607260	8.55774	-4.02075	0.00371213	0.980357	1.26046	0.156406	0
	FBgn0265648	lncRNA:CR44455	2R	23127604	23128077	49.6651	-1.08351	0.0116919	14.2157	9.59131	2.98643	3.73303
	FBgn0265825	lncRNA:CR44614	2L	772514	773093	6.66459	-4.65968	0.00786395	1.9596	1.67966	0	0.0871654
	FBgn0265897	lncRNA:CR44686	3L	20887006	20888002	10.8573	-2.59117	0.0113027	0.979221	1.15203	0.0489645	0.244823
	FBgn0265914	asRNA:CR44703	2R	21068260	21069445	84.8452	-2.65396	7.29642e-12	9.94736	5.61133	0.715063	1.11232
	FBgn0266003	lncRNA:CR44777	2L	6358345	6359994	8.07261	-3.25889	0.00898456	0.405254	0.498774	0.0441517	0.0883033
	FBgn0266146	lncRNA:CR44852	2L	14532484	14533471	14.156	-2.04734	0.0124461	2.30075	1.56122	0.30702	0.25585
	FBgn0266227	lncRNA:CR44922	3R	4375084	4377600	17.48	-2.61148	0.00163713	0.709264	0.642771	0.179461	0.0199401
	FBgn0266417	ringer	3L	16354746	16359428	815.916	-1.47505	6.87107e-21	48.4731	37.5106	30.2119	19.948
	FBgn0266454	CG45079	3R	17124477	17124786	4.91474	-3.13153	0.0427647	1.51983	1.21586	0.274134	0.274134
	FBgn0266657	asRNA:CR45164	3L	23149530	23150668	38.0455	-1.46281	0.0038264	3.92505	4.78856	1.14017	1.26019
	FBgn0266734	CG45207	3R	15774772	15775342	6.39918	-6.10981	0.000661312	1.36783	1.17243	0	0
	FBgn0266742	lncRNA:CR45215	3R	8316984	8318006	122.722	-2.22725	4.19771e-14	11.4183	8.69731	2.31483	2.0129
	FBgn0266807	lncRNA:CR45269	2R	22666125	22666605	29.7993	-2.50541	4.17063e-05	6.67797	4.27808	1.92119	0.738921
	FBgn0266822	lncRNA:CR45284	2L	14032006	14038306	14.3566	-3.10962	0.000976013	0.223592	0.294735	0.0442313	0.00884626
	FBgn0267111	lncRNA:CR45551	3R	8225279	8232178	162.069	-2.18085	1.49353e-16	2.76573	2.25528	0.436228	0.500855
	FBgn0267160	asRNA:CR45600	3R	15136985	15140121	132.173	-4.44316	1.15149e-29	6.36594	4.69969	0.17581	0.329644
	FBgn0267185	lncRNA:CR45625	X	12912560	12913009	21.2237	-2.07383	0.00473893	2.19869	4.71147	1.32193	1.69963
	FBgn0267339	p38c	3R	24149020	24150203	191.024	-1.24941	9.73596e-08	20.4609	14.098	5.3736	4.11417
	FBgn0267433	kl-5	Y	22250	137486	101.359	-1.08357	0.000659546	0.761263	0.739667	0.287044	0.185307
	FBgn0267592	CCY	Y	3649996	3666928	37.3968	-1.29967	0.00850495	0.73819	0.752118	0.37331	0.295537
	FBgn0267601	lncRNA:CR45939	3L	18772086	18801312	12.7367	-3.99312	0.000357379	0.457769	0.497575	0.035811	0.0179055
	FBgn0267667	lncRNA:CR46005	3L	6125405	6129890	30.2443	-1.2774	0.0232702	1.02155	0.485653	0.192026	0.256034
	FBgn0267740	asRNA:CR46071	2L	8934796	8935720	29.143	-2.09519	0.000316616	3.98954	2.41988	0.69776	0.69776
	FBgn0267798	lncRNA:CR46123	3R	1366234	1366601	180.911	-8.48357	4.57288e-16	86.1361	81.9794	0	0.328806
	FBgn0283437	PPO1	2R	17887220	17889973	4233.04	-3.62685	1.09404e-215	209.057	140.38	14.5339	11.9752
	FBgn0283461	Drs	3L	3369556	3369942	555.14	-2.12189	5.9059e-36	152.71	96.0424	41.2235	37.5973
	FBgn0287211	CG46441	3R	20501316	20502010	72.3489	-1.7206	2.17662e-06	18.5309	14.3325	3.60734	3.29814
	FBgn0287423	Nplp2	3L	13356376	13357223	1118.43	-1.31245	1.14893e-17	194.091	194.333	49.7058	53.8616

## Sheet: 3. 95Ca del vs WT
	gene_id	gene_symbol	chr	start	end	baseMean	log2FC	pvalue	WT_1_RPKM	WT_2_RPKM	95Ca.del_1_RPKM	95Ca.del_2_RPKM
up	FBgn0004240	DptA	2R	18865765	18866260	20.4425	3.20603	0.00055463	0.83032	0.10379	4.77434	3.52886
	FBgn0004842	RYa-R	3R	26996980	27057935	20.2928	3.21699	0.000428278	0.175694	0.0219617	1.14201	0.417273
	FBgn0004865	Eip78C	3L	21226609	21266503	1528.34	1.06021	3.87751e-06	15.455	13.7976	37.277	21.3525
	FBgn0025686	Amnionless	2L	287252	289144	389.603	1.00601	5.31191e-05	11.628	10.358	24.3275	14.8425
	FBgn0027578	Nepl21	3R	28883693	28886015	2483.33	1.11512	5.77766e-08	42.0007	31.3061	107.638	48.72
	FBgn0029798	CG4078	X	5747747	5752077	262.327	1.04505	0.000147584	3.05889	2.16087	5.7249	3.17115
	FBgn0029799	CG15772	X	5752249	5754041	35.7913	2.50553	1.25456e-05	0.382126	0.293943	5.11462	1.44032
	FBgn0029848	Btnd	X	6217268	6219327	333.832	2.64427	1.06231e-19	3.22226	2.74042	21.9535	10.6606
	FBgn0029924	CG4586	X	6969918	6972265	580.622	1.19013	0.0109147	10.0475	6.78588	38.8547	17.9279
	FBgn0029990	CG2233	X	8035741	8037517	27071.7	2.2142	3.12728e-19	397.271	291.285	1175.64	882.271
	FBgn0030776	CG4653	X	16704081	16705278	51.5101	2.68787	7.23866e-07	0.923329	1.5109	16.6199	4.9524
	FBgn0031178	CG10918	X	21428614	21429256	71.9434	2.97078	0.000823941	1.45217	1.83941	25.7517	15.393
	FBgn0031522	CG3285	2L	3330928	3332876	190.136	1.11301	0.000643873	8.38873	5.3146	15.7354	8.12821
	FBgn0032304	CG17134	2L	10820705	10821967	567.826	1.52565	2.18015e-06	23.6384	12.7197	53.1302	27.9722
	FBgn0032405	firl	2L	12063457	12066775	371.642	1.35753	2.67465e-08	5.74284	4.25724	9.80053	8.58101
	FBgn0032713	Ugt36D1	2L	18823548	18826716	1188.49	1.03878	1.29824e-06	21.089	16.2223	46.667	26.2446
	FBgn0033936	Achl	2R	14420324	14424764	2731.47	1.30221	3.64459e-11	27.5276	21.4857	56.9298	38.2848
	FBgn0034899	CG13560	2R	23747560	23748477	167.819	5.16237	0.00505012	0.448626	0.616861	62.2468	24.8427
	FBgn0036108	Cpr67Fa1	3L	10889990	10890700	106.471	1.93665	4.35298e-05	6.66595	5.86603	69.3258	21.0644
	FBgn0036208	CG10361	3L	11798948	11800861	109.626	1.08183	0.00605358	3.91948	4.86966	9.383	5.76045
	FBgn0036467	CG12310	3L	15050263	15050806	3098.29	1.16924	9.73587e-07	207.614	172.95	544.406	312.35
	FBgn0036680	Cpr73D	3L	16939100	16957689	28.8143	1.62933	0.00748346	0.231897	0.265025	1.02697	0.414102
	FBgn0036738	CG7542	3L	17549826	17550980	46.0782	2.08011	0.000269671	1.35128	0.53086	3.42646	3.04038
	FBgn0036790	AstC-R1	3L	18560258	18576326	22.3818	2.26086	0.00259883	0.109957	0.241905	0.417836	0.527792
	FBgn0037801	CG3999	3R	10251518	10255268	2471.92	1.18134	1.26344e-05	31.295	20.8265	64.4086	31.8011
	FBgn0039519	Cyp6a18	3R	27478675	27482904	303.729	3.25956	2.80137e-22	0.830269	0.661808	4.80112	3.76629
	FBgn0039612	Nepl19	3R	28878024	28880122	79.9444	1.03107	0.00726487	1.76586	1.05461	3.85056	1.79039
	FBgn0039690	Gnpnat	3R	29738275	29741952	1126.37	1.2665	2.9654e-09	31.4462	26.6555	67.642	46.5141
	FBgn0039779	PH4alphaSG2	3R	30490074	30491987	47.7883	2.98374	8.43528e-07	0.596153	0.198718	1.32478	1.55662
	FBgn0039872	salt	3R	31751825	31754705	1474.33	1.89906	1.55865e-12	18.5651	11.7898	42.947	31.2909
	FBgn0041579	AttC	2R	13393705	13394667	99.4133	1.57897	0.000139139	6.31428	3.51796	21.4685	11.1853
	FBgn0043577	PGRP-SB2	3L	16726541	16727288	365.217	1.14887	2.24804e-05	24.5406	16.6108	45.8259	32.387
	FBgn0050083	CG30083	2R	15711597	15712644	87.0829	2.5914	2.44749e-09	1.51435	1.57259	4.95075	5.06724
	FBgn0051054	CR31054	3R	27960768	27961476	13.7189	7.316	8.52432e-06	0	0	3.39791	2.71832
	FBgn0051077	CG31077	3R	26999752	27002961	12.1677	5.66508	0.000435839	0	0.0238569	0.31014	0.381711
	FBgn0051698	CG31698	2L	3173205	3173840	6649.63	1.09458	2.46322e-06	539.321	481.248	1437.33	781.521
	FBgn0052023	CG32023	3L	8803602	8804182	15.9735	2.72726	0.000883028	0.46493	0.371944	3.25451	1.9527
	FBgn0052368	CG32368	3L	7915437	7915846	12.1096	2.90468	0.00328832	0.238135	0.476269	0.595337	1.54788
	FBgn0053013	CR33013	2R	12363320	12366579	318.773	1.75323	9.4668e-09	5.21158	3.67052	9.16229	8.04152
	FBgn0053519	Unc-89	2R	23995543	24014254	3915.49	1.03081	2.36531e-07	12.1556	8.74847	30.1773	14.1422
	FBgn0054034	CG34034	3R	21738345	21739110	12.7037	2.5505	0.00509626	0.579739	0.347843	0.347843	2.08706
	FBgn0085426	Rgk3	2R	21255165	21280995	395.951	1.25712	4.1515e-07	3.55635	2.51459	5.79554	4.4185
	FBgn0085465	CG34436	3R	28282580	28283548	62.6385	2.24854	1.90374e-06	1.89696	0.862253	8.22015	4.42623
	FBgn0086038	snoRNA:Me28S-C1237	2L	16528823	16528922	21.675	1.61696	0.0167353	5.85811	5.36994	2.92906	8.78717
	FBgn0086906	sls	3L	2039681	2115611	48276.3	1.35447	6.01478e-11	33.7827	27.7747	66.7465	47.6621
	FBgn0262005	CG42823	3R	17404487	17405109	88.1155	1.82469	9.23763e-07	4.74228	3.55671	10.7689	8.89178
	FBgn0262572	CG43112	2R	11249594	11249933	23.2801	1.73918	0.0119064	2.07184	2.26019	4.52039	3.39029
	FBgn0262854	CG43218	3L	21258020	21258758	212.013	2.25792	4.99675e-11	7.39327	6.93689	16.7033	18.4375
	FBgn0263493	CR43482	3L	9386112	9386463	27.0086	1.94992	0.0311027	3.80373	0.316978	0.633955	4.75466
	FBgn0264381	asRNA:CR43833	X	13755322	13756013	11.4986	2.05905	0.0410192	1.90054	0.814519	1.35753	1.90054
	FBgn0264562	Hr4	X	1941940	2007956	2051.44	1.31438	0.000196159	7.25904	6.35099	20.0799	14.3667
	FBgn0264748	CG44006	3L	18068728	18070150	36.8078	2.02967	0.000426579	0.972579	0.509446	1.48202	1.52834
	FBgn0265961	lncRNA:CR44748	2R	21663160	21663925	50.9736	1.90094	0.000851682	1.55773	1.69934	2.61982	2.61982
	FBgn0266223	lncRNA:CR44918	2L	21864946	21866291	55.788	1.70477	0.00025467	1.33137	0.968272	5.3255	1.97689
	FBgn0266235	lncRNA:CR44930	3R	6765485	6766709	14.2947	1.83307	0.0381226	0.446338	0.121729	0.121729	0.770948
	FBgn0266454	CG45079	3R	17124477	17124786	23.5212	2.21431	0.000661821	1.51983	1.21586	3.34362	3.95156
	FBgn0266687	lncRNA:CR45177	3L	27091705	27092199	17.8987	2.74822	0.000653517	0.707381	0.707381	1.98067	2.40509
	FBgn0267520	28SrRNA-Psi:CR45860	X	23270802	23271158	7094.47	7.54112	0.0049979	3.99827	26.9357	31.5653	4146.21
	FBgn0267687	lncRNA:CR46023	3R	14535245	14536223	17.6969	1.9255	0.00882219	0.767369	0.460421	1.15105	1.68821
down	FBgn0000078	Amy-d	2R	17124764	17126369	6316.89	-6.15662	7.6998e-12	679.583	552.698	37.3432	9.15186
	FBgn0000079	Amy-p	2R	17118636	17120303	6839.33	-5.88667	0.000199452	786.527	623.77	69.9405	14.6987
	FBgn0000473	Cyp6a2	2R	6779749	6781491	257.775	-1.79266	3.44148e-11	21.0926	17.4575	7.00094	3.76973
	FBgn0001285	Jon44E	2R	8691448	8692844	3978.93	-5.74567	4.73703e-82	489.295	369.516	27.0191	6.4622
	FBgn0002522	lab	3R	6661427	6678590	34.4632	-2.15095	0.000698455	1.52915	1.40583	0.665918	0.320627
	FBgn0002569	Mal-A2	2R	8453627	8455782	165.786	-1.88444	7.72385e-09	8.44254	5.6863	1.53952	1.06773
	FBgn0002570	Mal-A1	2R	8449664	8451904	1420.39	-4.7646	3.52411e-87	112.806	88.4993	7.97721	2.59089
	FBgn0002571	Mal-A3	2R	8455909	8457892	1423.08	-6.10726	3.08005e-97	94.8146	78.0371	2.95399	0.975105
	FBgn0002868	MtnA	3R	9783407	9784370	2638.36	-1.22419	3.87444e-07	399.738	244.461	127.247	92.7678
	FBgn0002869	MtnB	3R	20503102	20503746	56.0093	-2.20127	2.33104e-05	17.1625	7.79005	2.31267	1.70407
	FBgn0002939	ninaD	2L	18081628	18083608	1103.07	-5.69176	6.12422e-82	110.829	82.616	1.48709	0.950084
	FBgn0003356	Jon99Cii	3R	29923754	29924615	16665.3	-3.72941	0.00887547	2148.42	1526.42	561.004	165.011
	FBgn0003357	Jon99Ciii	3R	29922216	29923455	12697.3	-3.96991	0.000411632	1182.87	950.218	307.509	78.6728
	FBgn0003358	Jon99Ci	3R	29925226	29926189	2721.65	-3.37527	2.47819e-46	428.149	328.737	54.6483	20.7579
	FBgn0003863	alphaTry	2R	11344260	11345119	6513.75	-3.43815	4.35944e-12	1153.57	732.3	211.793	84.3264
	FBgn0004191	snRNA:U2:34ABa	2L	13211925	13212116	40.6959	-2.21868	0.000637669	27.729	9.57018	33.8637	1.96311
	FBgn0004228	mex1	3L	15517424	15519592	358.038	-2.32424	5.17039e-16	43.622	41.1579	5.99387	4.99489
	FBgn0004425	LysB	3L	1207371	1207981	180.168	-9.44466	5.30813e-12	43.7071	35.1491	0.815051	0.101881
	FBgn0004428	LysE	3L	1212827	1213406	29.9248	-3.97995	1.41119e-07	7.12905	4.95073	0.990146	0.297044
	FBgn0004430	LysS	3L	1227747	1228238	2702.88	-2.53824	0.0440885	634.192	493.588	382.806	112.256
	FBgn0004589	Eig71Eb	3L	15649936	15650541	31.9028	-3.82467	2.85622e-06	5.76804	9.86976	0.512715	0.512715
	FBgn0010223	Galphaf	3L	16662557	16667934	190.574	-1.20553	3.0883e-05	8.8808	6.04101	3.69173	2.11693
	FBgn0010357	betaTry	2R	11346325	11347395	8549.76	-5.83258	2.76903e-10	1417.63	1121.9	80.8072	23.7792
	FBgn0010358	deltaTry	2R	11355319	11356128	134.693	-2.57958	1.96091e-08	15.0733	14.5284	4.4796	2.30034
	FBgn0010387	Acbp2	3L	7131863	7133463	909.884	-2.66288	1.94366e-07	242.348	155.912	52.9774	30.9035
	FBgn0010395	Itgbn	2L	21053033	21058044	511.867	-1.09642	0.0010964	12.5404	8.84459	3.54066	2.38395
	FBgn0010425	epsilonTry	2R	11345237	11346066	10034.7	-5.07415	1.81803e-24	1411.17	1183.54	125.474	38.2687
	FBgn0011227	ox	2R	12757133	12757529	309.062	-1.55458	3.95374e-06	114.238	70.5532	15.5363	15.7191
	FBgn0011554	etaTry	2R	11340513	11341423	477.027	-2.55206	2.22855e-13	73.8816	39.6515	9.96015	4.854
	FBgn0011555	thetaTry	2R	11341714	11342760	2926.65	-5.09155	5.19946e-117	384.96	320.646	10.9213	6.87635
	FBgn0011556	zetaTry	2R	11339186	11340132	457.812	-1.38255	7.77094e-06	47.7174	36.5833	17.0251	8.18853
	FBgn0011822	Pgcl	X	436139	437448	125.739	-4.19545	1.74773e-19	18.4365	11.107	1.01485	0.338284
	FBgn0011834	Ser6	X	20962605	20963505	61.1577	-4.08116	2.26399e-12	12.7331	10.5637	1.03751	0.660234
	FBgn0015001	iotaTry	2R	11356720	11357537	470.169	-2.72998	1.10128e-26	63.8778	47.4521	12.5868	4.97177
	FBgn0015033	Cyp4d8	3L	7493557	7496179	272.004	-1.87396	2.057e-09	17.8853	11.6286	4.58191	2.14876
	FBgn0015221	Fer2LCH	3R	30387804	30390584	10783.2	-1.68867	2.00409e-05	981.206	838.419	448.112	252.933
	FBgn0015222	Fer1HCH	3R	30385573	30388178	14879.4	-1.40428	2.3585e-12	643.871	484.444	263.6	145.601
	FBgn0015568	alpha-Est1	3R	7545733	7549124	1824.02	-1.5724	8.29666e-15	112.871	84.7117	33.4159	22.0317
	FBgn0015572	alpha-Est4	3R	7536687	7538615	768.839	-2.01598	2.62509e-19	43.5032	34.6731	12.5094	5.97507
	FBgn0019643	AANAT1	2R	24139563	24157762	397.908	-1.68528	1.0027e-09	19.525	13.3829	7.61526	3.72024
	FBgn0020506	Amyrel	2R	16651095	16652699	2630.02	-3.59471	4.18969e-47	310.636	239.043	29.507	12.5785
	FBgn0020508	Ag5r2	X	14782962	14784052	4919.93	-4.13322	2.34448e-83	1003.31	747.982	120.836	34.624
	FBgn0020906	Jon25Bi	2L	4954279	4955144	18879.7	-3.20292	0.0391247	3605.36	3220.81	1350.4	457.853
	FBgn0022700	Cht4	2R	21065379	21067087	2054.93	-3.88246	6.80327e-64	187.617	129.039	15.0987	6.43303
	FBgn0023197	Jon74E	3L	17548077	17549127	125.474	-2.73768	2.43835e-11	15.7429	10.5136	2.03667	0.880724
	FBgn0023495	Lip3	3R	13370240	13371904	406.48	-4.21434	3.99301e-43	32.47	26.1241	2.85567	0.846125
	FBgn0025583	BomS2	2R	18386602	18387030	16.1643	-7.38366	4.90664e-06	4.78865	4.3896	0.399054	0
	FBgn0026061	Mipp1	3L	16563448	16573334	272.278	-1.99301	1.399e-11	15.4211	10.6677	3.8691	2.40437
	FBgn0026077	Gasp	3R	6088799	6100887	4343.08	-1.06374	3.18588e-06	139.183	113.535	59.2985	43.5536
	FBgn0026315	Ugt35A1	3R	11170817	11172664	721.844	-1.09822	8.7367e-06	53.1955	43.3496	16.182	12.9912
	FBgn0026598	Apc2	3R	24163966	24168264	696.601	-1.26213	1.80553e-06	18.7565	14.0404	7.39781	3.76055
	FBgn0026755	Ugt37B1	2L	6225048	6226842	121.089	-3.03096	2.02239e-08	8.94335	8.09686	0.993705	0.294431
	FBgn0026760	Tehao	2L	13435622	13439930	226.577	-1.14727	0.000131126	8.06417	4.94501	2.85289	1.74977
	FBgn0027106	Inx7	X	6991612	6993612	366.173	-1.45783	1.35719e-08	35.7817	24.912	12.846	6.65706
	FBgn0028424	JhI-26	2R	16289320	16291333	768.813	-1.07972	0.000107392	70.16	52.5114	29.2152	15.4222
	FBgn0028518	CG18480	2L	15630002	15634987	1138.05	-1.406	3.79155e-09	19.1065	16.1724	5.44052	3.88893
	FBgn0028532	CG7968	2L	13849400	13850329	528.307	-4.88541	7.54268e-62	71.7687	53.2751	2.03599	1.35733
	FBgn0028533	CG7953	2L	13847925	13849223	6990.66	-2.40185	1.09958e-23	911.036	658.114	309.469	108.105
	FBgn0028534	CG7916	2L	13846752	13847799	6942.2	-5.04329	6.4438e-111	1267.61	1083.99	43.3009	21.2435
	FBgn0028855	CG15282	2L	14712471	14713298	413.834	-1.19055	3.51776e-05	49.33	39.5213	10.3099	10.4531
	FBgn0028920	CG8997	2L	13843915	13845325	11628.9	-3.16022	3.04858e-57	1457	1031.66	203.153	88.2795
	FBgn0028938	Vajk1	2L	13920707	13923553	56.6883	-3.19018	8.56536e-09	2.49934	2.45348	0.848401	0.252227
	FBgn0028945	CG7631	2L	15628678	15629552	106.242	-4.39296	4.37844e-19	20.5586	14.2571	1.02399	0.315074
	FBgn0028950	CG15255	2L	15610171	15611719	341.37	-2.94405	2.05635e-21	24.4851	15.6948	2.0683	1.39915
	FBgn0029795	CG15773	X	5732740	5734614	733.501	-3.74355	2.40331e-23	45.9739	36.5599	5.76079	2.72584
	FBgn0029827	CG6048	X	5952565	5954046	89.2695	-2.57389	3.74621e-08	7.85844	6.5487	1.74632	0.480238
	FBgn0029833	MCTS1	X	6037892	6039576	530.526	-1.6111	8.27274e-08	61.1865	43.3253	25.9469	13.2752
	FBgn0030029	CG15343	X	8272324	8273806	252.489	-1.1504	1.09496e-05	31.7929	24.5195	13.7969	8.39813
	FBgn0030097	CG12115	X	9189326	9190605	3238.92	-1.56413	1.37485e-08	588.371	396.202	161.62	88.0034
	FBgn0030098	CG12057	X	9191657	9192548	3615.74	-2.30856	0.0198481	592.023	444.436	272.782	114.197
	FBgn0030148	CG3106	X	9659095	9662903	272.336	-2.08298	4.7449e-14	11.1305	7.57656	3.7297	1.46454
	FBgn0030347	CG15739	X	11873319	11875346	118.705	-1.80114	3.52614e-07	6.90213	6.32976	3.53524	1.38043
	FBgn0030367	Cyp311a1	X	12029754	12031465	326.096	-3.27323	3.15938e-27	39.6056	28.5715	8.95525	2.66525
	FBgn0030509	CG11162	X	13676894	13677882	210.797	-5.10063	9.10053e-30	41.9362	30.7368	1.88018	0.326988
	FBgn0030593	CG9512	X	14901844	14905549	1907.34	-1.15332	9.20072e-07	113.923	79.455	42.2813	25.0982
	FBgn0030688	CG8952	X	15765470	15766445	937.285	-2.79888	8.00904e-37	106.511	84.5919	18.9967	8.71357
	FBgn0030746	CG9981	X	16399782	16405122	344.243	-4.7583	9.14759e-43	10.3708	6.87019	0.297668	0.166694
	FBgn0030747	CG4301	X	16405509	16414651	1038.29	-1.42888	5.83016e-11	16.4189	14.0962	5.44475	3.78029
	FBgn0030756	CG9903	X	16539153	16540852	4110.04	-2.99769	6.09438e-44	337.621	223.858	41.9778	22.2235
	FBgn0030774	sphe	X	16700446	16701972	234.514	-3.58596	0.0116148	20.2544	16.932	3.72265	1.88134
	FBgn0030775	CG9673	X	16702786	16703884	1358.7	-3.10938	1.73871e-14	151.902	117.57	24.8893	14.1125
	FBgn0030777	CG9672	X	16705971	16706874	3348.41	-3.26361	0.0334225	423.386	357.936	117.451	49.9585
	FBgn0030836	CG8664	X	17280918	17282726	18022.2	-2.63724	8.73589e-39	1918.07	1311.08	393.942	167.849
	FBgn0030837	CG8661	X	17283762	17284500	2380.64	-2.51318	3.91342e-22	671.065	438.339	132.054	53.7254
	FBgn0030928	CG15044	X	18491185	18492006	692.18	-1.316	1.02236e-08	106.194	78.6942	50.1567	22.3976
	FBgn0030929	CG15043	X	18493193	18494168	1284.42	-2.85361	0.00262813	239.02	168.387	64.9756	29.5344
	FBgn0030984	tgy	X	19125003	19127316	70.4584	-1.75032	5.31985e-05	4.77638	4.34572	2.07498	0.704711
	FBgn0031000	Muc18B	X	19215515	19216660	1006.07	-3.39107	7.54633e-22	93.1225	77.8118	15.8746	6.98311
	FBgn0031004	CG7992	X	19245158	19247250	404.033	-1.76334	1.31475e-10	34.4645	24.5178	15.3127	6.36939
	FBgn0031033	CG14219	X	19587348	19590170	24.6467	-3.42446	1.80021e-05	0.919995	1.13904	0.0438093	0.0876186
	FBgn0031034	CG14205	X	19592609	19595548	44.8859	-8.85971	5.2337e-09	3.63291	2.52724	0	0
	FBgn0031170	ABCA	X	21292308	21306665	1992.04	-1.33953	9.37564e-07	24.5655	18.4259	7.42047	4.48987
	FBgn0031182	Cyp6t1	X	21517434	21519218	354.502	-1.59848	9.54104e-07	19.8057	12.279	6.04334	2.69203
	FBgn0031248	CG11912	2L	318362	319259	7859.76	-2.98516	1.27592e-27	1608.69	1241.22	414.876	138.923
	FBgn0031249	CG11911	2L	320279	321248	7744.26	-6.29043	1.35409e-87	1042.57	847.368	28.6172	9.99878
	FBgn0031514	OtopLb	2L	3275800	3280534	707.52	-1.41622	5.54221e-09	34.6109	22.8775	11.2466	6.48153
	FBgn0031533	CG2772	2L	3445992	3447589	61.0383	-5.48469	3.06581e-12	8.13049	7.28104	0.424727	0.242701
	FBgn0031579	CG15422	2L	4004984	4005670	719.406	-3.85362	6.19803e-05	165.863	133.684	18.7282	11.0713
	FBgn0031580	CG15423	2L	4006041	4006606	336.19	-2.39937	4.23208e-16	59.6892	45.8281	17.3263	7.62358
	FBgn0031636	CG12194	2L	4838347	4841465	358.778	-1.58154	1.87318e-10	12.8218	10.5937	4.09165	2.49145
	FBgn0031653	Jon25Biii	2L	4949941	4950767	38586.7	-4.53717	0.000111163	4984.53	4077.5	846.925	230.161
	FBgn0031654	Jon25Bii	2L	4952243	4953136	20796	-4.0325	0.0388739	3531.8	2552.38	589.243	236.027
	FBgn0031688	Cyp28d2	2L	5207267	5209345	108.604	-1.87842	7.61566e-08	6.06938	4.69793	1.25473	0.875391
	FBgn0031700	CG14022	2L	5327975	5328879	52.9971	-2.09803	1.04473e-05	11.0614	10.1396	1.15223	1.38268
	FBgn0031732	CG11149	2L	5718121	5720899	59.2488	-2.12203	3.37764e-05	2.42581	2.92679	0.764658	0.31641
	FBgn0031929	CG18585	2L	7689311	7691061	626.262	-3.65267	4.41446e-45	48.704	34.6656	2.94674	1.95346
	FBgn0031930	CG7025	2L	7691109	7692683	168.839	-3.41461	9.83046e-16	15.855	11.8087	0.94965	0.495469
	FBgn0031945	CG7191	2L	7767628	7775033	56.4082	-1.64777	0.000698785	3.4698	1.94997	0.946309	0.43014
	FBgn0031971	Sirup	2L	7998869	7999676	1579.67	-1.84423	0.00113491	346.175	251.368	151.647	86.3204
	FBgn0032048	Dh31	2L	8491868	8506845	57.5732	-1.24185	0.00597658	3.1474	3.41608	0.997955	0.921189
	FBgn0032066	LManIII	2L	8765273	8768710	2546.28	-4.17541	3.18979e-71	150.969	113.83	5.94026	4.21403
	FBgn0032067	LManIV	2L	8769159	8772344	286.379	-5.43563	5.67186e-44	12.7521	10.0505	0.245596	0.151136
	FBgn0032068	LManV	2L	8772946	8776263	4537.43	-4.70827	1.0343e-84	209.575	145.252	12.1246	3.84849
	FBgn0032069	LManVI	2L	8777661	8781252	12392	-4.6686	2.89443e-99	566.233	421.32	23.6066	11.3342
	FBgn0032074	Tsp29Fa	2L	8933962	8936096	1435.9	-2.29592	2.82675e-19	112.955	73.1473	22.1907	10.7202
	FBgn0032075	Tsp29Fb	2L	8937390	8939743	2451.15	-1.36675	1.3595e-08	219.064	131.828	78.8521	42.6889
	FBgn0032087	CG9568	2L	9010583	9011358	485.532	-1.58654	1.74759e-11	75.799	60.2061	19.5778	14.0336
	FBgn0032088	CG13102	2L	9012188	9014149	51.996	-2.36681	3.27903e-06	4.15872	4.07024	0.840593	0.398176
	FBgn0032124	CG17855	2L	9540523	9542480	498.111	-1.34972	3.29803e-06	26.7834	22.6951	5.7623	5.18285
	FBgn0032131	CG3841	2L	9589476	9591783	150.934	-3.45415	3.2491e-21	8.0982	5.55759	0.703205	0.362944
	FBgn0032144	CG17633	2L	9769060	9770409	5562.52	-4.99343	6.74878e-96	497.356	369.913	35.1324	9.96347
	FBgn0032235	CG5096	2L	10382263	10384723	593.769	-1.74833	2.88386e-12	38.9009	29.9506	8.84586	5.88563
	FBgn0032282	CG7299	2L	10683427	10684409	4688.36	-1.04643	3.03635e-05	333.827	332.387	101.161	97.3869
	FBgn0032336	AstC	2L	11076165	11081399	49.8823	-1.43645	0.00411464	4.87831	5.93881	1.0605	1.2726
	FBgn0032373	Vha100-5	2L	11738948	11744524	1794.26	-1.27117	9.46711e-08	51.9747	36.9264	19.7791	10.5273
	FBgn0032433	Oatp33Ea	2L	12441401	12445924	511.572	-1.47966	1.79508e-10	14.6211	11.5548	7.19757	3.16306
	FBgn0032665	CG15152	2L	18114547	18115220	356.021	-1.37399	1.12174e-07	47.369	33.4625	13.3271	9.271
	FBgn0032733	CG15170	2L	18988268	18990233	629.431	-4.2419	1.34325e-37	57.8138	39.2508	3.69024	1.19281
	FBgn0032734	CG15169	2L	18991020	18992409	40.6703	-4.24632	1.02631e-07	5.83708	3.40497	0.270235	0
	FBgn0032809	CG13078	2L	19563930	19565158	99.0008	-4.66569	1.65915e-19	12.8019	12.0669	1.22506	0.306265
	FBgn0032850	Kua	2L	20097581	20103375	111.793	-1.78451	1.176e-06	6.59392	5.58198	2.18709	0.946652
	FBgn0032981	CG3635	2L	22175415	22183991	49.1817	-2.40903	6.40252e-06	3.3434	2.76343	0.614095	0.238815
	FBgn0033065	Cyp6w1	2R	6173684	6176195	581.543	-2.85734	9.53258e-14	30.0757	17.4367	2.85328	1.41607
	FBgn0033124	Tsp42Ec	2R	7006442	7008622	131.07	-2.30628	0.000216214	19.8157	14.1232	10.016	3.67492
	FBgn0033138	Tsp42Eq	2R	7062108	7063569	231.184	-1.87101	2.7122e-11	26.1251	19.2471	12.0222	4.27712
	FBgn0033139	Tsp42Er	2R	7064399	7066113	250.499	-1.76141	2.57441e-07	39.0528	23.3436	9.17593	4.69808
	FBgn0033168	CG11145	2R	7427905	7428593	7.12186	-2.65914	0.0299112	1.26482	1.47562	0.948611	0.105401
	FBgn0033214	CG1941	2R	7709873	7711981	132.56	-1.2062	0.00109243	11.2669	8.94276	3.68826	2.17254
	FBgn0033215	Dgat2	2R	7712578	7714182	192.278	-4.31339	2.44858e-30	27.3445	18.5367	0.633241	0.690809
	FBgn0033221	CG12825	2R	7789206	7789988	1584.11	-1.17092	0.000169954	362.914	249.776	59.5867	66.9066
	FBgn0033294	Mal-A4	2R	8458815	8460884	1265.26	-5.18323	5.02133e-90	85.4406	62.8698	4.75907	1.4472
	FBgn0033296	Mal-A7	2R	8468646	8471663	123.57	-6.92006	3.47663e-18	5.73892	3.88009	0.433126	0.0360938
	FBgn0033297	Mal-A8	2R	8471954	8473961	829.921	-4.2416	2.14706e-45	82.0002	59.5537	5.17678	1.86364
	FBgn0033301	CG12780	2R	8551859	8552290	198.961	-3.15747	8.04239e-20	60.486	42.9384	4.7857	2.9246
	FBgn0033302	Cyp6a14	2R	8564187	8567202	1860.86	-4.02548	1.40357e-67	88.1845	66.7569	5.31601	2.78068
	FBgn0033327	PGRP-SC1b	2R	8713446	8715094	88.9301	-9.84765	8.35191e-11	10.0895	4.47607	0	0
	FBgn0033367	PPO2	2R	9042261	9044709	4659.76	-3.49563	1.23877e-16	225.758	158.248	42.7339	15.5189
	FBgn0033423	Alp6	2R	9561638	9563871	1052.45	-2.22526	4.639e-23	103.767	76.9462	19.4532	11.6045
	FBgn0033582	CG9084	2R	11217416	11219771	263.215	-2.1638	2.98016e-13	17.1954	13.3815	5.81947	1.87407
	FBgn0033598	Cpr47Eb	2R	11255167	11255983	417.169	-1.85107	1.17179e-05	77.507	62.0056	30.0091	17.5881
	FBgn0033659	Damm	2R	11864112	11866383	58.9097	-1.21798	0.00492067	2.56768	1.8946	0.47365	0.523508
	FBgn0033702	CG8854	2R	12224461	12229310	104.609	-1.93325	0.00351486	5.36468	3.97771	1.59632	1.33463
	FBgn0033729	Cpr49Af	2R	12405932	12407045	1043.39	-1.21041	3.31429e-06	134.023	80.9794	40.9273	27.1951
	FBgn0033760	CG8785	2R	12640690	12648224	413.735	-1.12606	1.79027e-05	15.3388	12.6562	6.1676	3.69139
	FBgn0033782	sug	2R	12924567	12930644	222.049	-2.02275	2.92955e-07	16.8295	13.4636	9.97893	3.24711
	FBgn0033788	CG13323	2R	13044695	13047256	1266.96	-1.96717	8.87444e-09	66.1326	58.2625	29.3474	13.3476
	FBgn0033792	CG13325	2R	13110769	13126014	57.3329	-2.29511	1.16193e-06	1.76266	1.19406	0.17058	0.156365
	FBgn0033820	CG4716	2R	13256587	13257446	194.468	-3.90777	2.66719e-26	38.8346	37.7476	1.58105	1.77868
	FBgn0033826	CG4734	2R	13297202	13298467	2954.28	-4.26768	6.73588e-34	332.031	255.74	46.0265	13.0465
	FBgn0033978	Cyp6a23	2R	14875829	14877654	879.237	-1.05532	6.47932e-05	53.6058	48.8023	19.86	14.0069
	FBgn0033981	Cyp6a21	2R	14885264	14886947	386.05	-1.3733	3.21382e-05	28.006	17.2858	9.19931	4.37709
	FBgn0033982	Cyp317a1	2R	14898312	14903095	230.977	-1.29296	0.000117358	6.32091	6.32091	2.08282	1.39459
	FBgn0033999	CG8093	2R	15214060	15215686	2943.34	-4.17718	5.17009e-54	273.145	176.532	12.372	6.72153
	FBgn0034031	CG12963	2R	15555446	15562436	1360.56	-1.60368	4.29462e-15	55.6491	42.2181	14.1833	10.4218
	FBgn0034052	CG8299	2R	15940610	15941483	547.645	-3.58133	2.39931e-29	78.3235	64.262	9.98756	4.86236
	FBgn0034247	CG6484	2R	17582007	17584012	20.7218	-5.39093	1.07875e-05	1.78075	1.10083	0	0
	FBgn0034289	CG10910	2R	18020268	18022406	1529.3	-1.80641	2.63102e-18	80.619	66.7739	42.4872	13.5855
	FBgn0034291	CG5770	2R	18044046	18045073	1232.57	-2.40212	3.93649e-21	204.407	163.79	89.2424	25.9224
	FBgn0034292	CG5767	2R	18046386	18047484	1826.97	-3.82145	8.77058e-16	418.24	315.347	83.5884	25.176
	FBgn0034293	CG14495	2R	18048804	18049922	27.2916	-8.14001	1.58146e-07	3.39289	2.90819	0.161566	0
	FBgn0034294	Muc55B	2R	18050019	18052107	2724.05	-6.06828	3.95634e-117	197.72	125.754	4.16514	1.46194
	FBgn0034296	CG10912	2R	18056064	18057065	2078.06	-1.7374	6.31866e-07	186.141	187.796	100.158	47.1006
	FBgn0034318	CG14500	2R	18188978	18189654	513.898	-3.32458	1.34382e-24	98.4806	80.7863	23.5924	7.32796
	FBgn0034328	BomBc1	2R	18382704	18383235	38.2299	-8.62891	1.68399e-08	11.0186	7.02166	0.216051	0
	FBgn0034406	Jheh3	2R	18860375	18862078	1690.4	-1.12487	4.68931e-06	111.48	81.3069	42.3425	24.799
	FBgn0034426	AANATL5	2R	19284551	19285219	32.8692	-2.48309	6.93719e-05	5.85165	3.30093	0.525148	0.67519
	FBgn0034428	AANATL6	2R	19287983	19288995	553.333	-4.37858	1.02366e-54	77.3271	52.8364	4.6487	2.04089
	FBgn0034429	AANATL4	2R	19289109	19289852	110.832	-2.35918	8.32715e-05	17.3963	12.5973	5.54881	3.07434
	FBgn0034437	CG10051	2R	19363641	19367294	827.706	-3.52321	1.248e-51	32.3452	25.5375	2.75128	1.60491
	FBgn0034441	CG10081	2R	19385923	19389318	662.462	-3.43142	6.2926e-35	28.2114	19.6427	1.48863	1.19817
	FBgn0034477	CG13872	2R	19878836	19880920	96.0979	-1.09235	0.00724605	4.25157	3.04781	1.74161	0.819579
	FBgn0034553	CG9993	2R	20850146	20852125	130.904	-1.48456	1.04342e-05	6.33925	4.90343	3.08835	1.48999
	FBgn0034582	Cht9	2R	21067992	21069286	2293.6	-5.58139	6.48184e-26	241.165	175.405	16.9111	4.49536
	FBgn0034588	CG9394	2R	21118394	21120705	693.536	-2.83787	1.43265e-33	37.2245	26.4236	8.77572	2.84488
	FBgn0034662	CG13492	2R	21820662	21831409	4306.2	-1.50272	9.65168e-11	42.013	31.2054	14.3269	7.37873
	FBgn0034663	CG4363	2R	21834230	21835047	317.627	-5.16598	2.20133e-36	56.3045	36.3476	1.37161	0.480063
	FBgn0034664	CG4377	2R	21835448	21836357	132.555	-4.13696	3.99115e-23	24.7866	19.2604	0.487605	0.65014
	FBgn0034717	CG5819	2R	22293400	22296955	828.046	-1.4667	3.93207e-11	25.6755	17.9036	8.31649	5.0823
	FBgn0034783	CG9825	2R	22837361	22839291	74.4706	-3.6187	4.01294e-13	6.72494	4.19405	0.470023	0.216934
	FBgn0034784	CG9826	2R	22840739	22842977	337.047	-3.1749	7.15339e-31	29.1269	21.729	7.59159	1.74297
	FBgn0034884	Eglp3	2R	23605689	23606654	23.6851	-2.02636	0.0118838	2.298	2.1859	0.840731	0.616536
	FBgn0035043	CG4781	2R	24640683	24642239	362.331	-1.86965	2.8708e-11	25.2963	18.7393	12.8631	4.47881
	FBgn0035094	CG9380	2R	25183628	25255318	909.61	-1.12659	1.82896e-05	21.3559	16.2646	7.90909	4.71477
	FBgn0035154	hiro	3L	685942	687958	2773.39	-3.60228	1.18496e-58	228.048	153.103	18.9243	9.63296
	FBgn0035265	PIG-Wb	3L	1735853	1738106	89.3106	-2.95316	7.42497e-13	4.34321	3.46998	0.942179	0.36768
	FBgn0035286	CG13924	3L	1870019	1871564	103.892	-1.43665	0.000419301	7.79906	7.32924	3.52367	2.30213
	FBgn0035360	CG1246	3L	2648048	2650205	644.701	-2.05866	1.79926e-15	36.1877	25.9745	13.4151	5.43781
	FBgn0035431	CG14968	3L	3299336	3303112	229.109	-1.20151	0.000118266	22.3786	12.6879	6.74355	4.99523
	FBgn0035538	DopEcR	3L	4367649	4380387	161.322	-1.22039	0.000400849	3.71515	2.66296	1.20807	0.701463
	FBgn0035545	CG12607	3L	4446573	4448072	68.9488	-1.89565	3.86225e-06	6.26	4.8009	1.36496	0.894285
	FBgn0035607	CG4835	3L	5479790	5483663	191.988	-5.05564	2.6732e-31	7.30539	5.73417	0.226775	0.0809911
	FBgn0035619	Alp10	3L	5592741	5595272	1319.52	-3.05312	1.12398e-45	85.156	62.2627	11.7646	5.72331
	FBgn0035620	Alp9	3L	5595542	5597422	1212.59	-3.02235	1.61455e-42	72.3802	53.2705	11.1271	4.75726
	FBgn0035665	Jon65Aiii	3L	6050757	6051690	29502.6	-2.99492	1.22561e-10	5326.61	4351.61	1473.4	582.973
	FBgn0035666	Jon65Aii	3L	6052321	6053215	5759.46	-4.24339	1.23127e-80	1194.78	832.871	116.397	37.2915
	FBgn0035667	Jon65Ai	3L	6053493	6054443	6620.73	-3.03864	1.05437e-40	1176.96	750.159	256.905	78.7084
	FBgn0035670	CG10472	3L	6061372	6062910	3389.35	-5.63669	1.3078e-66	644.425	505.09	28.172	9.71173
	FBgn0035718	CG14820	3L	6932926	6934824	66.4699	-2.79911	8.71436e-09	5.43598	3.70799	0.935997	0.287999
	FBgn0035743	Acbp6	3L	7128903	7129673	2173.37	-4.368	1.75704e-85	366.798	262.719	21.0819	10.2958
	FBgn0035779	CG8562	3L	7398285	7399912	284.497	-3.57882	1.51936e-32	26.341	22.2819	3.54092	1.38182
	FBgn0035781	CG8560	3L	7402332	7404181	5137.87	-2.69359	2.42258e-29	398.788	242.179	88.824	30.2107
	FBgn0035875	Cpr66Cb	3L	8336672	8338595	59.1775	-1.23433	0.0110321	4.16154	4.66293	1.35375	0.952641
	FBgn0035886	Jon66Ci	3L	8391540	8392377	29527.4	-4.7063	1.39401e-05	6095.74	4881.27	982.458	239.093
	FBgn0035887	Jon66Cii	3L	8392820	8393649	8912.94	-4.91063	9.51478e-07	1158.79	946.779	145.374	38.6
	FBgn0035888	CG7120	3L	8396000	8402295	281.252	-1.64709	8.09022e-10	13.0181	9.18221	4.67501	2.1577
	FBgn0035926	Acbp5	3L	8788144	8788545	485.612	-3.0032	1.71434e-15	197.336	123.889	36.8087	17.0411
	FBgn0036022	CG8329	3L	9638112	9639021	300.912	-2.51156	1.39212e-18	38.3773	29.3041	5.08836	4.3527
	FBgn0036023	CG18179	3L	9639271	9640140	1826.56	-4.93474	0.00263553	378.857	328.187	50.8564	14.4637
	FBgn0036024	CG18180	3L	9641013	9641913	60176.7	-4.30133	4.89036e-15	11785.3	8555.48	1486.76	529.143
	FBgn0036066	CG14160	3L	10086747	10089400	124.136	-1.71591	2.01843e-07	5.48944	4.27748	1.23572	0.903024
	FBgn0036225	CG5883	3L	11943640	11944852	175.384	-3.69323	6.77695e-17	21.1274	13.5819	2.5314	0.486807
	FBgn0036226	CG7252	3L	11947675	11949248	1012.74	-1.48733	9.2454e-12	90.933	66.6875	38.9783	19.0745
	FBgn0036229	CG7248	3L	11954083	11956780	177.403	-4.98761	2.55161e-29	8.28252	5.2871	0.252626	0.108268
	FBgn0036320	CG10943	3L	12861717	12862920	68.8454	-1.93884	2.86948e-05	6.67939	8.02812	0.192675	1.34872
	FBgn0036321	CG14120	3L	12885039	12889244	1772.72	-3.40161	1.02382e-44	53.578	41.822	3.86406	2.55329
	FBgn0036361	CG10154	3L	13435680	13437136	275.955	-1.48047	8.26661e-06	20.2613	15.3274	5.7023	3.15446
	FBgn0036367	CG10116	3L	13456208	13457238	167.311	-1.8955	1.54613e-08	27.3551	18.6658	7.24105	4.66645
	FBgn0036422	CG3868	3L	14400769	14402725	3825.62	-4.18415	4.23526e-54	632.432	492.763	90.0185	23.8178
	FBgn0036440	CG17177	3L	14697313	14701678	20.061	-7.70179	2.02821e-06	0.967521	0.393056	0	0
	FBgn0036727	SecCl	3L	17470127	17474517	383.461	-1.94485	1.23426e-13	22.9228	19.9343	3.94088	3.34975
	FBgn0036750	CG6034	3L	17745173	17746860	275.328	-5.18308	4.31719e-40	30.4098	20.6524	0.831348	0.350041
	FBgn0036752	Adgf-A	3L	17751731	17764158	619.592	-1.52335	9.90678e-11	24.3427	19.594	9.89687	4.59339
	FBgn0036831	CG6839	3L	18917581	18919259	1895.9	-3.08874	8.87352e-51	230.997	177.261	40.8592	15.7751
	FBgn0036833	CG3819	3L	18920430	18922108	3123.73	-5.59914	6.16492e-105	418.065	275.074	10.8555	4.05132
	FBgn0036948	CG7298	3L	20202070	20203687	1955.06	-1.86399	7.15565e-18	144.829	101.03	53.0241	20.5897
	FBgn0036949	CG7290	3L	20204309	20206046	7080.26	-2.9568	3.42951e-26	433.868	331.612	124.528	38.2966
	FBgn0036950	CG6996	3L	20207534	20209600	466.112	-2.22842	2.94663e-19	24.8203	18.0933	5.12901	2.75781
	FBgn0036952	CG6933	3L	20218500	20220420	3783.94	-1.43351	3.11381e-13	391.116	293.81	236.953	84.3965
	FBgn0036953	CG17145	3L	20221814	20223197	804.481	-2.5452	5.31922e-29	63.319	46.3823	17.6378	6.34666
	FBgn0036978	Toll-9	3L	20361843	20366724	44.5521	-4.15436	1.32349e-09	1.56962	1.60529	0	0.0891827
	FBgn0036996	mag	3L	20460683	20462274	8612.43	-4.67909	2.95017e-53	1028.62	764.39	104.062	28.1033
	FBgn0037101	CG7634	3L	21565426	21567785	105.203	-1.15714	0.00151643	7.89523	5.66397	1.88799	1.63054
	FBgn0037144	CG7458	3L	21955110	21958041	24.2009	-1.2002	0.0494788	1.60861	1.2555	1.33397	0.353109
	FBgn0037174	CG14457	3L	22669956	22680034	26.0332	-3.07062	0.00102342	1.7729	1.48279	0.225642	0
	FBgn0037386	CG1208	3R	5831639	5838782	158.075	-1.14588	0.000288675	5.99465	3.81103	2.18362	1.33901
	FBgn0037677	CG12951	3R	9329223	9330331	3801.97	-2.69141	2.39861e-24	563.659	464.365	65.7361	42.9282
	FBgn0037678	CG16749	3R	9330885	9331885	1106.15	-3.83133	3.25149e-55	160.159	105.495	15.8037	6.13276
	FBgn0037781	Fancl	3R	10051508	10052869	87.8387	-1.51422	4.41366e-05	7.68474	5.3379	2.66895	1.38049
	FBgn0037782	Npc2d	3R	10055356	10056083	705.83	-4.66028	1.58741e-63	160.449	109.743	6.59005	3.66114
	FBgn0037783	Npc2c	3R	10060252	10061136	229.236	-4.68728	1.05909e-34	35.0033	28.2821	1.99639	0.598916
	FBgn0037870	CG18577	3R	11196092	11197285	27.8145	-2.89823	2.17905e-05	5.37959	2.92035	0.922215	0.384256
	FBgn0037934	CG6830	3R	11680972	11684342	1837.07	-1.84801	1.32984e-12	89.4879	69.1671	17.5857	11.9624
	FBgn0037935	CG6834	3R	11684672	11688133	413.432	-1.28063	4.96089e-05	18.9245	14.1088	6.55981	3.41006
	FBgn0037936	CG6908	3R	11688381	11690051	235.494	-1.93779	1.14503e-10	26.7523	20.9058	7.08671	3.42524
	FBgn0038037	Cyp9f2	3R	12403340	12406028	3812.92	-1.82455	3.82249e-11	331.338	260.683	59.8486	43.8244
	FBgn0038082	Ugt37A2	3R	12739642	12741417	226.857	-3.80172	4.4374e-31	15.1021	11.0767	0.51387	0.570966
	FBgn0038095	Cyp304a1	3R	12963791	12965923	789.657	-1.67128	4.41972e-11	72.5512	55.8124	28.7729	14.8074
	FBgn0038098	CG7381	3R	12967775	12977471	771.287	-2.97621	1.69952e-37	24.615	18.8509	2.82323	1.691
	FBgn0038135	CG8773	3R	13294748	13298288	1430.99	-3.208	2.71951e-49	51.1307	38.0288	6.83019	2.98422
	FBgn0038292	CG3987	3R	15139958	15141715	917.908	-1.57621	1.6424e-13	63.9341	47.8096	18.981	11.8772
	FBgn0038353	CG5399	3R	15695241	15697142	1353.66	-1.8505	7.46697e-16	124.165	94.4493	53.7936	21.5461
	FBgn0038414	CG6901	3R	16323415	16325128	151.749	-2.61922	1.98454e-12	11.0705	8.81409	2.25641	0.77564
	FBgn0038416	CG17930	3R	16327849	16329622	205.346	-1.85478	1.4632e-10	18.2246	13.4526	5.99913	2.63598
	FBgn0038466	CG8907	3R	17008269	17012533	418.717	-2.31462	9.10565e-21	21.6246	16.4014	4.44099	2.37189
	FBgn0038482	CG4053	3R	17131211	17132198	133.095	-2.01811	2.18032e-07	15.952	9.38672	3.96087	2.44163
	FBgn0038542	TyrR	3R	17750129	17763188	279.235	-1.2783	1.31721e-06	4.6188	3.97928	2.30433	1.19784
	FBgn0038613	Vha100-4	3R	18386841	18389805	508.611	-4.03422	4.33999e-47	24.4993	17.9757	1.63601	0.736206
	FBgn0038647	CG14302	3R	18732681	18733034	332.83	-1.87705	9.43628e-14	126.268	97.8773	59.9573	19.4563
	FBgn0038700	CG3734	3R	19387861	19389866	181.342	-1.9973	1.76666e-07	14.9121	10.126	2.57104	1.42396
	FBgn0038701	CG18493	3R	19390270	19392132	827.458	-3.34043	1.85108e-47	54.0646	43.4743	7.34099	3.09886
	FBgn0038734	CG11453	3R	19783522	19785519	228.546	-1.65122	1.62303e-08	14.0949	8.95011	4.23151	2.40496
	FBgn0038784	CG4362	3R	20306216	20307537	3957.28	-4.32462	1.8409e-34	610.55	562.967	55.6107	25.1051
	FBgn0038845	Alp5	3R	21005160	21006990	1219.6	-2.95011	3.45666e-22	83.3702	60.4288	22.8184	7.41137
	FBgn0038852	HHEX	3R	21076862	21080926	24.3149	-4.03886	1.19277e-05	2.31181	1.50267	0.693542	0.15412
	FBgn0038873	CG5892	3R	21242618	21245418	42.209	-4.80127	3.10654e-10	2.51511	1.84935	0.12329	0.024658
	FBgn0038930	BomT3	3R	22085374	22086397	51.8987	-2.45758	5.4028e-07	9.08006	5.69428	0.153899	0.846446
	FBgn0039015	Takl2	3R	22732356	22733851	207.596	-1.10712	0.0102248	27.6444	25.4574	4.02419	5.07397
	FBgn0039051	CG17109	3R	23095690	23097240	452.747	-1.99257	1.2172e-16	31.1466	24.3555	5.2622	4.33776
	FBgn0039085	Ugt303B3	3R	23532945	23534767	208.15	-1.12041	0.000158352	9.1879	7.7765	4.01279	2.24163
	FBgn0039086	Ugt303B1	3R	23534900	23536710	98.5689	-1.58993	9.6543e-06	4.71683	3.83243	1.17921	0.830805
	FBgn0039087	Ugt303B2	3R	23536993	23538908	40.614	-1.89274	0.00036052	3.10533	1.75969	0.517555	0.37954
	FBgn0039091	CG10182	3R	23587120	23589819	1328.38	-3.1461	2.22118e-29	74.06	55.9923	6.02257	3.83026
	FBgn0039092	CG16723	3R	23593625	23596273	62.7572	-2.27417	2.71311e-05	3.19607	2.3002	0.411614	0.193701
	FBgn0039154	Npc2f	3R	24137895	24140936	544.385	-2.68138	3.00909e-28	116.276	97.1777	23.2129	10.4458
	FBgn0039190	CG5762	3R	24360705	24361683	198.993	-1.60289	2.96107e-07	20.0906	15.315	8.23387	4.3914
	FBgn0039304	CG10425	3R	25260963	25262498	1341.29	-1.22647	3.44365e-07	102.747	73.2304	28.9556	21.4901
	FBgn0039316	CG11893	3R	25289889	25291366	295.86	-10.1627	9.2237e-14	26.2962	19.4006	0.0714572	0.0357286
	FBgn0039326	CG10562	3R	25321053	25322757	23.8675	-2.84849	0.000494241	2.6119	1.838	0.0483685	0.0483685
	FBgn0039453	CG6403	3R	26735417	26736307	509.68	-3.87627	0.00107948	91.8338	62.5869	10.8653	5.95357
	FBgn0039454	CG14247	3R	26737610	26738593	81.3327	-1.84536	0.000405658	8.66925	7.93144	1.22968	2.21343
	FBgn0039470	CG6296	3R	27003236	27005469	5750.2	-5.63959	1.26235e-148	329.702	234.102	9.82053	3.78067
	FBgn0039471	CG6295	3R	27005899	27007055	6560.07	-4.80014	1.12845e-65	1016.29	766.81	59.7472	24.9544
	FBgn0039472	CG17192	3R	27017180	27018287	54.0313	-5.70269	9.24037e-12	5.6878	4.52337	0.0447858	0.0895717
	FBgn0039474	CG6283	3R	27020238	27021378	9122.88	-3.83236	5.23451e-25	1368.06	1129.91	178.543	76.5184
	FBgn0039475	CG6277	3R	27022071	27023217	3568.08	-4.22165	7.47124e-58	607.642	483.585	61.3553	22.2974
	FBgn0039476	CG6271	3R	27024968	27026109	1384.92	-5.6907	1.6474e-105	171.58	133.381	4.05921	2.0296
	FBgn0039482	CG14258	3R	27093143	27094224	1453.83	-1.00078	0.0019383	237.873	160.342	88.6599	47.9141
	FBgn0039609	Nepl17	3R	28872905	28875031	146.41	-1.40413	2.45661e-05	8.40001	5.5699	2.86022	1.47527
	FBgn0039645	CG11898	3R	29165643	29171508	47.7593	-2.47027	5.02647e-05	1.52874	0.892894	0.270574	0.0676435
	FBgn0039736	CG7912	3R	30006034	30009189	128.867	-4.25497	7.03156e-23	8.83815	7.13734	0.212602	0.334088
	FBgn0039760	CG9682	3R	30250928	30252830	8575.18	-2.26831	5.06507e-16	528.799	410.549	66.713	50.5559
	FBgn0039761	CG18404	3R	30253182	30254097	19.4315	-4.22479	1.67236e-05	3.02985	3.3574	0.491326	0.0818877
	FBgn0039768	CG15533	3R	30428820	30431362	352.808	-6.04826	2.89442e-49	28.0078	20.5541	0.903476	0.225869
	FBgn0039777	Jon99Fii	3R	30487016	30487928	9324.03	-4.86172	9.31869e-07	1702.59	1324.67	184.134	56.9919
	FBgn0039778	Jon99Fi	3R	30488963	30489895	4555.74	-3.65032	0.00214925	547.404	422.739	148.691	43.8456
	FBgn0039789	CG9717	3R	30584020	30587302	516.944	-1.21901	1.19544e-06	22.6849	14.9639	9.41817	5.52182
	FBgn0039818	CG11318	3R	31106362	31109191	239.31	-2.22044	8.59889e-12	9.87707	5.94453	1.77421	0.932834
	FBgn0039840	pHCl-2	3R	31300918	31305384	151.567	-1.31974	3.64594e-05	3.49179	2.61884	1.49834	0.69054
	FBgn0039941	CG17167	X	23068301	23081144	169.819	-2.50736	1.17227e-11	6.84333	4.93095	0.937442	0.48747
	FBgn0040060	yip7	3L	6035216	6036175	10362.1	-3.01284	6.29775e-12	1377.23	1074.42	488.776	141.755
	FBgn0040250	Ugt304A1	3R	11173441	11175408	101.63	-1.21209	0.000720231	5.52421	4.33586	1.12411	1.18835
	FBgn0040252	Ugt303A1	3R	11175529	11177910	225.018	-1.80194	2.02715e-08	11.3245	7.95505	3.14148	1.44407
	FBgn0040299	Myo28B1	2L	7666047	7689459	623.261	-1.55606	1.02365e-10	9.4684	7.77115	3.17911	1.74033
	FBgn0040319	Gclc	X	8102181	8116147	1865.35	-1.34491	1.93593e-11	36.7126	29.0395	13.1459	8.55108
	FBgn0040342	CG3706	X	930931	932475	69.8831	-6.14675	2.59246e-13	5.86437	4.13171	0.366523	0
	FBgn0040349	CG3699	X	946662	947500	834.032	-1.45947	0.00129437	144.252	94.3769	40.7414	40.2042
	FBgn0040364	CG11378	X	1170828	1173797	463.553	-1.81766	1.87544e-10	17.3135	14.0938	7.16841	3.40196
	FBgn0040723	CG5011	2L	1200671	1201220	548.088	-3.77618	0.00629412	164.101	131.2	17.4575	12.8917
	FBgn0040729	CG15126	2R	19690798	19691078	170.648	-3.48304	1.09961e-07	67.6053	74.2798	10.1193	7.32032
	FBgn0040730	CG15127	2R	19680768	19681391	36.9889	-1.83232	0.000573417	4.98329	4.37925	0.453026	0.755043
	FBgn0040736	BomS3	2R	18387895	18388734	56.159	-5.4766	2.40785e-12	8.02765	7.30973	0.261062	0.0652655
	FBgn0040764	CG13230	2R	11154896	11155293	84.4517	-1.53746	0.00860998	27.8702	19.6318	8.58891	8.23835
	FBgn0041156	exex	3L	7948186	7951563	285.611	-1.82051	9.58078e-05	10.9913	9.2693	3.52914	2.72126
	FBgn0041180	Tep4	2L	19548507	19556451	2360.68	-2.44646	3.87489e-29	51.0885	36.8346	6.69997	4.8191
	FBgn0042101	CG18744	3R	7797078	7798771	34.2971	-2.47246	9.97014e-05	2.54046	3.25946	1.05453	0.431399
	FBgn0042102	CG18745	3R	7783843	7786119	432.315	-1.72853	4.45915e-13	26.4558	19.5696	7.5588	4.51606
	FBgn0042104	CG18747	3R	7780884	7783446	260.72	-2.26453	1.5056e-16	19.4612	14.1111	3.59062	2.26209
	FBgn0042105	CG18748	3R	7786170	7787923	80.4633	-1.79479	9.19202e-06	5.56437	3.2998	1.03523	0.808774
	FBgn0043470	lambdaTry	2R	11336840	11337791	34.5133	-8.47708	3.8618e-08	6.33791	6.69497	0.0892663	0
	FBgn0043471	kappaTry	2R	11337797	11338733	114.564	-5.78475	2.61807e-21	23.7399	18.2815	0.779778	0.346568
	FBgn0043575	PGRP-SC2	2R	8716950	8717695	621.535	-4.22762	1.03241e-26	109.006	86.4506	31.7165	4.77287
	FBgn0043576	PGRP-SC1a	2R	8709733	8710320	48.5095	-8.97123	2.97708e-09	12.8098	9.42212	0	0
	FBgn0046302	CG10650	2L	18993360	18995934	1474.94	-2.73747	6.86508e-30	125.734	102.715	22.2321	9.81194
	FBgn0050043	CG30043	2R	12359436	12363165	268.586	-1.33223	3.81825e-06	12.0906	9.74624	6.29555	2.42339
	FBgn0050049	CG30049	2R	12355671	12359087	59.1713	-2.6778	1.26572e-08	2.67368	1.7758	0.239434	0.219481
	FBgn0050272	MFS1	2R	22829644	22831877	65.5577	-4.38627	5.15555e-13	6.70492	3.44406	0.256472	0.146556
	FBgn0050339	CG30339	2R	9601431	9602901	140.735	-2.29682	4.00271e-12	14.4307	10.2035	1.84636	1.70059
	FBgn0050360	Mal-A6	2R	8465158	8467595	3316.75	-2.02445	9.93932e-17	252.645	176.38	58.9789	29.6378
	FBgn0050489	Cyp12d1-p	2R	11117225	11121884	299.091	-1.28612	4.60215e-07	6.50907	5.20213	2.21667	1.49914
	FBgn0050495	CG30495	2R	7656895	7659061	88.4141	-1.29331	0.000431791	5.28427	3.73202	1.15593	1.08988
	FBgn0051004	mesh	3R	31178389	31195762	2792.18	-1.29078	3.62579e-10	53.2337	41.6037	23.9257	13.2945
	FBgn0051072	Lerp	3R	26842462	26863130	5859.11	-1.3162	1.23371e-11	147.519	109.98	62.2457	32.5825
	FBgn0051091	CG31091	3R	25899903	25902172	35.3216	-7.10737	9.82956e-07	4.15219	2.01678	0	0
	FBgn0051103	CG31103	3R	25219318	25221444	223.154	-1.63111	0.000343708	22.9623	15.6228	7.4444	2.30672
	FBgn0051104	CG31104	3R	25285473	25286974	28.166	-2.75057	0.000221765	2.47267	1.37763	0.176619	0.0706478
	FBgn0051148	Gba1a	3R	23700621	23702605	551.159	-3.7464	4.85242e-29	44.9749	34.8844	3.67583	1.36943
	FBgn0051233	CG31233	3R	21749853	21753237	1172.72	-1.56287	8.24406e-13	61.729	43.8937	18.252	10.9734
	FBgn0051259	CG31259	3R	8523944	8526667	83.6207	-2.62687	4.14356e-10	5.69998	4.54681	1.08728	0.428322
	FBgn0051281	Tpl94D	3R	22966284	22967842	140.991	-4.66291	2.93218e-23	13.9689	13.5875	0.286053	0.238378
	FBgn0051288	CG31288	3R	25297960	25299557	114.545	-1.21814	0.000609221	7.40775	6.5172	2.46925	1.65966
	FBgn0051321	CG31321	3R	14310362	14314412	436.654	-1.23942	2.03656e-07	22.3757	16.3448	10.8674	5.09863
	FBgn0051380	CG31380	3R	25787997	25789455	17.0584	-2.75318	0.00155599	1.3111	1.11829	0.0771233	0.192808
	FBgn0051446	CG31446	3R	15693086	15694194	84.589	-4.81438	5.80309e-17	19.2857	13.4081	0.734693	0.183673
	FBgn0051463	CG31463	3R	8292335	8293609	322.081	-4.73252	4.4417e-41	32.6135	25.9247	0.874358	0.524615
	FBgn0051674	CG31674	2L	20831262	20832859	137.043	-1.02532	0.00154883	8.83767	6.4274	1.53033	2.14247
	FBgn0051683	CG31683	2L	20447734	20449964	158.748	-6.13612	2.25441e-26	14.3281	10.3642	0.145463	0.0727314
	FBgn0051741	CG31741	2L	18084256	18086714	317.334	-4.31809	3.80715e-38	21.8471	18.7484	1.78407	0.532092
	FBgn0051789	CG31789	2L	18605928	18606684	2996.95	-2.33424	2.67256e-31	428.816	353.091	84.9631	51.2834
	FBgn0051821	CG31821	2L	15900935	15902410	153.175	-2.10607	4.99788e-11	13.2758	10.7556	3.06018	1.98012
	FBgn0052053	CG32053	3L	10090170	10092346	102.912	-2.18091	6.42265e-08	7.21101	4.01282	1.56892	0.693946
	FBgn0052054	CG32054	3L	10092768	10094738	84.6816	-2.24824	2.90041e-05	4.24696	3.663	0.902479	0.822848
	FBgn0052224	asRNA:CR32224	3L	20207866	20208801	33.1183	-2.79611	9.34882e-06	5.67865	3.07879	0.684175	0.342088
	FBgn0052284	CG32284	3L	3186664	3187245	151.031	-1.27958	0.000131073	48.5343	37.5629	10.5994	9.48371
	FBgn0052302	CG32302	3L	2268825	2269903	9875.62	-2.56303	3.51789e-32	1490.93	1022.86	306.318	146.348
	FBgn0052379	CG32379	3L	7396355	7398208	53.7265	-1.79195	0.000293516	6.08529	4.5938	1.25285	1.31251
	FBgn0052405	Cpr65Av	3L	6139223	6139974	294.622	-1.61887	2.96566e-09	46.6639	36.4969	22.9409	9.7325
	FBgn0052483	CG32483	3L	688523	690081	282.896	-4.4081	1.32083e-40	24.3319	18.1218	1.27107	0.617377
	FBgn0052581	CG32581	X	15796908	15799162	141.482	-3.03658	3.41657e-10	16.3732	14.2128	1.53498	1.81924
	FBgn0052633	CG32633	X	13561671	13563359	544.731	-2.21274	1.25899e-14	37.4694	26.0913	16.6422	5.19864
	FBgn0052750	CG32750	X	6194737	6196439	95.2545	-3.20274	1.37498e-14	9.29407	7.36342	1.07757	0.493888
	FBgn0052843	Dh31-R	2R	13267798	13295927	258.578	-1.33733	2.68383e-06	9.60343	8.23151	3.37357	2.56391
	FBgn0053127	CG33127	2L	322101	323091	107.24	-2.16002	2.5374e-07	10.6379	8.01556	3.46351	1.78124
	FBgn0053128	CG33128	2L	1494070	1495456	5163.03	-2.82275	2.60092e-35	464.489	324.917	123.497	39.4241
	FBgn0053192	MtnD	3R	20534962	20535301	337.775	-2.31098	1.16791e-16	127.254	116.87	12.8272	17.3065
	FBgn0053225	CG33225	2R	21590275	21591584	189.516	-1.4057	1.20361e-06	21.3819	18.4141	4.51921	4.78901
	FBgn0053306	CG33306	2L	13842888	13843742	2194.01	-4.31432	8.42278e-73	437.385	291.216	22.0934	10.8866
	FBgn0053318	CR33318	2L	20923955	20924534	23.8413	-1.64431	0.0121531	3.15299	3.69351	0.180171	0.720684
	FBgn0053465	CG33465	2R	15819114	15821114	245.095	-2.1303	2.47581e-09	14.5846	11.5525	1.81929	1.39479
	FBgn0053514	CG33514	3L	4365434	4366671	561.101	-1.63571	7.79255e-11	46.0173	32.4803	15.2824	7.32191
	FBgn0053667	CG33667	X	6471673	6472378	23.2011	-1.34791	0.0439716	3.3356	2.32716	0.38786	0.465432
	FBgn0053868	His2B:CG33868	2L	21537505	21538099	1083.2	-1.02851	0.0035539	177.138	87.5435	63.0116	32.4083
	FBgn0053965	CG33965	3L	1232882	1234015	69.1235	-4.78817	0.0060001	11.1725	7.05301	0.62416	0
	FBgn0053966	CG33966	3L	1234130	1235420	135.443	-2.3044	2.27445e-11	10.5735	9.03403	1.53943	1.13432
	FBgn0054026	CG34026	X	9533818	9534625	486.646	-5.37392	3.70921e-52	66.0344	66.3626	0.787686	0.984608
	FBgn0062412	Ctr1B	3R	8317612	8319205	3664.94	-2.98086	0.00235862	384.653	332.429	100.742	49.7538
	FBgn0063495	GstE5	2R	18404605	18405338	75.6624	-1.35597	0.000620349	8.83713	7.57469	1.61313	1.82354
	FBgn0083050	snoRNA:Psi18S-1377b	3R	30207493	30207630	103.38	-1.0073	0.00285827	101.774	74.1241	26.4729	28.2378
	FBgn0083946	lobo	3R	25169565	25193776	50.0913	-1.54584	0.000749377	1.93781	1.56767	0.631422	0.348371
	FBgn0085280	CG34251	3L	17671622	17683581	292.629	-1.20841	2.0923e-06	23.5328	19.334	7.177	6.05407
	FBgn0085300	Cpr65Ay	3L	6158075	6158630	28.1768	-1.9592	0.00168347	5.44816	5.22579	1.00068	0.667122
	FBgn0085317	CG34288	3R	22446763	22447263	107.592	-2.21182	1.26916e-08	35.6688	37.423	12.4743	4.87279
	FBgn0085330	CG34301	3R	8773435	8773810	77.8639	-2.87417	1.95952e-10	27.7777	17.9558	4.60404	2.45549
	FBgn0085345	CG34316	3R	15230585	15231686	262.099	-4.1549	1.17997e-36	39.2885	31.8844	2.53474	1.40078
	FBgn0085359	CG34330	X	19068275	19068973	2910.29	-2.15393	2.16154e-12	438.187	374.154	106.218	73.523
	FBgn0085415	CG34386	2R	18062415	18093628	46.3134	-2.45308	1.59521e-06	2.6336	1.73869	0.792637	0.230121
	FBgn0085483	CG34454	3L	231681	232350	25.3652	-2.05902	0.00115447	6.47848	4.60969	1.74421	0.747517
	FBgn0086519	Cpr47Eg	2R	11277957	11278445	41.858	-2.02559	0.00154677	11.2091	9.34091	5.17342	2.58671
	FBgn0086704	stops	3R	31158156	31169106	91.247	-1.14094	0.00268314	4.61103	3.77548	1.11408	1.02124
	FBgn0250815	Jon65Aiv	3L	6039155	6040135	56692.3	-3.07423	0.0037076	9541.58	8204.36	3793.67	1190.73
	FBgn0259101	CG42249	X	11096273	11108148	1116.95	-2.19164	7.52756e-21	46.1919	31.3	8.59293	5.83231
	FBgn0259230	lectin-22C	2L	2036409	2037265	121.898	-1.29553	0.00029404	13.7237	10.6668	5.85371	2.60165
	FBgn0259998	CG17571	2L	20255988	20257192	2044.66	-5.73128	8.46671e-08	199.468	168.409	8.24531	3.84497
	FBgn0260393	CG17147	3L	20223932	20225324	391.884	-3.41445	3.75086e-36	67.8505	48.4006	14.2883	3.51596
	FBgn0261575	tobi	3R	25344761	25346921	1073.06	-2.15365	1.24702e-21	63.4621	45.7778	15.9015	7.39001
	FBgn0261675	Npc1b	X	20934869	20939503	359.615	-3.45278	3.80437e-34	9.98133	8.08437	0.776609	0.483789
	FBgn0261681	CG42728	3L	15527620	15528196	93.5327	-2.03646	2.2553e-07	30.6346	17.9684	6.03855	3.82932
	FBgn0261682	CG42729	3L	15526910	15527516	51.7994	-3.39631	2.41347e-10	14.1092	11.1389	3.58919	0.742591
	FBgn0261930	vnd	X	582121	598151	188.025	-3.2393	1.3819e-09	4.6423	3.61445	0.666414	0.451806
	FBgn0262146	MtnE	3R	20534021	20534704	368.109	-3.10101	3.45053e-28	72.6532	47.6264	7.28206	4.68731
	FBgn0262587	CG43124	3R	28263871	28264773	244.579	-1.52961	1.31856e-06	27.2061	21.8274	7.75529	4.44053
	FBgn0262944	lncRNA:CR43263	2L	1216854	1217785	37.0631	-2.06157	0.000316703	3.49876	4.102	0.542911	0.542911
	FBgn0262951	lncRNA:CR43270	3L	22665300	22669528	56.7886	-2.91104	2.18712e-08	1.95717	1.45614	0.313148	0.0939443
	FBgn0262968	lncRNA:CR43279	X	7494544	7495497	112.379	-1.65239	2.03233e-05	18.3206	12.6579	1.91533	2.41499
	FBgn0263235	Phae2	2L	12111110	12112256	240.503	-2.39363	6.65724e-11	19.2376	17.4075	6.1288	2.93672
	FBgn0263246	CG43389	3L	3248015	3249044	21.6831	-5.37943	5.97353e-06	4.4766	3.01153	0.162785	0.0813927
	FBgn0263321	CG43402	2L	1442627	1443832	58.2987	-1.63585	0.000185194	7.22599	4.73427	0.872103	1.30815
	FBgn0264272	mwh	3L	1200786	1232700	148.457	-1.09424	0.000573727	2.85487	2.63821	1.40195	0.892147
	FBgn0264296	CG43774	2L	4008653	4009090	217.091	-2.68874	9.45996e-11	53.6581	61.6995	6.87174	7.74899
	FBgn0264750	CG44008	2L	11841502	11842445	1414.76	-2.07615	4.22767e-22	172.269	121.091	44.0868	23.048
	FBgn0264789	asRNA:CR44019	3R	5250913	5252132	52.4854	-2.09976	1.98686e-05	11.0697	7.05325	3.72255	1.66535
	FBgn0264997	lncRNA:CR44148	2L	7684482	7685341	38.9558	-1.85312	0.000392456	8.9846	8.19184	0.396379	1.71764
	FBgn0265081	asRNA:CR44192	3R	10052846	10054298	77.5858	-1.95984	1.19974e-06	6.67991	5.21033	1.42505	0.846122
	FBgn0265185	CG44250	2R	12950404	12952293	910.56	-1.61119	1.72304e-07	93.5549	77.8362	42.8478	22.4718
	FBgn0265186	CG44251	2R	12948348	12952293	289.324	-1.61825	3.35369e-09	13.9353	9.38853	6.09517	2.6052
	FBgn0265914	asRNA:CR44703	2R	21068260	21069445	72.4095	-4.59674	5.61472e-14	9.94736	5.61133	1.17328	0.306072
	FBgn0266144	asRNA:CR44850	2L	14349070	14349799	37.3226	-2.17896	0.019678	6.92288	3.61878	4.01212	1.41604
	FBgn0266742	lncRNA:CR45215	3R	8316984	8318006	115.129	-2.32018	3.46272e-11	11.4183	8.69731	2.72095	1.36047
	FBgn0266819	asRNA:CR45281	2R	9559255	9565190	51.3391	-2.15398	0.000355612	1.32515	0.460515	0.319541	0.103381
	FBgn0267433	kl-5	Y	22250	137486	92.1557	-1.26331	0.00237219	0.761263	0.739667	0.161971	0.156572
	FBgn0267507	pre-rRNA:CR45847	rDNA	66807	74924	740.466	-1.01137	3.98873e-05	9.78528	6.31982	2.63077	2.39229
	FBgn0267742	lncRNA:CR46073	3R	26847809	26849236	27.3978	-1.41704	0.0145897	1.87362	1.48329	0.897778	0.390338
	FBgn0283437	PPO1	2R	17887220	17889973	4242.83	-2.80322	2.86147e-36	209.057	140.38	26.943	15.0068
	FBgn0283461	Drs	3L	3369556	3369942	490.919	-2.77084	1.56341e-21	152.71	96.0424	23.146	13.3023

## Sheet: 5. 95Cb del vs WT
	gene_id	gene_symbol	chr	start	end	baseMean	log2FC	pvalue	WT_1_RPKM	WT_2_RPKM	95Cb.del_1_RPKM	95Cb.del_2_RPKM
up	FBgn0000022	ac	X	370031	370947	27.0703	1.69136	0.0201144	1.14937	0.383123	1.9468	1.21675
	FBgn0000153	b	2L	13821248	13823979	1369.63	2.32809	1.17668e-16	18.6117	13.1847	48.9902	48.2615
	FBgn0000448	Hr3	2R	10203995	10237348	47.2206	2.73439	1.0443e-06	0.0405191	0.072034	0.242811	0.33531
	FBgn0000449	dib	3L	4062292	4064551	139.409	1.99635	2.11272e-10	2.50559	1.86984	6.04725	4.30085
	FBgn0000527	e	3R	21229839	21237177	6411.42	1.42775	9.62506e-13	65.554	53.0527	174.619	118.047
	FBgn0000644	Fcp3C	X	3173376	3174474	24.7541	1.58651	0.00857863	0.763761	0.560092	2.20493	1.31246
	FBgn0001142	Gs1	2L	132077	134472	11415	1.08097	5.13187e-06	214.756	171.098	597.46	473.002
	FBgn0001225	Hsp26	3L	9376418	9377427	1587.73	1.25408	0.00286251	85.0472	59.1601	167.233	121.921
	FBgn0001229	Hsp67Bc	3L	9371511	9372497	1050.38	1.75456	5.3799e-16	36.2043	28.8077	105.578	73.7281
	FBgn0001253	ImpE1	3L	8372405	8391171	2757.99	1.46129	1.42604e-13	22.9819	18.5592	35.9077	23.6777
	FBgn0001254	ImpE2	3L	3510974	3512681	7120.07	1.1481	5.30404e-07	250.815	207.478	358.988	228.815
	FBgn0001255	ImpE3	3R	8028453	8029546	480.793	1.69626	6.16294e-11	12.2836	12.2311	47.5886	38.3181
	FBgn0002577	m	X	11754273	11769508	106.944	1.05585	0.00119525	1.32598	1.04769	4.21283	2.04999
	FBgn0002592	E(spl)m2-BFM	3R	26016514	26017470	171.234	1.41486	9.49006e-07	5.91722	4.5724	10.4917	10.232
	FBgn0002735	E(spl)mgamma-HLH	3R	25999851	26000761	136.958	1.15703	0.000517173	6.55977	5.46648	9.78974	10.0345
	FBgn0003255	rk	2L	13982743	14001248	160.806	1.31677	0.000149322	0.810705	0.941163	2.95202	1.9473
	FBgn0003377	Sgs7	3L	11509861	11510247	44508	1.60404	2.05392e-11	4530.05	3680.61	7047.98	10322.6
	FBgn0004240	DptA	2R	18865765	18866260	19.3434	3.07936	0.000451412	0.83032	0.10379	1.5032	2.20469
	FBgn0004431	LysX	3L	1194739	1195302	1012.18	2.41302	4.27672e-23	29.0828	28.0442	90.9284	138.48
	FBgn0004588	Eig71Ea	3L	15649126	15649661	158.247	1.83175	2.96028e-08	8.33093	8.68797	29.2046	21.3513
	FBgn0004590	Eig71Ec	3L	15651479	15652254	48.5903	5.6389	4.99714e-11	0.222486	0.222486	9.58228	4.63405
	FBgn0004591	Eig71Ed	3L	15652537	15653096	27.267	8.26742	9.56148e-08	0	0	9.41331	6.69793
	FBgn0004593	Eig71Ef	3L	15656655	15657390	24.4601	3.79603	1.96036e-06	1.01168	0.404674	8.18899	3.25316
	FBgn0004594	Eig71Eg	3L	15657628	15658149	32.0112	1.74353	0.011206	3.10684	1.21572	6.02408	3.95868
	FBgn0004842	RYa-R	3R	26996980	27057935	35.8907	4.02024	4.07028e-08	0.175694	0.0219617	2.50392	1.86913
	FBgn0004865	Eip78C	3L	21226609	21266503	1946.51	1.48841	1.29807e-10	15.455	13.7976	27.6199	19.7619
	FBgn0004885	tok	3R	24719697	24749125	3977.23	1.65338	1.95901e-17	19.9656	15.0025	59.5947	50.3927
	FBgn0005626	ple	3L	6713356	6719525	18101.1	2.06155	6.43005e-24	178.47	146.675	419.861	292.344
	FBgn0005638	slbo	2R	24331522	24334307	729.701	1.51304	3.02409e-06	9.83727	7.36167	39.4099	31.2656
	FBgn0011283	Obp28a	2L	7496791	7497365	109.89	1.2307	0.0258433	10.9367	9.16322	11.5533	14.3393
	FBgn0011581	Ms	3R	24341551	24343825	41.9524	2.13109	0.000554401	1.58709	0.793545	2.15976	2.83968
	FBgn0013275	Hsp70Aa	3R	11954163	11956544	14.8719	3.08257	0.00437302	0.177793	0	2.46168	0.891913
	FBgn0013276	Hsp70Ab	3R	11958535	11960909	30.093	4.29124	4.49758e-08	0.0418575	0.0837151	1.9903	1.36833
	FBgn0013277	Hsp70Ba	3R	12465453	12467776	25.9886	1.48656	0.0130306	0.628789	0.38426	1.85669	0.527469
	FBgn0013278	Hsp70Bb	3R	12505793	12508139	22.3631	2.02502	0.00318203	0.299381	0.106922	1.47374	0.641789
	FBgn0013279	Hsp70Bc	3R	12509076	12511461	10.506	4.42356	0.00142495	0.0423772	0	0.61245	0.714524
	FBgn0013767	Crz	3R	14314854	14315716	18.6788	1.6545	0.0280466	0.432245	0.86449	1.57264	2.12769
	FBgn0014865	Mtk	2R	15408846	15409113	10.0636	2.07401	0.0262588	0.741878	0.741878	0.551184	3.30711
	FBgn0023178	Pdf	3R	26455462	26456141	29.5536	1.57824	0.0043588	1.64778	1.19006	1.47548	2.95096
	FBgn0024294	Spn43Aa	2R	7147692	7149289	935.138	1.68467	2.3583e-10	26.4508	15.4001	77.5638	58.4631
	FBgn0026169	snoRNA:Psi18S-1820	2R	24176228	24176367	182.45	1.8182	2.72454e-05	34.3058	26.3613	35.9527	169.326
	FBgn0027578	Nepl21	3R	28883693	28886015	3291.09	1.61497	1.57814e-11	42.0007	31.3061	92.1716	79.1071
	FBgn0027608	CG2082	3R	5758680	5781076	954.865	1.1845	7.55276e-07	15.8863	12.8795	22.5362	15.9727
	FBgn0028947	CG11865	2L	15616997	15617915	11.9823	2.41094	0.00669427	0.434975	0.260985	2.00098	0.909537
	FBgn0029799	CG15772	X	5752249	5754041	39.8846	2.64341	5.70264e-07	0.382126	0.293943	2.09652	2.27123
	FBgn0029848	Btnd	X	6217268	6219327	468.274	3.14496	6.23811e-28	3.22226	2.74042	28.0489	21.8246
	FBgn0029863	CG3823	X	6303975	6306745	197.757	1.51334	9.29371e-07	7.40911	6.1426	11.742	7.38179
	FBgn0029924	CG4586	X	6969918	6972265	686.731	1.46411	0.000128039	10.0475	6.78588	29.4533	23.0436
	FBgn0029990	CG2233	X	8035741	8037517	19397.7	1.54261	3.41338e-11	397.271	291.285	1128.29	659.892
	FBgn0030048	CG12112	X	8558879	8560192	106.433	1.39779	0.000121414	2.8444	3.14381	11.6955	6.99439
	FBgn0030102	SmydA-9	X	9206126	9210887	963.272	1.05889	1.70506e-05	18.7282	12.7247	47.3719	34.2304
	FBgn0030493	CG15756	X	13534400	13536202	205.806	1.02479	0.000574653	4.94275	5.0502	15.1779	7.71818
	FBgn0030776	CG4653	X	16704081	16705278	61.2565	2.9236	8.88607e-09	0.923329	1.5109	4.63631	4.30904
	FBgn0031178	CG10918	X	21428614	21429256	47.4264	2.21491	0.0026952	1.45217	1.83941	15.6905	8.14866
	FBgn0031412	CG16995	2L	2307948	2308872	103.085	1.50061	1.91766e-05	5.17732	3.82325	13.8581	10.8364
	FBgn0031512	CG15404	2L	3173972	3174504	10419.4	1.75818	1.65287e-15	551.886	445.576	1137.1	1425.38
	FBgn0031522	CG3285	2L	3330928	3332876	268.265	1.72956	5.25237e-08	8.38873	5.3146	10.3415	7.59728
	FBgn0031627	fipi	2L	4734592	4794044	95.4364	1.49788	7.41894e-05	1.29085	0.75139	1.87885	1.78584
	FBgn0031678	Nepl3	2L	5055982	5058248	93.4567	1.1894	0.00391113	1.20592	1.3594	5.50601	2.63897
	FBgn0031907	CG5171	2L	7401335	7404727	8585.64	1.54488	5.83237e-13	178.198	157.913	502.35	329.455
	FBgn0031959	spz3	2L	7873495	7879552	251.624	1.03258	6.18185e-05	6.62669	4.89509	8.78785	4.81855
	FBgn0031976	CG7367	2L	8026914	8039788	67.423	1.12933	0.0105225	2.53233	1.88684	3.44884	1.61945
	FBgn0032304	CG17134	2L	10820705	10821967	793.868	2.08655	5.25714e-11	23.6384	12.7197	44.5861	32.5454
	FBgn0032343	CG6201	2L	11110557	11113061	142.393	1.68506	9.82936e-07	1.68666	1.4019	6.05008	4.88931
	FBgn0032405	firl	2L	12063457	12066775	504.105	1.882	2.88162e-13	5.74284	4.25724	23.3788	15.6052
	FBgn0032615	CG6012	2L	16860029	16861489	203.215	1.48092	9.80642e-05	7.47898	3.69092	19.1066	14.4274
	FBgn0032713	Ugt36D1	2L	18823548	18826716	1704.36	1.69771	4.4837e-16	21.089	16.2223	83.967	67.0523
	FBgn0033060	CG7849	2R	6076910	6078088	50.8568	1.51726	0.000732919	1.7372	1.44766	1.9185	2.64442
	FBgn0033137	Tsp42Ep	2R	7054405	7057548	2061.05	1.18155	8.53868e-06	30.6404	21.9229	58.2923	65.8776
	FBgn0033170	sPLA2	2R	7442864	7443827	233.248	1.29237	2.48333e-05	8.54736	6.20205	16.1959	19.4752
	FBgn0033203	CG2070	2R	7661855	7663408	659.83	2.56519	3.3206e-22	6.85739	6.58446	46.2624	34.1711
	FBgn0033304	Cyp6a13	2R	8570499	8572147	536.382	1.6337	8.8406e-10	8.73329	7.37149	27.7217	18.7017
	FBgn0033355	CG13748	2R	8940415	8941136	24.2703	1.53003	0.0130894	1.25693	0.92175	4.35501	3.76649
	FBgn0033439	CG1773	2R	9706267	9707580	940.308	1.85618	8.24003e-15	28.9274	24.6231	40.491	45.4071
	FBgn0033602	Cpr47Ee	2R	11265126	11266856	38.9688	1.20687	0.020608	1.01649	1.2013	3.36848	2.11091
	FBgn0033725	Cpr49Ac	2R	12386666	12390057	49120.6	1.3531	6.04131e-13	843.451	673.834	1632.13	1639.24
	FBgn0033756	CG17760	2R	12625808	12628619	42.8822	1.18005	0.0139933	0.828728	0.828728	3.82315	1.97069
	FBgn0033866	CG6280	2R	13753964	13758971	80.0354	1.66247	1.08065e-05	1.07339	0.700992	1.15108	1.17754
	FBgn0033936	Achl	2R	14420324	14424764	3303.51	1.613	7.54467e-17	27.5276	21.4857	82.5742	53.2506
	FBgn0034069	CG8401	2R	16028603	16030091	16.4578	1.75088	0.0329418	0.385487	0.770974	0.884745	1.11757
	FBgn0034075	Asph	2R	16110331	16116996	3268.97	1.20868	2.19456e-09	25.6144	20.9789	77.8194	48.3479
	FBgn0034076	Jhedup	2R	16117109	16119149	527.348	1.22871	4.24344e-07	9.60802	8.5528	28.2569	17.2808
	FBgn0034381	List	2R	18727817	18730281	37.0871	1.86531	0.000322569	0.647258	0.609184	0.698938	1.29035
	FBgn0034462	CG15905	2R	19646483	19647645	152.952	1.62031	1.23322e-07	4.77992	3.25441	12.9437	9.49584
	FBgn0034494	CG10444	2R	20271653	20274499	847.322	1.62464	1.65167e-09	8.29151	6.3664	22.7039	17.7598
	FBgn0034705	CG11170	2R	22177419	22182879	211.25	1.29097	1.12143e-05	7.27191	5.44157	17.0241	14.0362
	FBgn0034725	CG6044	2R	22404177	22408540	83.4995	1.25508	0.00309652	1.67095	1.4279	4.22125	3.74847
	FBgn0034788	CG13532	2R	22871190	22874427	76.2214	1.27514	0.00505242	1.73076	0.712666	2.90436	2.66482
	FBgn0034899	CG13560	2R	23747560	23748477	102.039	4.36977	0.0328031	0.448626	0.616861	16.5145	15.8106
	FBgn0034903	sona	2R	23753477	23798395	8108.8	1.48793	5.91268e-07	49.2322	39.9322	163.501	128.955
	FBgn0034904	CG15800	2R	23790614	23791227	178.557	1.06414	0.000387169	14.5831	9.45933	50.1031	23.6675
	FBgn0035000	CG13578	2R	24377831	24378740	14.5326	1.51477	0.0485923	0.573491	0.344095	0.591298	0.827817
	FBgn0035050	SiaT	2R	24691422	24694386	10.8567	1.94147	0.0385241	0.0861895	0.172379	0.530615	0.390979
	FBgn0035144	Kah	3L	582824	589274	207.136	1.73309	9.86365e-10	2.09149	1.83499	7.0726	5.25911
	FBgn0035331	MsR1	3L	2322693	2345799	17.4846	1.95283	0.00719995	0.125932	0.110191	0.601729	0.361037
	FBgn0035412	CG14957	3L	3187563	3188106	416.853	1.45999	1.27324e-08	42.9796	38.7171	64.9747	57.5886
	FBgn0035434	Drsl5	3L	3316781	3317144	289.377	2.69645	2.54114e-19	14.4446	8.3334	41.4839	79.8454
	FBgn0035522	CG1273	3L	4263719	4277778	364.003	1.43523	2.79203e-08	4.35708	2.94588	6.62709	4.64757
	FBgn0035539	slow	3L	4384442	4403181	719.612	1.76042	1.18368e-13	10.1858	7.42178	38.6802	27.8958
	FBgn0035625	Blimp-1	3L	5630983	5652094	964.686	1.35112	1.54193e-07	4.07792	3.36642	14.6454	9.09758
	FBgn0035643	CG13287	3L	5882304	5884090	30.4986	2.17396	0.000741361	0.645047	0.215016	1.42822	1.11471
	FBgn0035791	CG8539	3L	7497211	7498831	32.7195	2.41574	0.000125612	0.460197	0.26297	2.21698	1.58355
	FBgn0036110	Cpr67Fb	3L	10894173	10894693	26.5323	1.62888	0.00494443	1.54643	1.23715	3.17726	4.23635
	FBgn0036116	CG7888	3L	11054035	11059659	145.388	1.3845	2.00557e-05	2.19343	1.62811	5.06595	3.63709
	FBgn0036138	CG14143	3L	11134987	11135480	20.0541	2.11418	0.0133249	0.465008	1.27877	1.97698	2.43321
	FBgn0036255	Atg12	3L	12136967	12137559	41.0855	1.48597	0.002009	3.27704	2.86741	1.85819	5.70731
	FBgn0036274	CG4328	3L	12290956	12296123	12.5437	1.90734	0.0211874	0.189785	0.158154	0.623113	0.42485
	FBgn0036360	CG10713	3L	13428839	13435229	104.757	1.61345	7.94969e-06	0.982517	1.05958	5.46182	2.76491
	FBgn0036364	CG14109	3L	13440910	13442420	860.313	1.50815	3.77065e-11	41.4482	37.8514	67.0331	49.6024
	FBgn0036416	CG7924	3L	14233469	14234609	3279.73	2.6896	9.05568e-24	43.4644	42.9873	171.598	173.164
	FBgn0036417	CG7906	3L	14236635	14238272	2784.84	1.72689	2.19961e-16	65.1063	58.1948	136.978	134.255
	FBgn0036467	CG12310	3L	15050263	15050806	4960.58	2.01399	1.75608e-23	207.614	172.95	815.865	865.859
	FBgn0036620	CG4842	3L	16368389	16369518	102.197	1.93328	2.71419e-06	2.98022	1.80942	7.59147	7.67055
	FBgn0036656	CG13026	3L	16724678	16726169	27.0251	3.72084	3.50904e-07	0.28366	0.170196	1.61046	1.33634
	FBgn0036678	CG11905	3L	16928381	16935536	290.257	1.19159	1.70153e-05	2.03932	1.80806	5.45348	4.17976
	FBgn0036716	CG13728	3L	17380026	17382728	10.103	5.36299	0.00109571	0.02486	0	0.178084	0.400689
	FBgn0036738	CG7542	3L	17549826	17550980	57.2761	2.40796	1.20252e-06	1.35128	0.53086	8.6494	3.99203
	FBgn0036790	AstC-R1	3L	18560258	18576326	20.8463	2.08139	0.00586158	0.109957	0.241905	0.641307	0.470292
	FBgn0036817	CG6865	3L	18863647	18865514	52.2817	1.88149	2.85999e-05	2.05221	1.39257	4.28642	2.76236
	FBgn0036846	MESR6	3L	19092670	19094760	2017.51	1.11483	2.09231e-07	52.9545	42.1204	108.58	67.6021
	FBgn0036877	CG9452	3L	19501010	19503870	993.639	1.61103	2.35725e-14	18.1675	13.7737	44.5908	35.2033
	FBgn0037126	CG14567	3L	21737706	21738430	356.981	2.02861	4.39623e-16	12.2841	8.66281	29.3436	30.0977
	FBgn0037140	SLC22A	3L	21934704	21938636	174.295	1.11107	0.000129462	3.12792	2.44899	12.8103	7.55377
	FBgn0037387	CG1213	3R	5841170	5846568	459.211	1.94414	5.93194e-13	6.71111	3.91041	15.8041	13.0597
	FBgn0037396	CG11459	3R	6025826	6027238	860.178	1.89849	1.16645e-13	15.063	12.0934	56.9951	51.4795
	FBgn0037448	CG15186	3R	6478311	6495025	468.075	1.14704	0.000659633	3.17028	2.36182	12.2991	7.32004
	FBgn0037665	St2	3R	9251843	9253514	93.717	1.58122	0.00125103	2.12253	1.24657	4.09878	2.24457
	FBgn0037835	CG14687	3R	10792904	10793643	1311.67	2.05625	7.35119e-17	38.8292	31.4079	122.837	96.1929
	FBgn0037974	CG12224	3R	11980704	11982062	462.588	1.35757	3.57915e-07	13.8935	9.49035	23.7132	19.7463
	FBgn0038242	CG14852	3R	14565927	14566513	619.719	1.69636	0.000135483	48.8208	35.8204	52.7089	85.8712
	FBgn0038260	CG14855	3R	14796305	14798474	314.545	1.39209	2.67405e-08	6.88101	4.93355	14.0401	11.1689
	FBgn0038492	Mur89F	3R	17152995	17202130	2171.17	1.54945	3.07101e-12	10.7488	9.2906	24.8947	19.3352
	FBgn0038530	AttD	3R	17625268	17626086	35.4019	2.49782	0.000102815	0.789503	0.657919	6.50133	4.7986
	FBgn0038601	CG18600	3R	18300195	18301728	235.004	1.38397	3.86133e-06	5.95247	4.76986	14.2208	10.0542
	FBgn0038610	CG7675	3R	18378124	18381178	469.221	1.80588	7.10474e-10	8.74503	6.13508	23.199	20.0652
	FBgn0038716	CG7342	3R	19603375	19606475	1541.49	1.29856	5.80015e-09	28.5926	22.7636	74.8148	59.1378
	FBgn0038846	CG5697	3R	21015949	21017120	276.288	1.55592	9.47632e-09	8.90291	5.73743	31.8271	17.6882
	FBgn0039028	CG13840	3R	22814483	22816178	8.99302	4.19244	0.0029079	0.0838257	0	0.503075	0.503075
	FBgn0039099	GILT2	3R	23678895	23679855	475.889	1.04517	0.000154642	31.6179	21.1324	76.3916	58.4543
	FBgn0039131	CG12268	3R	23943628	23948424	153.947	1.41736	5.95084e-06	4.24245	3.49118	5.39014	3.7486
	FBgn0039200	CG13616	3R	24392889	24393762	7.30131	2.69864	0.0225003	0.148373	0.148373	3.78107	1.13432
	FBgn0039223	CG5805	3R	24784552	24787421	555.159	1.05052	5.38214e-05	8.68065	7.79937	25.4695	15.4776
	FBgn0039257	tnc	3R	24984384	25022867	6393.04	1.55117	4.83831e-15	26.7843	21.9164	41.58	32.5622
	FBgn0039277	Nepl16	3R	25109226	25112516	55.0548	1.17733	0.0062817	0.954862	0.901814	1.96637	0.992546
	FBgn0039356	CG5039	3R	25678683	25679529	96.9208	1.80961	1.28194e-05	4.393	2.87542	14.0011	9.29925
	FBgn0039467	CG14253	3R	26978541	26985706	131.913	1.34505	5.4983e-05	1.91427	1.31735	3.99651	3.0033
	FBgn0039473	CG17191	3R	27018608	27019751	89.392	1.7977	1.278e-05	2.23255	2.58505	8.50934	5.19698
	FBgn0039519	Cyp6a18	3R	27478675	27482904	455.818	3.8435	9.87654e-38	0.830269	0.661808	13.402	7.5035
	FBgn0039690	Gnpnat	3R	29738275	29741952	1626.2	1.91218	2.00878e-16	31.4462	26.6555	84.0607	70.2894
	FBgn0039779	PH4alphaSG2	3R	30490074	30491987	35.9797	2.45739	6.98935e-05	0.596153	0.198718	2.35912	1.48396
	FBgn0039795	Spn100A	3R	30690642	30692768	1086.27	2.10726	4.85718e-14	13.5258	10.5671	49.7641	40.5486
	FBgn0039800	Npc2g	3R	30744605	30745263	2375	1.06457	0.000242535	142.722	108.272	221.828	223.412
	FBgn0039817	CG15553	3R	31098868	31101169	135.011	2.56786	1.27785e-12	1.47428	1.71335	6.8363	4.75446
	FBgn0039848	Loxl1	3R	31458380	31459869	19.1047	1.50429	0.0397045	0.303656	0.563933	1.51489	0.815712
	FBgn0039851	mey	3R	31499235	31506992	207.794	1.07532	0.000444691	2.19915	1.68416	6.80964	4.39677
	FBgn0039852	nyo	3R	31543032	31566165	301.87	1.35761	3.94369e-06	2.843	1.75446	6.53829	4.4141
	FBgn0040565	CG7606	3R	17596536	17598453	8537.83	1.52517	1.18608e-14	160.087	116.427	282.162	380.871
	FBgn0040743	CG15919	2R	16792642	16793179	68.1194	3.12144	8.15792e-12	2.22635	2.38538	14.1473	10.6666
	FBgn0040964	CG18661	2L	8997605	8998544	54.3728	1.60373	0.00055218	1.98026	1.84369	4.60396	4.89171
	FBgn0041710	yellow-f	3R	12991449	12993201	1422.13	1.34909	6.15623e-08	50.3863	33.1957	57.5135	48.236
	FBgn0043577	PGRP-SB2	3L	16726541	16727288	1083.24	3.04494	3.91759e-33	24.5406	16.6108	154.946	143.044
	FBgn0043853	scaRNA:MeU5-C46	3R	7472907	7473222	634.631	1.49356	0.000409278	74.0741	39.6768	99.4242	117.408
	FBgn0046876	Obp83ef	3R	6109642	6111034	681.296	1.29989	7.5829e-07	30.7045	27.2218	67.1548	57.4132
	FBgn0050083	CG30083	2R	15711597	15712644	65.8121	2.04869	3.7654e-06	1.51435	1.57259	12.3459	6.45353
	FBgn0050088	CG30088	2R	15691113	15692216	26.0641	2.27113	0.00039757	0.921177	0.537354	1.7344	1.4634
	FBgn0050098	CG30098	2R	16354224	16355215	16.3527	1.80403	0.0147874	0.523489	0.598273	1.89081	1.89081
	FBgn0050101	Vajk4	2R	17408258	17410204	21.7583	2.46181	0.000282516	0.388999	0.291749	1.42187	0.853123
	FBgn0050241	tRNA:Leu-AAG-1-1	2R	14984327	14984408	14.2647	3.53435	0.000829971	2.98985	0	9.86457	11.7142
	FBgn0051036	CG31036	3R	29908107	29912892	20.7281	1.83683	0.0170914	0.0738011	0.191883	0.715271	0.350026
	FBgn0051054	CR31054	3R	27960768	27961476	20.2038	7.83565	7.09413e-07	0	0	5.27802	2.59103
	FBgn0051077	CG31077	3R	26999752	27002961	5.08068	4.26717	0.0236725	0	0.0238569	0.41857	0.170528
	FBgn0051201	GluRIIE	3R	20644154	20648716	287.716	1.56091	7.59341e-08	3.92455	2.65926	6.59193	4.27504
	FBgn0051634	Oatp26F	2L	6625138	6632407	129.705	2.11333	6.15554e-11	1.36125	0.992095	7.58467	4.73307
	FBgn0051698	CG31698	2L	3173205	3173840	9888.23	1.81403	1.3933e-11	539.321	481.248	1015.9	1064.26
	FBgn0051704	CG31704	2L	11840691	11841204	17.3909	2.63234	0.0146301	1.10171	0	0.870336	2.03078
	FBgn0051865	Ada1-1	2L	11996809	11997965	30.0881	1.51959	0.00688756	0.764963	0.866958	2.05065	1.87488
	FBgn0052023	CG32023	3L	8803602	8804182	21.8434	3.20215	3.43047e-05	0.46493	0.371944	1.7502	2.51591
	FBgn0052333	CG32333	3L	1275956	1295699	468.395	1.1924	1.74819e-06	3.09699	2.63244	7.01953	4.66236
	FBgn0052368	CG32368	3L	7915437	7915846	10.9088	2.68541	0.0123485	0.238135	0.476269	2.24111	1.12056
	FBgn0052817	CG32817	X	479066	480166	19.6761	2.08333	0.00305515	0.933762	0.424437	1.04806	1.37903
	FBgn0052865	lncRNA:alphagamma-element:CR32865	3R	12475336	12478267	21.3813	5.45765	1.58634e-05	0.0411113	0.0411113	1.93818	0.890517
	FBgn0053013	CR33013	2R	12363320	12366579	269.046	1.36273	1.03739e-05	5.21158	3.67052	11.4443	4.78473
	FBgn0053126	NLaz	2L	1359837	1361821	497.595	1.42462	6.05144e-06	18.7995	12.1357	30.417	21.3453
	FBgn0053208	Mical	3R	10001554	10042895	11158	1.27501	1.82662e-11	35.227	26.5186	55.728	37.4966
	FBgn0053493	CG33493	3L	10692530	10693167	567.835	1.47431	5.41656e-11	31.8017	23.2397	48.9826	63.4365
	FBgn0053539	tRNA:Trp-CCA-2-5	2R	21181284	21181355	15.8501	1.95197	0.0174096	3.09668	6.96754	23.1251	17.7886
	FBgn0053998	CG33998	2R	18738492	18739143	13.9131	2.24842	0.00593516	0.721405	0.721405	1.99978	1.43984
	FBgn0063083	lncRNA:CR33948	3L	7406323	7406617	194.601	1.5457	6.33045e-07	21.1238	20.9188	48.6843	57.9026
	FBgn0065100	snmRNA:254	2L	21680670	21680700	42.0394	2.11675	4.12979e-05	45.8608	29.8095	21.0471	97.1403
	FBgn0082958	snoRNA:Psi28S-3405c	3R	28602147	28602286	17.2741	1.79258	0.0197522	3.25002	2.5278	9.85801	15.6568
	FBgn0083012	snoRNA:Psi28S-1135a	X	17146612	17146759	10.731	2.5232	0.0150792	2.0151	0.33585	4.49141	5.4895
	FBgn0083013	snoRNA:Psi28S-1060	X	6742852	6743001	72.7144	3.91045	1.64175e-15	4.69618	3.4154	13.6949	40.6697
	FBgn0083040	snoRNA:Psi18S-1854c	X	17145210	17145349	65.14	2.28728	1.68103e-05	6.73067	8.41334	5.61789	46.2395
	FBgn0083046	snoRNA:Psi18S-1389a	2R	21333934	21334092	12.9165	1.71257	0.042798	4.25238	1.88995	0.921087	3.68435
	FBgn0083048	snoRNA:Psi18S-1377d	3R	30207156	30207291	49.1293	1.85928	9.60679e-05	7.93189	7.93189	7.80643	18.9585
	FBgn0083057	snoRNA:Psi18S-110	3L	831870	832008	63.3795	2.4145	7.33225e-06	7.05518	7.40794	4.72825	39.2809
	FBgn0083983	mRpL34	2R	16098948	16099337	21.7169	1.50452	0.0474756	2.14877	1.53484	2.38848	2.21787
	FBgn0085222	CG34193	2R	17508995	17511394	1236.14	1.25382	3.75997e-09	18.0077	14.9306	55.6767	44.089
	FBgn0085273	CG34244	3L	14235053	14235941	790.868	1.74959	5.60256e-10	47.6675	30.8558	73.9968	44.5004
	FBgn0085426	Rgk3	2R	21255165	21280995	401.63	1.21588	0.000211767	3.55635	2.51459	13.457	8.02539
	FBgn0085465	CG34436	3R	28282580	28283548	65.0708	2.26649	1.70559e-06	1.89696	0.862253	3.67464	4.20806
	FBgn0086600	snoRNA:Psi18S-1347c	2R	18143179	18143324	13.6279	1.99173	0.0262021	5.05881	1.01176	3.17341	5.99423
	FBgn0086602	snoRNA:Psi28S-3436b	X	6742349	6742491	19.4818	2.13472	0.00929515	2.30631	2.63579	5.07695	5.50003
	FBgn0086668	snoRNA:Psi28S-3436a	X	6742686	6742826	94.2886	1.93643	0.000311136	22.2303	8.24671	36.8493	44.3343
	FBgn0250839	CG2016	3R	4956999	4961351	530.667	1.81796	2.44067e-15	9.44749	7.0604	32.1947	24.2054
	FBgn0259164	CG42269	3L	6066296	6071545	747.192	1.09683	2.38638e-05	13.4257	8.52185	23.5061	14.6676
	FBgn0259993	lncRNA:CR42491	X	762615	763810	459.518	1.13508	0.00726628	36.8084	24.1367	44.5698	43.3934
	FBgn0260430	CG42525	3L	3188025	3189747	14.1045	1.53045	0.0476763	0.404428	0.353875	0.599012	0.634248
	FBgn0260479	CG31904	2L	7734415	7738809	43.4826	4.89168	4.42142e-10	0.0951641	0.047582	1.74108	0.61993
	FBgn0261245	sing	X	16679297	16681784	15.1863	2.07399	0.00795208	0.187805	0.187805	0.5967	0.4641
	FBgn0261514	NimA	2L	13957539	13963381	84.3862	1.49527	7.9833e-05	1.03042	0.904245	4.07628	2.48121
	FBgn0261630	CG42713	2L	8891440	8892180	51.6714	4.73907	1.00243e-11	0.516233	0.0737475	5.80788	7.5612
	FBgn0261932	CG42798	3R	17406678	17407534	192.624	1.19931	0.000587002	13.1514	8.02746	65.0017	22.6272
	FBgn0262005	CG42823	3R	17404487	17405109	162.235	2.82511	1.26723e-18	4.74228	3.55671	31.9573	22.7325
	FBgn0262112	sro	3R	29794597	29795805	599.4	1.26627	1.00059e-06	22.6536	13.4279	40.8428	35.4045
	FBgn0262479	CG43069	2R	18862862	18863277	10.1929	2.11637	0.025522	0.769697	0.461818	1.34674	2.24457
	FBgn0262854	CG43218	3L	21258020	21258758	141.464	1.44971	5.07471e-06	7.39327	6.93689	31.7115	12.1779
	FBgn0262880	CG43235	2L	7693030	7693821	13.0977	2.55299	0.0034612	0.459067	0.27544	1.72647	1.56204
	FBgn0263020	CG43315	2R	12241218	12241872	81.829	1.49309	9.40531e-05	4.98441	4.65934	9.47962	8.74232
	FBgn0263038	CG43333	2L	14163508	14180686	57.4989	1.10105	0.00717048	0.701949	0.599224	1.13365	0.715992
	FBgn0263109	CG43366	2R	5893895	5931363	256.508	1.87768	1.8524e-09	1.54746	0.905315	2.4415	1.7294
	FBgn0263236	SP1029	3R	29244961	29250451	2962.99	1.73658	9.29915e-17	22.0751	16.6036	58.5512	48.7601
	FBgn0263380	lncRNA:CR43432	3L	14976626	14977631	347.253	1.35352	1.14108e-06	19.5981	14.952	22.8549	15.4083
	FBgn0263461	snoRNA:CG32479-a	3L	891250	891475	30.1132	2.06124	0.000343185	2.59209	2.59209	5.84449	10.1643
	FBgn0263620	asRNA:CR43629	3R	4452705	4454295	12.138	1.81065	0.0336492	0.222591	0.26711	0.562791	1.00052
	FBgn0264471	lncRNA:CR43879	3L	4703378	4703979	18.1222	1.71896	0.0149379	2.04665	1.02332	2.88432	2.06023
	FBgn0264490	Eip93F	3R	21949114	22014539	665.712	1.11854	0.00442517	2.17163	2.77712	5.86787	3.56698
	FBgn0264562	Hr4	X	1941940	2007956	2148.47	1.3431	0.00133695	7.25904	6.35099	18.2008	11.566
	FBgn0264704	lncRNA:CR43973	3L	15098534	15099502	17.3197	1.58218	0.0265208	1.28326	1.28326	2.48455	1.68949
	FBgn0264748	CG44006	3L	18068728	18070150	31.1827	1.65996	0.00372929	0.972579	0.509446	4.8468	1.87814
	FBgn0264879	lncRNA:CR44070	2R	9636996	9637673	47.4731	1.26658	0.00745789	2.0629	2.45961	6.62626	4.17209
	FBgn0265356	tn	2R	18987344	19008944	6560.48	1.047	0.000338004	42.3299	31.3345	147.297	108.196
	FBgn0265726	Nna1	X	13692292	13717835	6921.75	1.45641	1.87455e-13	23.9257	20.4408	111.567	71.2166
	FBgn0265836	CG44625	2R	20235545	20235945	26.3497	3.41773	1.44752e-05	0.354535	1.24087	3.00384	5.13156
	FBgn0265961	lncRNA:CR44748	2R	21663160	21663925	37.1932	1.22078	0.0171817	1.55773	1.69934	8.83779	3.78763
	FBgn0266223	lncRNA:CR44918	2L	21864946	21866291	64.6903	1.91443	5.73659e-06	1.33137	0.968272	2.37622	2.68785
	FBgn0266228	lncRNA:CR44923	3R	4718589	4719399	15.2621	1.88824	0.0231948	0.400412	0.900928	2.11612	1.02783
	FBgn0266403	lncRNA:CR45043	3L	3522850	3523620	5.68567	4.47109	0.0116719	0	0.0744857	0.779512	0.779512
	FBgn0266534	CG45095	3R	25102553	25103617	25.1824	1.65393	0.00610937	0.721564	0.781694	1.98731	1.69506
	FBgn0266737	asRNA:CR45210	3L	19260040	19260895	384.809	1.83737	4.27881e-09	11.6706	13.9898	47.1235	31.9974
	FBgn0267108	CR45548	3R	27961443	27961821	11.1609	6.98202	3.10837e-05	0	0	3.76458	3.10025
	FBgn0267646	lncRNA:CR45984	3L	4749407	4749991	21.0337	1.85648	0.00553948	0.952826	0.857543	3.17457	2.29883
	FBgn0267712	asRNA:CR46045	3R	21102008	21102889	34.3793	1.75794	0.00314115	1.44048	0.823134	6.74456	5.01025
	FBgn0267769	lncRNA:CR46100	3R	25553703	25554335	11.0705	3.39231	0.0012224	0.176266	0.176266	1.45986	1.68446
	FBgn0267793	lncRNA:CR45232	2R	16297449	16306695	77.5373	1.1263	0.00236335	0.279803	0.253406	0.745259	0.49684
	FBgn0284238	lncRNA:CR46322	2R	10209724	10211347	13.8878	1.99624	0.0168869	1.1484	0.3828	3.18343	1.20263
	FBgn0286028	lncRNA:CR46348	3L	22570364	22572033	15.1018	1.80817	0.0264975	0.233642	0.233642	0.805278	0.460159
	FBgn0286204	ich	3R	8950246	8963037	25.527	2.18767	0.00508137	0.0429271	0.150245	0.564315	0.387275
down	FBgn0000003	7SLRNA:CR32864	3R	6822498	6822796	4288.83	-2.02317	3.37753e-07	965.72	1414.4	620.907	264.322
	FBgn0000078	Amy-d	2R	17124764	17126369	6570.93	-5.54726	4.20974e-38	679.583	552.698	10.1934	9.68051
	FBgn0000079	Amy-p	2R	17118636	17120303	7291.85	-4.32547	0.00587428	786.527	623.77	25.1047	29.3672
	FBgn0000473	Cyp6a2	2R	6779749	6781491	256.134	-2.05753	2.30705e-14	21.0926	17.4575	2.04136	2.27466
	FBgn0000592	Est-6	3L	12188818	12190705	55.2749	-1.15922	0.0104284	4.11723	3.28453	1.0772	0.512953
	FBgn0001078	ftz-f1	3L	18750607	18801309	297.109	-1.34467	6.43729e-06	2.75424	2.30282	1.41988	0.883742
	FBgn0001258	Ldh	3L	6259105	6262694	3551.76	-1.54118	0.00231717	229.829	188.64	81.9383	56.2514
	FBgn0001281	janB	3R	30037984	30038728	72.0567	-1.63703	3.15877e-05	11.9426	8.776	5.4161	2.09656
	FBgn0001285	Jon44E	2R	8691448	8692844	4331.77	-3.75768	2.41795e-67	489.295	369.516	18.9691	17.6758
	FBgn0001313	kl-2	Y	573088	664173	61.4049	-1.13566	0.0198459	0.546965	0.398275	0.209965	0.0712381
	FBgn0002440	l(3)mbn	3L	6123934	6128807	2769.91	-2.22168	3.45786e-20	138.521	92.6837	43.9797	20.3054
	FBgn0002533	Lcp2	2R	8433797	8434785	44002.7	-1.77995	0.0401219	5429	3494.28	2224.02	1950.67
	FBgn0002534	Lcp3	2R	8435310	8436095	53264.2	-2.35717	5.32629e-28	9190.01	7141.29	2630.85	1233.14
	FBgn0002569	Mal-A2	2R	8453627	8455782	151.116	-3.04072	5.14549e-17	8.44254	5.6863	1.2361	0.797481
	FBgn0002570	Mal-A1	2R	8449664	8451904	1524.7	-3.67341	4.79785e-46	112.806	88.4993	4.70099	4.33468
	FBgn0002571	Mal-A3	2R	8455909	8457892	1480.99	-5.46996	4.15817e-100	94.8146	78.0371	1.02458	1.52302
	FBgn0002645	Map205	3R	32055279	32068441	3811.61	-1.87381	9.84899e-16	56.7624	44.6297	15.7287	9.13954
	FBgn0002868	MtnA	3R	9783407	9784370	2523.69	-1.63354	2.66501e-08	399.738	244.461	154.516	101.547
	FBgn0002933	ng1	X	3242412	3242934	55.1593	-1.19286	0.00481196	9.83275	8.56028	4.54968	4.38719
	FBgn0002939	ninaD	2L	18081628	18083608	1147.71	-5.21879	2.3133e-80	110.829	82.616	1.4108	1.09409
	FBgn0003060	CG9757	3R	13611583	13612433	900.357	-4.40425	0.00853898	183.091	134.979	12.3335	6.82644
	FBgn0003358	Jon99Ci	3R	29925226	29926189	2974.37	-2.643	1.46257e-34	428.149	328.737	46.1895	39.3949
	FBgn0003861	trp	3R	29914521	29920289	14.8625	-2.51307	0.00747676	0.388282	0.235322	0	0.0830491
	FBgn0003863	alphaTry	2R	11344260	11345119	7708.74	-1.99137	1.7476e-12	1153.57	732.3	209.35	180.313
	FBgn0004047	Yp3	X	13759546	13761547	146.866	-1.83515	0.000273736	6.93605	5.14529	2.39669	2.36431
	FBgn0004174	Mst84Dc	3R	7364254	7364673	164.345	-1.58058	0.000255663	44.8437	53.0684	17.2828	11.3375
	FBgn0004228	mex1	3L	15517424	15519592	418.399	-1.48398	3.30162e-08	43.622	41.1579	7.6024	6.15432
	FBgn0004425	LysB	3L	1207371	1207981	186.411	-7.96643	2.05226e-19	43.7071	35.1491	0	0.091228
	FBgn0004428	LysE	3L	1212827	1213406	32.2341	-3.16995	4.33507e-07	7.12905	4.95073	0.906686	0.647633
	FBgn0004430	LysS	3L	1227747	1228238	2813.2	-2.46321	0.00299004	634.192	493.588	135.378	149.681
	FBgn0004780	Ccp84Ad	3R	6692732	6693527	30.7559	-3.07205	0.00115616	3.50796	4.12702	3.20316	1.10454
	FBgn0004782	Ccp84Ab	3R	6701968	6702877	53.2289	-4.33065	2.16094e-08	8.35436	5.81464	1.76606	0.614281
	FBgn0004783	Ccp84Aa	3R	6704084	6704903	29.8788	-2.64114	0.00337416	3.1188	3.6386	2.12404	1.15857
	FBgn0010043	GstD7	3R	12378500	12379255	16.9118	-3.16363	0.00017268	3.61478	2.63781	0.204285	0.13619
	FBgn0010357	betaTry	2R	11346325	11347395	9222.33	-3.99262	5.14506e-16	1417.63	1121.9	63.039	57.5237
	FBgn0010358	deltaTry	2R	11355319	11356128	167.902	-1.28083	0.000564357	15.0733	14.5284	3.12074	5.80457
	FBgn0010359	gammaTry	2R	11349061	11349870	9.75816	-6.69845	7.54556e-05	1.45284	1.0291	0.374488	0
	FBgn0010387	Acbp2	3L	7131863	7133463	885.031	-3.45692	0.00420845	242.348	155.912	34.9967	25.5695
	FBgn0010395	Itgbn	2L	21053033	21058044	538.185	-1.01884	0.000614288	12.5404	8.84459	8.2237	3.93071
	FBgn0010425	epsilonTry	2R	11345237	11346066	11087.4	-3.29662	3.46184e-19	1411.17	1183.54	125.043	124.923
	FBgn0011227	ox	2R	12757133	12757529	282.548	-2.44049	6.19106e-17	114.238	70.5532	28.7551	16.945
	FBgn0011554	etaTry	2R	11340513	11341423	504.061	-2.34584	3.12122e-13	73.8816	39.6515	15.9157	8.9062
	FBgn0011555	thetaTry	2R	11341714	11342760	3072.58	-4.4272	7.70607e-96	384.96	320.646	20.8598	17.4508
	FBgn0011556	zetaTry	2R	11339186	11340132	446.543	-1.71421	2.22143e-13	47.7174	36.5833	17.7148	11.7848
	FBgn0011822	Pgcl	X	436139	437448	131.923	-3.87373	3.51884e-21	18.4365	11.107	0.943142	0.510868
	FBgn0011834	Ser6	X	20962605	20963505	65.2424	-3.36302	2.34982e-12	12.7331	10.5637	0.366041	0.522916
	FBgn0012036	Aldh	2L	9387389	9391567	2664.33	-1.09251	1.36401e-06	108.414	77.6168	55.3382	45.8864
	FBgn0013672	mt:ATPase6	mitochondrion_genome	4062	4736	7779.49	-1.87852	4.00219e-07	837.204	965.287	849.345	277.103
	FBgn0013673	mt:ATPase8	mitochondrion_genome	3907	4068	74.0738	-2.33361	0.000318656	36.9356	36.6448	25.0217	11.5772
	FBgn0013675	mt:CoII	mitochondrion_genome	3083	3767	22350.9	-2.04454	8.62725e-08	3961.64	4710.54	1764.7	617.249
	FBgn0013678	mt:Cyt-b	mitochondrion_genome	10499	11635	32210.2	-1.87022	9.0592e-12	3078.87	2811.57	2285.44	678.503
	FBgn0013679	mt:ND1	mitochondrion_genome	11721	12659	19372.3	-1.93442	2.81679e-16	1685.53	1606.56	1194.81	404.812
	FBgn0013680	mt:ND2	mitochondrion_genome	240	1263	1338.55	-2.23738	1.15709e-08	112.624	105.585	95.7798	23.945
	FBgn0013681	mt:ND3	mitochondrion_genome	5608	5961	1443.72	-1.48143	3.90171e-13	343.026	278.718	256.419	122.472
	FBgn0013684	mt:ND5	mitochondrion_genome	6409	8125	18660.1	-2.09932	3.11366e-08	1012.2	1217.26	738.876	225.104
	FBgn0013685	mt:ND6	mitochondrion_genome	9971	10495	778.061	-2.48359	0.00557399	159.816	214.964	66.6786	27.554
	FBgn0013694	mt:tRNA:Gly-TCC	mitochondrion_genome	5543	5607	17.5628	-2.8591	0.00100124	21.0002	27.2224	38.7183	6.24489
	FBgn0013707	mt:tRNA:Thr-TGT	mitochondrion_genome	9838	9903	15.0708	-4.7152	0.000650702	12.6791	34.6562	5.38517	2.15407
	FBgn0013771	Cyp6a9	2R	14879356	14881372	538.947	-1.61029	1.21508e-11	28.5973	21.1702	13.0819	7.19123
	FBgn0013772	Cyp6a8	2R	14887171	14889010	358.148	-1.03651	3.4293e-05	18.6294	16.2876	9.20138	5.35182
	FBgn0014368	nol	3L	11130835	11131402	120.876	-1.80786	0.00358504	22.7941	18.7466	19.8988	10.0242
	FBgn0014454	Acp1	2L	7740562	7741537	8.32414	-4.94844	0.0025439	1.23338	1.16083	0	0.0649654
	FBgn0015001	iotaTry	2R	11356720	11357537	565.74	-1.55354	2.39884e-10	63.8778	47.4521	13.1253	11.9707
	FBgn0015008	Actn3	3R	16975885	16977795	141.262	-1.12906	0.000415629	7.03875	6.76272	4.09183	2.18007
	FBgn0015033	Cyp4d8	3L	7493557	7496179	269.074	-2.19138	6.27182e-11	17.8853	11.6286	3.00506	2.67638
	FBgn0015036	Cyp4ae1	X	2179007	2180998	64.1664	-1.61978	6.08826e-05	3.42641	2.75336	0.773246	0.808393
	FBgn0015221	Fer2LCH	3R	30387804	30390584	12443.5	-1.10708	8.87603e-05	981.206	838.419	247.181	206.155
	FBgn0015568	alpha-Est1	3R	7545733	7549124	1812.43	-1.80823	3.21074e-17	112.871	84.7117	22.3404	15.4846
	FBgn0015572	alpha-Est4	3R	7536687	7538615	811.983	-1.85806	2.94753e-14	43.5032	34.6731	8.46903	6.70702
	FBgn0015831	Rtnl2	3R	7528864	7530241	93.5776	-1.13402	0.00777046	8.19072	7.94804	3.74862	1.73849
	FBgn0016013	Faa	3L	4072032	4073954	58.448	-1.16474	0.00500602	3.88338	2.78505	1.84771	1.12665
	FBgn0016694	Pdp1	3L	7811458	7867369	724.76	-2.01841	3.36891e-09	4.8827	6.25004	3.49694	1.52256
	FBgn0019660	lncRNA:roX2	X	11579065	11580432	7559.99	-1.61383	2.38602e-12	413.941	395.275	306.04	132.499
	FBgn0020506	Amyrel	2R	16651095	16652699	2767.16	-3.27865	1.18135e-45	310.636	239.043	16.4922	11.0476
	FBgn0020508	Ag5r2	X	14782962	14784052	5666.54	-2.48258	1.15903e-37	1003.31	747.982	77.0075	78.6447
	FBgn0020638	Lcp65Ag1	3L	6134697	6135274	60.3135	-2.26745	3.10188e-07	10.5756	8.97036	1.77728	1.99944
	FBgn0020640	Lcp65Ae	3L	6137583	6138118	24.5536	-2.84774	0.000186648	9.28293	3.36338	0.523105	0.653881
	FBgn0020644	Lcp65Ab1	3L	6149548	6149960	17.2175	-4.071	4.5018e-05	9.67102	4.73263	1.82527	0.114079
	FBgn0020645	Lcp65Aa	3L	6151304	6151803	63.6096	-2.37183	1.45676e-07	19.2321	14.4241	1.46453	1.17162
	FBgn0020906	Jon25Bi	2L	4954279	4955144	20102.9	-2.80399	0.0210165	3605.36	3220.81	417.804	399.119
	FBgn0022359	Sodh-2	3R	10876384	10878257	1792.68	-1.9522	0.0446623	151.806	104.062	66.3627	51.1813
	FBgn0022700	Cht4	2R	21065379	21067087	2333.63	-2.52308	1.0297e-31	187.617	129.039	30.563	21.9549
	FBgn0022770	Peritrophin-A	X	20244647	20248203	643.175	-1.87033	0.0428601	42.7221	27.2792	19.4878	16.4672
	FBgn0023090	dtr	2L	21361216	21367288	175.649	-1.04474	0.00113062	3.38173	2.66144	2.66708	1.14988
	FBgn0023197	Jon74E	3L	17548077	17549127	133.793	-2.42435	5.85479e-10	15.7429	10.5136	2.53557	1.88123
	FBgn0023495	Lip3	3R	13370240	13371904	443.668	-3.15028	1.24737e-35	32.47	26.1241	2.5476	3.90632
	FBgn0023507	D2hgdh	X	2141489	2144937	2467	-1.81542	3.1289e-09	100.969	71.1946	39.4115	28.1276
	FBgn0023530	CG3740	X	1668406	1669297	101.075	-2.05152	1.07562e-06	13.7838	9.21161	8.57455	3.01268
	FBgn0024289	Sodh-1	3R	7052335	7054541	1402.31	-1.72386	4.16791e-07	107.479	87.937	44.8496	39.2128
	FBgn0024997	CG2681	X	2708684	2711668	78.4475	-2.6811	5.33869e-06	4.79499	3.95431	1.07721	0.57158
	FBgn0025578	Lcp9	2R	24779979	24780428	2524.4	-2.08371	2.55339e-10	843.207	432.608	116.502	113.642
	FBgn0025583	BomS2	2R	18386602	18387030	17.2177	-5.05813	2.84186e-05	4.78865	4.3896	0	0.156481
	FBgn0025680	cry	3R	19212154	19215442	63.3631	-1.13645	0.0084131	3.7642	3.40759	1.21014	0.617945
	FBgn0025814	Mgstl	X	21042125	21044107	696.373	-1.16383	0.0107262	72.1057	49.5727	28.8916	20.152
	FBgn0026061	Mipp1	3L	16563448	16573334	273.044	-2.20565	4.66001e-16	15.4211	10.6677	3.00068	2.71146
	FBgn0026077	Gasp	3R	6088799	6100887	4010.82	-1.63422	8.98096e-13	139.183	113.535	67.3853	42.4145
	FBgn0026315	Ugt35A1	3R	11170817	11172664	724.572	-1.23154	7.96578e-07	53.1955	43.3496	13.6831	7.95658
	FBgn0026598	Apc2	3R	24163966	24168264	753.079	-1.0502	7.65124e-05	18.7565	14.0404	7.31428	4.34716
	FBgn0026755	Ugt37B1	2L	6225048	6226842	132.292	-2.46408	6.73654e-13	8.94335	8.09686	1.89611	1.18059
	FBgn0026760	Tehao	2L	13435622	13439930	219.198	-1.47236	4.8479e-06	8.06417	4.94501	3.82029	2.00365
	FBgn0027348	bgm	2L	14013004	14019328	696.282	-1.43699	1.79776e-10	27.6107	21.1613	15.0233	9.76836
	FBgn0027584	CG4757	3R	11161207	11163498	35.5938	-2.04506	0.000222739	1.44904	1.33218	0.144583	0.192778
	FBgn0027586	CG5867	2L	13236494	13239297	129.338	-1.02884	0.00505623	14.639	10.2813	2.74021	2.40369
	FBgn0027793	CG14787	X	1460807	1461676	89.2449	-1.70875	0.0214609	11.3537	7.59112	6.38998	4.83566
	FBgn0028396	TotA	3R	20871036	20871700	2778.41	-3.06639	9.91004e-35	641.895	657.967	44.9004	39.21
	FBgn0028424	JhI-26	2R	16289320	16291333	727.968	-1.51304	1.43792e-08	70.16	52.5114	10.7906	7.93719
	FBgn0028518	CG18480	2L	15630002	15634987	1245.34	-1.12295	1.68785e-07	19.1065	16.1724	11.3542	7.27996
	FBgn0028526	CG15293	2L	14108057	14109447	307.681	-1.00334	0.000363124	28.2958	23.6204	5.68451	4.91435
	FBgn0028532	CG7968	2L	13849400	13850329	544.86	-4.9486	1.0456e-64	71.7687	53.2751	2.74063	1.5161
	FBgn0028533	CG7953	2L	13847925	13849223	8443.85	-1.35477	2.99428e-12	911.036	658.114	162.571	156.83
	FBgn0028534	CG7916	2L	13846752	13847799	7359.46	-4.11394	5.01117e-72	1267.61	1083.99	37.076	28.9838
	FBgn0028544	Vajk3	2L	13944756	13947476	5259.89	-2.17198	2.68834e-07	407.039	322.786	140.574	109.684
	FBgn0028699	Rh50	3L	4910368	4920198	246.044	-1.10157	2.7882e-05	6.29481	4.96198	3.50547	2.33011
	FBgn0028855	CG15282	2L	14712471	14713298	437.348	-1.09143	2.31071e-06	49.33	39.5213	29.6847	17.0309
	FBgn0028916	CG33090	2L	14334158	14345795	562.082	-1.08285	4.44997e-05	17.2742	12.315	5.29506	2.82723
	FBgn0028920	CG8997	2L	13843915	13845325	12941.4	-2.33571	1.68792e-23	1457	1031.66	127.801	109.877
	FBgn0028938	Vajk1	2L	13920707	13923553	75.6427	-1.17003	0.0027316	2.49934	2.45348	1.28553	0.964151
	FBgn0028945	CG7631	2L	15628678	15629552	109.157	-4.59631	8.86978e-21	20.5586	14.2571	0.918812	0.306271
	FBgn0028949	CG15254	2L	15613905	15614828	12.6121	-2.5563	0.00554661	1.87199	1.87199	0	0.237234
	FBgn0028950	CG15255	2L	15610171	15611719	341.591	-3.40369	4.47469e-26	24.4851	15.6948	4.14011	1.40608
	FBgn0028983	Spn55B	2R	18126347	18128210	1269.4	-1.25217	8.14184e-09	93.8173	67.4299	38.9565	29.8222
	FBgn0029639	CG14419	X	2885186	2885914	77.7911	-1.45184	0.000285196	13.706	10.7175	3.01343	2.54468
	FBgn0029795	CG15773	X	5732740	5734614	805.717	-2.80171	8.93527e-15	45.9739	36.5599	7.9965	6.37221
	FBgn0029827	CG6048	X	5952565	5954046	103.708	-1.69041	1.60758e-06	7.85844	6.5487	4.55694	2.31352
	FBgn0029833	MCTS1	X	6037892	6039576	557.829	-1.50756	5.02671e-06	61.1865	43.3253	13.3709	10.9006
	FBgn0029839	CG4660	X	6078708	6081372	18.3613	-1.92363	0.00692677	1.22523	1.07207	0.94588	0.315293
	FBgn0029969	CG10932	X	7887130	7888785	1442.34	-1.48575	1.21322e-07	76.3297	57.1797	51.0678	30.7745
	FBgn0029994	Ldsdh1	X	8078350	8081605	452.061	-1.48728	1.41166e-10	47.2119	36.9827	7.58399	6.17458
	FBgn0030005	CG2120	X	8135824	8137046	42.7238	-1.20878	0.0105172	3.43199	2.18399	0.860707	0.860707
	FBgn0030097	CG12115	X	9189326	9190605	3283.25	-1.67579	2.25573e-15	588.371	396.202	115.728	68.3309
	FBgn0030148	CG3106	X	9659095	9662903	324.159	-1.22974	4.57336e-06	11.1305	7.57656	5.23664	4.20185
	FBgn0030234	CG15211	X	10772541	10778981	489.264	-1.381	4.43222e-08	34.223	31.5247	11.1472	8.48062
	FBgn0030331	CG15221	X	11724246	11736617	66.2348	-1.4548	0.000316254	2.47134	1.61434	1.36227	0.769978
	FBgn0030367	Cyp311a1	X	12029754	12031465	367.061	-2.30293	8.1194e-14	39.6056	28.5715	4.21759	3.67027
	FBgn0030369	Cyp318a1	X	12032632	12035283	22.1146	-1.68951	0.0108008	1.33067	0.798402	0.577538	0.203837
	FBgn0030394	Cpr11A	X	12486970	12489448	286.102	-2.98807	8.3965e-25	21.6559	18.5296	3.12245	3.30612
	FBgn0030398	Cpr11B	X	12553124	12554235	241.495	-1.48838	1.4069e-06	39.3741	36.8807	8.35163	6.39332
	FBgn0030425	Nep6	X	12801661	12804232	417.948	-1.0996	0.00109101	20.5047	14.5169	6.16863	2.84706
	FBgn0030432	CG4404	X	12903745	12906018	21.7271	-2.26489	0.000722811	1.54156	1.21122	0.821644	0.197194
	FBgn0030455	CG4318	X	13153461	13154924	48.7361	-1.48934	0.000897807	2.88593	2.20688	2.37115	1.05945
	FBgn0030484	GstT4	X	13404749	13409323	1391.54	-1.18762	0.000978888	156.519	124.338	33.212	32.9417
	FBgn0030492	CG15754	X	13528006	13529280	49.4543	-2.6583	7.44265e-06	7.0303	5.53903	1.1532	0.802224
	FBgn0030509	CG11162	X	13676894	13677882	234.687	-3.20535	6.64028e-24	41.9362	30.7368	2.8685	1.54049
	FBgn0030588	CG9521	X	14851005	14853269	40.9978	-2.2129	6.30005e-05	2.22614	1.67648	0.319922	0.172266
	FBgn0030593	CG9512	X	14901844	14905549	1669.93	-2.12853	7.06262e-22	113.923	79.455	16.3531	9.73715
	FBgn0030688	CG8952	X	15765470	15766445	1117.18	-1.6409	6.86292e-07	106.511	84.5919	21.5834	19.1004
	FBgn0030722	CG12395	X	16061902	16062898	30.8887	-1.7667	0.00153441	2.64636	2.07929	2.12388	0.546141
	FBgn0030746	CG9981	X	16399782	16405122	352.979	-5.08207	1.92466e-43	10.3708	6.87019	0.280139	0.154076
	FBgn0030747	CG4301	X	16405509	16414651	1111.89	-1.2446	3.09797e-08	16.4189	14.0962	9.54599	6.59362
	FBgn0030748	Traf-like	X	16415046	16417585	604.531	-1.14028	2.64742e-06	22.8977	18.2093	15.659	7.78426
	FBgn0030756	CG9903	X	16539153	16540852	4566.24	-2.25047	1.45396e-20	337.621	223.858	101.429	61.9277
	FBgn0030763	CG9782	X	16615028	16621589	2890.58	-1.93453	0.000167738	247.871	254.55	62.081	48.5746
	FBgn0030774	sphe	X	16700446	16701972	261.316	-2.56593	0.0113051	20.2544	16.932	6.29928	6.17072
	FBgn0030775	CG9673	X	16702786	16703884	1406	-3.07912	2.00539e-11	151.902	117.57	26.6391	19.0524
	FBgn0030777	CG9672	X	16705971	16706874	3583.54	-2.79258	0.0194846	423.386	357.936	110.265	85.1891
	FBgn0030824	CG5070	X	17203112	17203925	80.7881	-1.73032	1.33744e-05	14.7607	11.0705	3.73474	2.04808
	FBgn0030836	CG8664	X	17280918	17282726	18720.8	-2.57826	1.83928e-29	1918.07	1311.08	155.837	114.477
	FBgn0030837	CG8661	X	17283762	17284500	2838.97	-1.48711	4.47944e-07	671.065	438.339	86.2958	62.8428
	FBgn0030914	CG6106	X	18358881	18362527	73.8422	-1.03863	0.0401581	2.27357	1.96354	3.88327	1.7259
	FBgn0030981	CG14191	X	19081665	19082566	19.2764	-3.60832	0.000896128	3.5073	3.91992	0.685347	0.311521
	FBgn0030984	tgy	X	19125003	19127316	81.8716	-1.13961	0.00192191	4.77638	4.34572	2.13846	1.36721
	FBgn0031000	Muc18B	X	19215515	19216660	1167.4	-2.11308	2.5047e-15	93.1225	77.8118	20.1726	25.0707
	FBgn0031004	CG7992	X	19245158	19247250	450.544	-1.32377	1.95828e-08	34.4645	24.5178	6.75045	6.02068
	FBgn0031033	CG14219	X	19587348	19590170	26.202	-2.94353	2.82691e-05	0.919995	1.13904	0.211049	0.175874
	FBgn0031034	CG14205	X	19592609	19595548	48.5372	-4.38744	8.48711e-12	3.63291	2.52724	0.154131	0.0660562
	FBgn0031080	CG12655	X	19958393	19959403	36.1062	-1.70877	0.0193464	6.4201	3.04955	3.88892	1.7376
	FBgn0031170	ABCA	X	21292308	21306665	2028.9	-1.41195	3.49264e-07	24.5655	18.4259	9.88865	5.27704
	FBgn0031182	Cyp6t1	X	21517434	21519218	395.82	-1.1995	5.3497e-06	19.8057	12.279	7.44886	5.1264
	FBgn0031249	CG11911	2L	320279	321248	8176.63	-4.81386	5.67004e-105	1042.57	847.368	32.2835	30.8971
	FBgn0031323	CG5139	2L	1198465	1199266	132.476	-2.08033	2.80633e-09	12.8655	12.983	7.09106	3.09291
	FBgn0031417	CG3597	2L	2370152	2371524	245.228	-1.32783	1.3839e-06	25.7384	17.0625	6.00309	4.20625
	FBgn0031466	CG3119	2L	2834887	2837833	48.2767	-4.32374	1.43101e-10	7.03695	3.73838	0.116448	0.19408
	FBgn0031533	CG2772	2L	3445992	3447589	68.8017	-3.06786	2.58318e-11	8.13049	7.28104	0.219881	0.476409
	FBgn0031560	CG16713	2L	3695032	3695411	1315.55	-1.49527	7.63786e-13	330.093	257.899	116.533	93.4497
	FBgn0031561	IM33	2L	3696218	3696658	807.335	-1.30376	5.2004e-08	235.817	169.762	55.7141	52.1197
	FBgn0031579	CG15422	2L	4004984	4005670	786.164	-2.93292	9.56502e-11	165.863	133.684	32.875	14.8303
	FBgn0031636	CG12194	2L	4838347	4841465	388.554	-1.32379	5.06701e-08	12.8218	10.5937	9.15568	4.18768
	FBgn0031653	Jon25Biii	2L	4949941	4950767	42713.1	-3.08181	0.00396907	4984.53	4077.5	937.206	874.658
	FBgn0031688	Cyp28d2	2L	5207267	5209345	110.815	-1.97156	5.54257e-09	6.06938	4.69793	1.06413	1.16711
	FBgn0031700	CG14022	2L	5327975	5328879	49.5994	-3.0475	1.61603e-07	11.0614	10.1396	0.748736	0.299495
	FBgn0031703	CG12512	2L	5339132	5342234	319.571	-1.88371	1.61311e-13	16.7167	11.9405	3.21129	3.18012
	FBgn0031732	CG11149	2L	5718121	5720899	62.4279	-1.99091	2.15916e-05	2.42581	2.92679	0.586378	0.620871
	FBgn0031737	obst-E	2L	5762553	5766142	875.995	-2.03235	0.0390151	49.2329	34.8698	15.5434	11.836
	FBgn0031801	CG9498	2L	6349393	6351034	140.08	-1.97477	9.22994e-06	9.08271	6.61168	3.9144	1.39417
	FBgn0031836	CG11050	2L	6611011	6617117	721.797	-1.28075	7.1599e-06	33.726	22.1044	13.5353	8.69132
	FBgn0031929	CG18585	2L	7689311	7691061	701.029	-2.55448	3.53156e-22	48.704	34.6656	9.09843	5.65463
	FBgn0031930	CG7025	2L	7691109	7692683	175.351	-3.34828	1.15001e-21	15.855	11.8087	0.758978	0.901287
	FBgn0031935	CG13793	2L	7716974	7719487	13.7624	-3.171	0.00271498	1.55879	0.674072	0.101782	0.101782
	FBgn0031936	CG13794	2L	7719847	7722823	40.2866	-1.29291	0.00675348	1.78896	1.48621	0.561099	0.631236
	FBgn0031937	CG13795	2L	7723045	7726298	1113.61	-1.27489	9.94369e-08	43.9159	32.0579	29.0701	13.2274
	FBgn0031940	CG7214	2L	7743682	7744839	148.754	-3.53326	6.47533e-19	14.3906	13.5005	2.91264	1.09821
	FBgn0031942	CG7203	2L	7752170	7753186	90.3401	-3.7523	2.85497e-08	10.5456	12.3591	2.63168	1.17733
	FBgn0031945	CG7191	2L	7767628	7775033	56.4879	-1.88388	4.48502e-05	3.4698	1.94997	0.9574	0.736462
	FBgn0032066	LManIII	2L	8765273	8768710	2633.41	-4.13604	4.03172e-46	150.969	113.83	4.5691	2.57587
	FBgn0032067	LManIV	2L	8769159	8772344	305.579	-4.10428	3.53101e-34	12.7521	10.0505	0.818443	0.457365
	FBgn0032068	LManV	2L	8772946	8776263	4790.02	-4.02987	5.06201e-49	209.575	145.252	11.5352	8.38257
	FBgn0032069	LManVI	2L	8777661	8781252	13020.4	-4.12305	2.90154e-67	566.233	421.32	36.0096	25.1179
	FBgn0032074	Tsp29Fa	2L	8933962	8936096	1708.2	-1.37242	3.35687e-06	112.955	73.1473	45.0267	30.7435
	FBgn0032087	CG9568	2L	9010583	9011358	537.276	-1.22331	1.10355e-07	75.799	60.2061	34.5487	25.608
	FBgn0032088	CG13102	2L	9012188	9014149	52.9749	-2.48533	1.84864e-06	4.15872	4.07024	0.267212	0.21377
	FBgn0032111	CG13110	2L	9350470	9350996	33.8093	-1.56228	0.0172687	5.52366	4.57131	2.32891	0.635158
	FBgn0032124	CG17855	2L	9540523	9542480	528.102	-1.22301	2.62125e-07	26.7834	22.6951	14.9716	9.27007
	FBgn0032131	CG3841	2L	9589476	9591783	159.63	-3.09641	5.39215e-20	8.0982	5.55759	0.990376	0.699089
	FBgn0032144	CG17633	2L	9769060	9770409	5938.85	-3.91264	8.02514e-88	497.356	369.913	26.2411	23.1004
	FBgn0032235	CG5096	2L	10382263	10384723	641.105	-1.48701	1.62076e-06	38.9009	29.9506	16.0365	8.97496
	FBgn0032282	CG7299	2L	10683427	10684409	3688.56	-2.93565	4.91834e-30	333.827	332.387	70.1059	41.8299
	FBgn0032283	CG7296	2L	10686124	10687066	6844.59	-3.71084	0.0397583	731.302	592.406	132.87	92.3223
	FBgn0032336	AstC	2L	11076165	11081399	50.9924	-1.50912	0.00234407	4.87831	5.93881	1.13671	0.901529
	FBgn0032373	Vha100-5	2L	11738948	11744524	1843.14	-1.29817	1.34757e-07	51.9747	36.9264	21.6458	14.6171
	FBgn0032436	CG5418	2L	12451945	12453242	7.94014	-2.97863	0.0202708	0.696074	0.856706	0.104096	0
	FBgn0032439	Ref2	2L	12610517	12646356	18.4861	-1.71331	0.0289664	1.39251	1.3461	0.672844	0.0841054
	FBgn0032538	Vajk2	2L	13932559	13934692	7190.8	-2.19958	4.43819e-06	557.177	385.181	247.57	178.506
	FBgn0032631	CG15140	2L	17286240	17287663	35.1024	-1.85056	0.000410043	3.79211	2.91701	1.38255	0.447297
	FBgn0032649	CG15145	2L	17529311	17532234	99.1092	-1.24414	0.000450032	2.96255	2.80241	2.42303	1.07124
	FBgn0032668	CG17681	2L	18153123	18154516	12.5654	-2.68035	0.00330972	1.08542	1.03823	1.32576	0.132576
	FBgn0032670	CG5783	2L	18156043	18157162	35.6497	-1.60876	0.00293256	4.4754	3.87868	1.26394	0.526644
	FBgn0032733	CG15170	2L	18988268	18990233	730.372	-2.45599	1.96176e-21	57.8138	39.2508	5.97856	5.47129
	FBgn0032734	CG15169	2L	18991020	18992409	47.1411	-2.56463	7.63664e-07	5.83708	3.40497	0.737532	0.421447
	FBgn0032809	CG13078	2L	19563930	19565158	102.131	-4.85243	2.58486e-17	12.8019	12.0669	0.351861	0.633351
	FBgn0032835	CG16772	2L	19962679	19963844	10.6561	-5.39275	0.000668306	1.47807	1.02328	0	0
	FBgn0032850	Kua	2L	20097581	20103375	122.858	-1.42481	4.36696e-05	6.59392	5.58198	1.43926	0.828068
	FBgn0032851	CG13970	2L	20103386	20104150	13.9487	-1.85707	0.0198562	2.25867	2.16047	1.08484	0.319069
	FBgn0032945	CG8665	2L	21371227	21377995	1899.54	-1.76057	3.97667e-15	51.8164	42.2413	16.3588	11.7297
	FBgn0032981	CG3635	2L	22175415	22183991	49.2845	-2.78739	2.0542e-08	3.3434	2.76343	0.131427	0.438091
	FBgn0033065	Cyp6w1	2R	6173684	6176195	624.118	-2.46024	2.09345e-15	30.0757	17.4367	7.33096	4.10669
	FBgn0033139	Tsp42Er	2R	7064399	7066113	292.929	-1.1044	0.000850146	39.0528	23.3436	11.1086	7.49339
	FBgn0033158	CG12164	2R	7311395	7313495	20.4629	-2.26979	0.00132788	1.84265	1.0415	0.430427	0.215214
	FBgn0033205	CG2064	2R	7665828	7667343	247.269	-1.17569	4.20777e-05	17.0892	12.7339	7.69968	4.61058
	FBgn0033215	Dgat2	2R	7712578	7714182	205.036	-3.53247	1.25148e-17	27.3445	18.5367	1.04743	0.561122
	FBgn0033221	CG12825	2R	7789206	7789988	1438.3	-1.89274	2.18306e-15	362.914	249.776	80.9455	34.7982
	FBgn0033294	Mal-A4	2R	8458815	8460884	1311.76	-4.95705	3.64013e-73	85.4406	62.8698	2.39855	2.10907
	FBgn0033296	Mal-A7	2R	8468646	8471663	134.279	-4.00696	2.08382e-23	5.73892	3.88009	0.390753	0.20468
	FBgn0033297	Mal-A8	2R	8471954	8473961	953.505	-2.55189	2.34285e-30	82.0002	59.5537	5.08629	5.43614
	FBgn0033301	CG12780	2R	8551859	8552290	223.715	-2.24602	2.12028e-09	60.486	42.9384	20.8682	7.12996
	FBgn0033302	Cyp6a14	2R	8564187	8567202	1984.55	-3.38268	9.06501e-59	88.1845	66.7569	10.655	7.32352
	FBgn0033308	CG8736	2R	8594031	8595001	48.2743	-2.41701	5.89631e-06	7.41454	6.27384	1.60509	1.16734
	FBgn0033327	PGRP-SC1b	2R	8713446	8715094	91.8862	-9.93514	5.0862e-11	10.0895	4.47607	0.10307	0
	FBgn0033367	PPO2	2R	9042261	9044709	4852.48	-3.35526	9.15621e-16	225.758	158.248	26.5087	24.6247
	FBgn0033395	Cyp4p2	2R	9237512	9239831	1114.15	-1.08465	1.34445e-05	58.4949	43.9843	28.3253	19.87
	FBgn0033397	Cyp4p3	2R	9242320	9244410	118.791	-1.69399	2.39802e-07	9.93488	8.42517	2.20607	1.26481
	FBgn0033423	Alp6	2R	9561638	9563871	1028.14	-2.76067	1.85207e-36	103.767	76.9462	8.69574	6.04921
	FBgn0033598	Cpr47Eb	2R	11255167	11255983	404.433	-2.3263	5.47883e-08	77.507	62.0056	10.2628	8.70239
	FBgn0033600	Cpr47Ec	2R	11259106	11259976	955.415	-3.63928	2.30865e-47	149.112	107.803	6.61408	6.34685
	FBgn0033631	Sod3	2R	11380347	11384114	2258.31	-1.07202	8.69024e-07	103.644	78.6013	59.3781	37.7489
	FBgn0033658	Twdlbeta	2R	11862537	11863252	40.0236	-2.08063	0.0108329	6.1091	3.40166	2.47571	2.16625
	FBgn0033729	Cpr49Af	2R	12405932	12407045	843.655	-3.0493	2.08721e-31	134.023	80.9794	10.9313	6.41622
	FBgn0033731	Cpr49Ah	2R	12413962	12415170	148.774	-1.20066	0.000142402	14.5249	12.5757	5.29251	3.4345
	FBgn0033792	CG13325	2R	13110769	13126014	58.3416	-2.46567	4.94866e-08	1.76266	1.19406	0.427694	0.260336
	FBgn0033819	CG4714	2R	13251852	13254337	235.117	-1.15405	0.000749389	6.4705	7.93511	4.07356	2.30061
	FBgn0033820	CG4716	2R	13256587	13257446	206.648	-3.32123	6.04853e-21	38.8346	37.7476	2.19138	1.26004
	FBgn0033826	CG4734	2R	13297202	13298467	3320.5	-2.78437	2.65839e-45	332.031	255.74	31.1037	32.6038
	FBgn0033912	RpS23	2R	14215096	14216627	87366.7	-1.66709	1.77637e-06	15075.3	9367.58	6764.99	2321.35
	FBgn0033928	Arc2	2R	14361924	14362825	152.13	-1.13295	0.000122615	16.494	13.5265	7.84814	4.51113
	FBgn0033978	Cyp6a23	2R	14875829	14877654	721.816	-2.49433	1.67942e-21	53.6058	48.8023	7.32459	4.16105
	FBgn0033982	Cyp317a1	2R	14898312	14903095	235.252	-1.36741	6.59631e-06	6.32091	6.32091	1.98194	1.14876
	FBgn0033999	CG8093	2R	15214060	15215686	3236.94	-3.01801	6.10441e-38	273.145	176.532	34.1084	24.2527
	FBgn0034031	CG12963	2R	15555446	15562436	1552.35	-1.09499	7.29458e-08	55.6491	42.2181	16.3846	10.3707
	FBgn0034052	CG8299	2R	15940610	15941483	574.528	-3.30603	2.44376e-13	78.3235	64.262	11.1743	10.1428
	FBgn0034162	CG6426	2R	16869402	16871851	689.349	-1.2989	2.69038e-07	101.909	72.6343	64.6002	40.5241
	FBgn0034204	CG10953	2R	17165084	17166643	1050.34	-5.88215	6.04706e-45	116.485	89.5117	2.79765	1.34826
	FBgn0034205	CG10950	2R	17195203	17197159	92.9032	-1.34341	0.000442361	4.42058	3.71797	2.35437	1.07628
	FBgn0034229	CG4847	2R	17511513	17513855	2812.86	-1.96137	1.5635e-18	180.599	134.19	49.868	31.0945
	FBgn0034245	UQCR-6.4	2R	17572096	17572784	193.12	-1.33883	1.54201e-06	34.4021	27.8237	23.1768	12.2701
	FBgn0034247	CG6484	2R	17582007	17584012	22.7255	-3.48287	1.95798e-05	1.78075	1.10083	0.125046	0.0312615
	FBgn0034292	CG5767	2R	18046386	18047484	2304.55	-1.69919	1.0042e-06	418.24	315.347	61.845	59.4175
	FBgn0034293	CG14495	2R	18048804	18049922	32.4781	-2.64628	2.23046e-05	3.39289	2.90819	0.680606	0.247493
	FBgn0034294	Muc55B	2R	18050019	18052107	2838.88	-5.38136	7.60886e-103	197.72	125.754	4.13969	3.93476
	FBgn0034328	BomBc1	2R	18382704	18383235	39.8161	-7.28406	3.93196e-07	11.0186	7.02166	0	0.173469
	FBgn0034329	BomS1	2R	18383949	18384378	10.0218	-3.75612	0.00292955	2.83828	3.90264	0	0
	FBgn0034331	BomBc2	2R	18384824	18385589	13.6496	-7.18153	1.01355e-05	2.25886	1.76474	0	0
	FBgn0034390	CG15093	2R	18775669	18776978	741.24	-1.68647	2.11328e-05	54.0693	36.3118	31.5732	20.5789
	FBgn0034406	Jheh3	2R	18860375	18862078	1585.35	-1.62384	1.45954e-09	111.48	81.3069	55.2164	26.368
	FBgn0034426	AANATL5	2R	19284551	19285219	30.5451	-4.0042	1.64451e-07	5.85165	3.30093	0.416951	0.333561
	FBgn0034428	AANATL6	2R	19287983	19288995	575.875	-4.13601	6.21365e-47	77.3271	52.8364	4.598	2.96645
	FBgn0034429	AANATL4	2R	19289109	19289852	101.004	-4.10914	1.18542e-19	17.3963	12.5973	2.10195	0.955433
	FBgn0034437	CG10051	2R	19363641	19367294	901.008	-2.7728	1.96275e-28	32.3452	25.5375	5.45653	3.15359
	FBgn0034440	CG10073	2R	19380543	19384965	1231.35	-2.62158	1.22571e-23	46.2952	33.334	9.31426	6.35325
	FBgn0034441	CG10081	2R	19385923	19389318	629.414	-7.84695	7.38141e-55	28.2114	19.6427	0.404631	0.107902
	FBgn0034552	CG17999	2R	20847980	20849939	25.5399	-2.29288	0.000531523	1.21689	1.36529	0.164956	0.164956
	FBgn0034553	CG9993	2R	20850146	20852125	113.642	-2.78012	1.67634e-14	6.33925	4.90343	0.924209	0.637386
	FBgn0034582	Cht9	2R	21067992	21069286	2466.7	-3.98541	9.01507e-46	241.165	175.405	17.8126	17.0492
	FBgn0034588	CG9394	2R	21118394	21120705	772.731	-2.12885	2.80119e-12	37.2245	26.4236	7.94945	7.42318
	FBgn0034624	CG17974	2R	21348945	21350578	29.3437	-3.20007	1.84602e-06	4.87261	3.27265	0.189032	0.141774
	FBgn0034628	Acox57D-p	2R	21386309	21389276	914.681	-1.00453	1.60888e-05	28.4772	21.7512	17.2261	9.1377
	FBgn0034629	Acox57D-d	2R	21389405	21392439	176.431	-1.62723	1.72498e-08	6.98175	5.50009	4.72249	2.45137
	FBgn0034662	CG13492	2R	21820662	21831409	4113.56	-1.99227	3.24789e-18	42.013	31.2054	10.3813	6.99172
	FBgn0034663	CG4363	2R	21834230	21835047	340.554	-3.94051	6.42678e-38	56.3045	36.3476	5.19581	2.81806
	FBgn0034664	CG4377	2R	21835448	21836357	138.531	-3.84898	5.99594e-23	24.7866	19.2604	1.34295	0.868965
	FBgn0034710	Alp7	2R	22203694	22205593	3050.54	-1.12322	3.56509e-07	144.853	117.024	43.5253	38.4473
	FBgn0034717	CG5819	2R	22293400	22296955	925.834	-1.074	8.36148e-06	25.6755	17.9036	12.7206	7.7347
	FBgn0034721	CG11298	2R	22348307	22348875	21.0868	-2.4535	0.00168355	4.93257	4.54315	1.99043	0.723794
	FBgn0034755	CG3746	2R	22648995	22649750	107.441	-1.97102	2.49184e-05	14.2297	10.1446	7.25654	4.10913
	FBgn0034783	CG9825	2R	22837361	22839291	76.4668	-3.74371	3.853e-14	6.72494	4.19405	0.875308	0.276413
	FBgn0034784	CG9826	2R	22840739	22842977	452.503	-1.17762	1.80252e-06	29.1269	21.729	4.98289	5.38058
	FBgn0034856	yellow-d2	2R	23381197	23382591	5340.55	-1.57273	7.22777e-14	351.586	239.79	154.431	95.9162
	FBgn0034887	St1	2R	23681623	23682952	19.0156	-2.50087	0.00104282	1.9412	1.2017	0.424801	0.318601
	FBgn0035006	CG4563	2R	24451084	24453040	283.039	-2.00225	4.50131e-06	15.1874	12.2724	3.34937	3.43381
	FBgn0035043	CG4781	2R	24640683	24642239	428.202	-1.12626	2.29566e-05	25.2963	18.7393	12.8289	10.5919
	FBgn0035094	CG9380	2R	25183628	25255318	951.427	-1.06938	0.0011684	21.3559	16.2646	6.47062	3.36827
	FBgn0035154	hiro	3L	685942	687958	3023.07	-2.81278	3.92447e-32	228.048	153.103	36.9166	28.1948
	FBgn0035189	CG9119	3L	1203316	1204795	884.734	-2.11298	3.44959e-08	93.0465	66.3108	23.3179	17.5655
	FBgn0035265	PIG-Wb	3L	1735853	1738106	94.4752	-2.63354	1.10751e-11	4.34321	3.46998	1.18085	0.627328
	FBgn0035281	Cpr62Bc	3L	1840281	1842084	185.943	-2.49452	2.05633e-06	18.875	13.6156	5.19539	3.72713
	FBgn0035479	CG14983	3L	3948699	3949305	22.8087	-1.80096	0.0143009	3.07658	4.20466	1.01012	1.01012
	FBgn0035538	DopEcR	3L	4367649	4380387	173.33	-1.04519	0.000574003	3.71515	2.66296	2.05951	1.13422
	FBgn0035545	CG12607	3L	4446573	4448072	59.7713	-4.00678	2.16001e-13	6.26	4.8009	0.906598	0.362639
	FBgn0035551	CG7465	3L	4480283	4481487	4495	-1.96249	5.77065e-05	354.695	301.193	226.692	138.403
	FBgn0035552	CG11350	3L	4482809	4484370	1118.78	-4.84466	0.000238756	92.975	74.8045	7.52894	4.44892
	FBgn0035582	CG13705	3L	4896864	4898470	108.579	-3.54529	1.27318e-15	10.9634	8.99191	0.435702	0.603279
	FBgn0035607	CG4835	3L	5479790	5483663	204.516	-4.01392	2.15217e-30	7.30539	5.73417	0.864604	0.341291
	FBgn0035619	Alp10	3L	5592741	5595272	1384.25	-2.85466	6.0338e-41	85.156	62.2627	12.2077	11.6043
	FBgn0035620	Alp9	3L	5595542	5597422	1273.77	-2.80983	5.10491e-24	72.3802	53.2705	11.6531	8.45932
	FBgn0035665	Jon65Aiii	3L	6050757	6051690	34479	-1.86938	7.64314e-11	5326.61	4351.61	1026.45	763.284
	FBgn0035666	Jon65Aii	3L	6052321	6053215	6763.89	-2.34185	8.16102e-31	1194.78	832.871	119.297	99.7758
	FBgn0035667	Jon65Ai	3L	6053493	6054443	8021.03	-1.66352	1.91895e-13	1176.96	750.159	194.582	162.231
	FBgn0035670	CG10472	3L	6061372	6062910	3601.64	-4.32938	6.57418e-55	644.425	505.09	20.2364	16.2725
	FBgn0035718	CG14820	3L	6932926	6934824	66.0605	-3.3328	2.77617e-11	5.43598	3.70799	0.278075	0.208556
	FBgn0035734	CG14823	3L	7066314	7069463	49.1223	-1.403	0.00224295	2.3367	2.30512	0.836354	0.418177
	FBgn0035743	Acbp6	3L	7128903	7129673	2408.75	-2.99497	1.53289e-40	366.798	262.719	34.6878	30.7329
	FBgn0035777	CG8563	3L	7390742	7396013	41.8964	-1.51237	0.00389888	2.14346	2.67933	0.531716	0.369889
	FBgn0035779	CG8562	3L	7398285	7399912	333.574	-2.10711	2.70803e-15	26.341	22.2819	4.40742	3.65186
	FBgn0035781	CG8560	3L	7402332	7404181	5753.88	-1.98998	5.56906e-17	398.788	242.179	61.1007	53.6417
	FBgn0035789	mthl6	3L	7485967	7487918	93.2033	-1.90239	1.49463e-07	8.29259	5.78658	2.31834	0.9845
	FBgn0035790	Cyp316a1	3L	7491864	7493484	29.8977	-2.68453	1.3575e-05	2.90485	1.89256	0.727314	0.299482
	FBgn0035886	Jon66Ci	3L	8391540	8392377	31837.6	-3.57139	0.000176263	6095.74	4881.27	348.656	363.569
	FBgn0035887	Jon66Cii	3L	8392820	8393649	9331.12	-4.39647	5.58134e-20	1158.79	946.779	72.5275	70.6323
	FBgn0035888	CG7120	3L	8396000	8402295	314.886	-1.21449	1.46556e-05	13.0181	9.18221	3.01304	2.1159
	FBgn0035926	Acbp5	3L	8788144	8788545	471.388	-4.12513	7.96095e-21	197.336	123.889	12.0379	12.7067
	FBgn0035977	PGRP-LF	3L	9349609	9351489	110.474	-1.05101	0.029308	7.37334	4.29194	5.77788	1.79877
	FBgn0035985	Cpr67B	3L	9404797	9406174	2599.1	-1.14103	1.29642e-06	264.714	196.856	108.776	76.3256
	FBgn0036023	CG18179	3L	9639271	9640140	1949.8	-3.88834	2.11022e-05	378.857	328.187	21.9242	17.3026
	FBgn0036024	CG18180	3L	9641013	9641913	64761.5	-3.39755	6.55899e-17	11785.3	8555.48	864.872	681.408
	FBgn0036066	CG14160	3L	10086747	10089400	129.606	-1.66725	2.84063e-07	5.48944	4.27748	1.66413	1.37357
	FBgn0036108	Cpr67Fa1	3L	10889990	10890700	23.6733	-4.27633	3.1718e-06	6.66595	5.86603	0.0929239	0
	FBgn0036109	Cpr67Fa2	3L	10891714	10892516	176.812	-3.47377	8.35665e-24	40.6901	35.4764	2.42387	2.7544
	FBgn0036218	Sprn	3L	11879115	11881182	127.006	-1.23152	0.00245717	6.26588	5.41574	3.66527	1.12778
	FBgn0036225	CG5883	3L	11943640	11944852	203.746	-2.25295	5.5669e-12	21.1274	13.5819	4.71414	2.79126
	FBgn0036229	CG7248	3L	11954083	11956780	185.482	-4.56588	4.10345e-30	8.28252	5.2871	0.53294	0.301227
	FBgn0036320	CG10943	3L	12861717	12862920	71.0687	-1.90761	6.93329e-05	6.67939	8.02812	1.74584	0.761006
	FBgn0036321	CG14120	3L	12885039	12889244	1888.52	-2.95311	4.18997e-33	53.578	41.822	8.76999	5.0548
	FBgn0036361	CG10154	3L	13435680	13437136	281.758	-1.54805	1.56132e-07	20.2613	15.3274	8.56872	4.72578
	FBgn0036367	CG10116	3L	13456208	13457238	190.85	-1.30775	5.39101e-06	27.3551	18.6658	7.00978	4.87881
	FBgn0036394	CG9040	3L	13987878	13988626	582.993	-1.12857	5.14018e-05	74.5957	80.7646	32.767	18.5613
	FBgn0036415	CG7768	3L	14218204	14218974	626.793	-1.23179	8.4493e-07	72.0115	53.9573	40.6845	17.6981
	FBgn0036422	CG3868	3L	14400769	14402725	4478.76	-2.34859	5.95467e-33	632.432	492.763	39.495	43.1652
	FBgn0036440	CG17177	3L	14697313	14701678	20.9283	-6.38054	2.77693e-05	0.967521	0.393056	0	0
	FBgn0036468	CG13461	3L	15051931	15052490	153.111	-6.45663	2.04835e-24	29.2172	26.887	0.498108	0.199243
	FBgn0036490	CG6888	3L	15207844	15208586	39.3891	-1.28041	0.0085648	4.09162	3.56367	1.56499	1.08869
	FBgn0036496	cocoon	3L	15472197	15474110	405.476	-1.42639	2.29345e-08	31.9136	20.6995	9.17727	4.68452
	FBgn0036595	CG13046	3L	16287580	16288422	22.9317	-2.09868	0.00135902	4.36583	3.63819	1.00453	0.502264
	FBgn0036597	CG4962	3L	16294711	16295547	282	-1.63808	8.71106e-08	32.6467	32.4241	12.4238	11.4532
	FBgn0036607	CG13059	3L	16323672	16324308	34.7946	-2.95998	0.000141525	8.26391	8.00566	3.05999	0.989996
	FBgn0036622	Agpat4	3L	16378974	16381570	134.278	-2.12285	8.94868e-06	8.84594	5.12765	1.65795	0.77606
	FBgn0036708	CG13725	3L	17324618	17325518	52.1854	-1.26596	0.00367449	4.70624	3.39895	1.74585	1.41011
	FBgn0036717	CG13731	3L	17383636	17388956	25654.1	-1.6107	0.00084273	737.958	646.21	409.623	241.407
	FBgn0036727	SecCl	3L	17470127	17474517	375.793	-2.36196	2.43007e-20	22.9228	19.9343	4.80692	2.12878
	FBgn0036750	CG6034	3L	17745173	17746860	280.993	-6.00065	3.16009e-38	30.4098	20.6524	0.182985	0.0914926
	FBgn0036782	CG7320	3L	18201494	18203637	709.081	-1.1421	6.2147e-07	29.8887	21.342	21.7105	12.6812
	FBgn0036809	CG12477	3L	18721893	18723272	73.5459	-1.17975	0.00179792	5.54373	4.46317	2.86063	1.34618
	FBgn0036831	CG6839	3L	18917581	18919259	2013.28	-2.7415	1.36071e-30	230.997	177.261	16.5124	13.5596
	FBgn0036833	CG3819	3L	18920430	18922108	3319.09	-4.32657	1.52083e-80	418.065	275.074	10.0643	8.36275
	FBgn0036949	CG7290	3L	20204309	20206046	8870.97	-1.43616	3.38771e-09	433.868	331.612	161.758	150.833
	FBgn0036953	CG17145	3L	20221814	20223197	903.984	-1.86119	4.66289e-17	63.319	46.3823	18.6653	12.1976
	FBgn0036978	Toll-9	3L	20361843	20366724	48.6357	-3.00948	1.71949e-08	1.56962	1.60529	0.175686	0.1118
	FBgn0036992	Hpd	3L	20438166	20439872	75.3291	-3.10346	3.0235e-11	5.2741	3.8591	0.567475	0.302653
	FBgn0036996	mag	3L	20460683	20462274	9508.07	-3.17267	2.25618e-40	1028.62	764.39	34.4709	43.7073
	FBgn0037069	Cpr78Cc	3L	21300580	21301171	99.4931	-4.68165	1.09927e-20	29.9963	26.176	0.986203	0.591722
	FBgn0037090	Est-Q	3L	21501421	21503959	98.2488	-1.10441	0.00351151	6.86697	4.76987	1.38945	1.01536
	FBgn0037174	CG14457	3L	22669956	22680034	32.2006	-1.65135	0.00343689	1.7729	1.48279	0.537457	0.537457
	FBgn0037354	CG12171	3R	5633627	5634640	620.039	-1.64142	0.000797208	67.614	41.6678	43.3872	21.5989
	FBgn0037420	CG15597	3R	6284462	6285200	394.887	-4.44037	3.68324e-31	77.0733	62.817	7.63457	4.6308
	FBgn0037460	sowi	3R	6626930	6627900	322.347	-1.9141	3.38161e-05	27.0536	43.3135	23.6238	11.9477
	FBgn0037560	CR18228	3R	8260706	8261898	203.85	-1.68885	1.81723e-06	14.5809	15.7207	9.08725	3.65929
	FBgn0037677	CG12951	3R	9329223	9330331	4365.22	-1.81709	2.59602e-19	563.659	464.365	141.465	91.1227
	FBgn0037678	CG16749	3R	9330885	9331885	1170.55	-3.36865	6.43575e-45	160.159	105.495	9.22376	8.54052
	FBgn0037761	CG8534	3R	9812747	9813939	23.7726	-3.46627	2.4531e-05	3.88826	1.46514	0.64622	0.215407
	FBgn0037782	Npc2d	3R	10055356	10056083	785.455	-3.04568	2.50189e-28	160.449	109.743	24.8131	13.885
	FBgn0037783	Npc2c	3R	10060252	10061136	254.013	-3.1513	2.70062e-27	35.0033	28.2821	3.24719	3.50355
	FBgn0037811	CG12592	3R	10338342	10340872	83.6086	-5.83879	3.52907e-16	5.86771	4.83774	0.040563	0
	FBgn0037817	Cyp12e1	3R	10434789	10436704	795.868	-1.05947	2.48143e-05	37.6685	27.8735	18.96	12.7644
	FBgn0037845	CG14694	3R	10858202	10859813	18.0111	-1.77461	0.0160174	1.37662	0.688308	0.795475	0.220965
	FBgn0037934	CG6830	3R	11680972	11684342	2088.71	-1.2983	2.12334e-07	89.4879	69.1671	23.1906	14.149
	FBgn0037935	CG6834	3R	11684672	11688133	448.283	-1.05439	0.00245481	18.9245	14.1088	4.8547	2.68954
	FBgn0037996	CG4830	3R	12208159	12210360	411.538	-3.46312	3.25421e-32	25.6907	21.4039	4.39263	1.64246
	FBgn0038005	Cyp313a5	3R	12232794	12234684	13.6421	-2.06136	0.0124192	0.78529	0.659643	0.161934	0.0971607
	FBgn0038009	CG17738	3R	12270890	12271300	2858.66	-1.81759	4.87839e-16	1043.9	675.763	259.054	118.421
	FBgn0038037	Cyp9f2	3R	12403340	12406028	3949.81	-1.80532	7.85747e-20	331.338	260.683	54.6397	35.8407
	FBgn0038082	Ugt37A2	3R	12739642	12741417	237.675	-3.50828	3.03535e-28	15.1021	11.0767	1.47769	0.839597
	FBgn0038095	Cyp304a1	3R	12963791	12965923	863.152	-1.35433	2.60894e-08	72.5512	55.8124	10.7903	11.3394
	FBgn0038098	CG7381	3R	12967775	12977471	804.853	-2.86035	5.79896e-29	24.615	18.8509	3.63459	2.3994
	FBgn0038130	CG8630	3R	13279721	13284527	149.463	-1.22913	6.06008e-05	5.70233	3.85937	2.33871	1.97677
	FBgn0038135	CG8773	3R	13294748	13298288	1561.46	-2.54674	8.38594e-24	51.1307	38.0288	6.66973	5.25064
	FBgn0038136	CG8774	3R	13298768	13302334	333.595	-2.50841	4.89283e-16	12.2137	7.15808	2.26799	1.72676
	FBgn0038151	yellow-e2	3R	13405109	13406998	165.918	-1.22305	4.5116e-05	10.5279	7.34762	4.49509	3.34741
	FBgn0038257	smp-30	3R	14745901	14751246	512.199	-2.43681	2.87316e-24	38.4771	30.7894	4.93213	4.78267
	FBgn0038292	CG3987	3R	15139958	15141715	984.737	-1.36674	7.02695e-08	63.9341	47.8096	22.7137	15.5455
	FBgn0038414	CG6901	3R	16323415	16325128	182.933	-1.50184	1.12462e-07	11.0705	8.81409	2.59234	2.91638
	FBgn0038450	CG17560	3R	16617950	16619878	11.2307	-3.40919	0.00128934	0.996507	0.788902	0.0586322	0.0293161
	FBgn0038466	CG8907	3R	17008269	17012533	451.078	-1.98691	3.41332e-17	21.6246	16.4014	3.50213	3.11802
	FBgn0038479	CG17477	3R	17126088	17126938	35.8065	-1.86435	0.00534137	4.90633	2.21953	2.16976	0.520743
	FBgn0038482	CG4053	3R	17131211	17132198	145.515	-1.63175	1.25135e-06	15.952	9.38672	3.19651	3.43775
	FBgn0038508	CG5866	3R	17415739	17416505	138.478	-1.19608	0.000649968	24.6542	17.5804	4.71294	3.69785
	FBgn0038558	CG12347	3R	17906445	17907451	27.892	-1.98437	0.00105251	4.47406	2.49374	0.766829	0.408976
	FBgn0038613	Vha100-4	3R	18386841	18389805	569.096	-2.74273	4.71708e-28	24.4993	17.9757	3.64802	2.65784
	FBgn0038629	CG14304	3R	18592801	18621327	208.714	-1.3676	1.89206e-06	6.83609	4.85381	1.55656	1.26879
	FBgn0038680	Cyp12a5	3R	19132648	19134704	402.269	-1.40922	5.29983e-09	19.3125	13.626	8.1094	5.30109
	FBgn0038700	CG3734	3R	19387861	19389866	184.427	-2.1163	1.20557e-07	14.9121	10.126	3.42199	1.34573
	FBgn0038701	CG18493	3R	19390270	19392132	811.32	-4.50936	2.78004e-46	54.0646	43.4743	1.97032	1.46808
	FBgn0038730	CG6300	3R	19771382	19773225	116.939	-1.13572	0.00262251	6.71865	3.55342	1.38392	1.44158
	FBgn0038733	CG11407	3R	19781246	19783145	41.383	-1.02539	0.0390831	2.02824	1.25029	1.07341	0.701843
	FBgn0038734	CG11453	3R	19783522	19785519	240.069	-1.54984	5.30235e-08	14.0949	8.95011	3.70732	3.1827
	FBgn0038761	CG17190	3R	20011776	20013504	136.735	-1.46746	2.45422e-05	14.352	8.06643	6.10023	3.26578
	FBgn0038784	CG4362	3R	20306216	20307537	4725.79	-2.22111	3.24178e-23	610.55	562.967	136.237	137.57
	FBgn0038795	CG4335	3R	20406615	20407871	75.9217	-1.85704	4.74038e-06	5.58629	5.02766	0.954286	0.871304
	FBgn0038820	CG4000	3R	20676224	20677351	321.534	-2.85053	0.0302129	35.5263	31.6747	12.1073	8.12167
	FBgn0038832	CG15695	3R	20842140	20844981	81.9402	-1.46302	0.000106	2.91044	2.38319	1.07598	0.800087
	FBgn0038845	Alp5	3R	21005160	21006990	1369.35	-2.13195	6.33322e-18	83.3702	60.4288	15.5887	13.0055
	FBgn0038852	HHEX	3R	21076862	21080926	32.5493	-1.34852	0.0122321	2.31181	1.50267	0.679895	0.543916
	FBgn0038873	CG5892	3R	21242618	21245418	45.1298	-3.83915	1.43948e-10	2.51511	1.84935	0.0967696	0.129026
	FBgn0038886	Ugt49B2	3R	21397781	21399742	19.9487	-3.91344	9.23678e-06	2.3154	1.49536	0.0874037	0.0582691
	FBgn0038924	CG6028	3R	22024259	22025506	2068.89	-1.05526	1.05363e-06	224.894	176.693	72.5776	42.1058
	FBgn0038930	BomT3	3R	22085374	22086397	46.7376	-5.16587	4.96211e-11	9.08006	5.69428	1.35924	0.370701
	FBgn0038973	Pebp1	3R	22466034	22466679	1244.17	-2.05269	6.55446e-05	199.75	160.663	46.5917	56.3066
	FBgn0039006	Cyp6d4	3R	22698319	22700307	780.97	-1.38349	1.69254e-07	36.3931	23.658	19.7466	9.30774
	FBgn0039015	Takl2	3R	22732356	22733851	193	-1.66785	1.50183e-08	27.6444	25.4574	8.71824	3.64581
	FBgn0039029	CG4704	3R	22844093	22846302	28.4073	-1.92461	0.00222049	1.42996	1.74386	0.747902	0.249301
	FBgn0039038	CG6688	3R	23012412	23015475	14.8001	-2.83442	0.00122121	1.05484	0.782625	0.286777	0.191184
	FBgn0039051	CG17109	3R	23095690	23097240	477.909	-1.84288	2.78733e-15	31.1466	24.3555	8.28174	6.44136
	FBgn0039052	CG6733	3R	23097728	23099191	177.61	-1.16083	0.000228846	11.2741	8.70826	4.27809	3.02491
	FBgn0039068	CG13827	3R	23258365	23260602	199.726	-1.02286	0.000739052	16.7722	12.0167	9.96873	5.60334
	FBgn0039086	Ugt303B1	3R	23534900	23536710	106.707	-1.3253	0.00107785	4.71683	3.83243	1.89279	1.13567
	FBgn0039087	Ugt303B2	3R	23536993	23538908	44.0044	-1.57563	0.00297542	3.10533	1.75969	0.972649	0.402475
	FBgn0039091	CG10182	3R	23587120	23589819	1508.24	-2.16255	9.04058e-18	74.06	55.9923	17.6599	10.3643
	FBgn0039092	CG16723	3R	23593625	23596273	74.4746	-1.40405	0.000211935	3.19607	2.3002	1.55524	1.16643
	FBgn0039094	CG10184	3R	23602507	23605495	429.528	-1.60138	4.5825e-07	30.0755	18.3854	10.3715	8.82486
	FBgn0039106	CG10301	3R	23710158	23711338	7.57383	-2.91434	0.0244938	0.953594	0.501891	0.0557881	0
	FBgn0039154	Npc2f	3R	24137895	24140936	608.587	-1.98842	2.8381e-14	116.276	97.1777	11.4502	11.0388
	FBgn0039190	CG5762	3R	24360705	24361683	220.484	-1.21592	6.16448e-06	20.0906	15.315	11.1947	8.55028
	FBgn0039205	CG13623	3R	24529773	24530558	95.2761	-1.50892	5.56088e-05	13.9413	9.5054	9.32592	4.55934
	FBgn0039228	CG6980	3R	24807621	24808677	47.1919	-1.1809	0.0194266	5.71233	2.76597	2.14153	1.31255
	FBgn0039235	CAH4	3R	24856383	24857559	30.9404	-1.24039	0.0238319	2.43629	2.33036	0.869341	0.613652
	FBgn0039298	to	3R	25240180	25241668	13.0939	-3.40489	0.00147036	1.01745	0.939189	0.121044	0
	FBgn0039304	CG10425	3R	25260963	25262498	1321.04	-1.46997	1.87763e-10	102.747	73.2304	60.8569	29.3374
	FBgn0039307	CR13656	3R	25268661	25269965	10.0339	-6.73072	0.000102675	0.887725	1.47954	0	0
	FBgn0039316	CG11893	3R	25289889	25291366	305.977	-8.28454	1.60079e-26	26.2962	19.4006	0.114747	0
	FBgn0039325	CG10560	3R	25318550	25320101	96.0104	-1.31841	0.000731533	7.4954	5.94947	3.27869	1.45719
	FBgn0039326	CG10562	3R	25321053	25322757	26.9017	-2.1358	0.000402143	2.6119	1.838	0.33713	0.269704
	FBgn0039343	CG5111	3R	25506275	25508279	194.318	-1.1251	4.18072e-05	7.70998	6.07378	5.52559	3.4627
	FBgn0039453	CG6403	3R	26735417	26736307	551.172	-3.0784	0.00295399	91.8338	62.5869	22.4863	12.7394
	FBgn0039454	CG14247	3R	26737610	26738593	84.6594	-1.7846	0.00192192	8.66925	7.93144	6.90907	3.88635
	FBgn0039470	CG6296	3R	27003236	27005469	6147.94	-4.15531	1.44913e-72	329.702	234.102	10.9574	10.5533
	FBgn0039471	CG6295	3R	27005899	27007055	6963.01	-3.94746	3.73956e-91	1016.29	766.81	38.5504	29.4418
	FBgn0039472	CG17192	3R	27017180	27018287	55.5845	-5.79707	3.33564e-12	5.6878	4.52337	0.230039	0.0575098
	FBgn0039474	CG6283	3R	27020238	27021378	9933.26	-2.96054	1.08288e-34	1368.06	1129.91	105.717	92.8348
	FBgn0039475	CG6277	3R	27022071	27023217	4003.17	-2.78568	9.60806e-43	607.642	483.585	30.0528	33.0806
	FBgn0039476	CG6271	3R	27024968	27026109	1471.98	-4.34691	6.50498e-82	171.58	133.381	6.82992	7.29409
	FBgn0039480	Cpr97Ea	3R	27083130	27087778	107.087	-1.46308	0.000209057	6.43117	4.99814	2.59767	1.72135
	FBgn0039482	CG14258	3R	27093143	27094224	1297.34	-1.75883	8.30334e-13	237.873	160.342	27.4008	20.9689
	FBgn0039486	CAH9	3R	27102988	27106184	269.35	-2.01355	8.91966e-13	22.6509	16.5759	6.35305	4.07132
	FBgn0039521	CG5402	3R	27502090	27502956	33.287	-2.62871	1.77093e-05	7.12831	8.31637	0.956751	0.478375
	FBgn0039525	CG5646	3R	27559379	27561319	28.6772	-2.0843	0.000820861	2.28124	2.23371	0.867839	0.734326
	FBgn0039577	CG12516	3R	28303631	28304605	44.4275	-1.10748	0.020955	5.10348	4.15569	1.33838	0.875093
	FBgn0039596	CG10000	3R	28748384	28751661	17.124	-2.59511	0.00210322	0.434259	0.679709	0.155736	0.0584012
	FBgn0039609	Nepl17	3R	28872905	28875031	121.282	-3.23869	1.11778e-14	8.40001	5.5699	0.907257	0.351196
	FBgn0039613	Nepl20	3R	28880792	28882945	51.6143	-1.0847	0.0226942	2.0624	1.31449	0.773178	0.506565
	FBgn0039645	CG11898	3R	29165643	29171508	52.1379	-2.05118	2.0686e-05	1.52874	0.892894	0.475075	0.247039
	FBgn0039656	CG11951	3R	29235322	29238723	29.7215	-1.25483	0.0222389	0.853108	0.760379	0.536062	0.357375
	FBgn0039719	CG15515	3R	29905464	29906448	12.5936	-3.07791	0.00431548	3.61445	3.46385	0	0
	FBgn0039736	CG7912	3R	30006034	30009189	141.878	-2.97682	2.3825e-15	8.83815	7.13734	1.06653	0.767905
	FBgn0039760	CG9682	3R	30250928	30252830	8154.6	-3.15938	1.48551e-52	528.799	410.549	144.594	57.1584
	FBgn0039761	CG18404	3R	30253182	30254097	23.5883	-2.02516	0.0041368	3.02985	3.3574	1.0951	0.486713
	FBgn0039768	CG15533	3R	30428820	30431362	364.988	-5.95778	2.00593e-50	28.0078	20.5541	0.341733	0.250604
	FBgn0039777	Jon99Fii	3R	30487016	30487928	9963.11	-3.83119	3.98382e-14	1702.59	1324.67	96.0905	84.2716
	FBgn0039778	Jon99Fi	3R	30488963	30489895	5738.13	-1.65885	0.000208273	547.404	422.739	268.203	241.921
	FBgn0039780	PH4alphaNE1	3R	30496751	30500326	8.7853	-6.54736	0.000137998	1.07633	0.733864	0	0
	FBgn0039789	CG9717	3R	30584020	30587302	547.199	-1.09961	7.9217e-06	22.6849	14.9639	6.71523	5.80902
	FBgn0039805	Cpr100A	3R	30867521	30869184	368.228	-1.96327	3.75491e-09	21.8935	20.8662	7.66824	5.87621
	FBgn0039818	CG11318	3R	31106362	31109191	268.952	-1.64719	1.31054e-08	9.87707	5.94453	3.96519	2.90781
	FBgn0039941	CG17167	X	23068301	23081144	187.258	-1.98107	7.27317e-11	6.84333	4.93095	1.31395	1.09855
	FBgn0040060	yip7	3L	6035216	6036175	12793	-1.54099	1.14616e-10	1377.23	1074.42	453.939	400.384
	FBgn0040099	lectin-28C	2L	7857077	7860120	2594.79	-1.59017	2.68482e-15	72.4686	59.8952	43.9173	23.2446
	FBgn0040211	hgo	2L	11136393	11138565	134.427	-3.64216	2.99441e-22	14.0201	11.462	0.903057	0.555727
	FBgn0040252	Ugt303A1	3R	11175529	11177910	250.828	-1.36624	6.63557e-06	11.3245	7.95505	3.42461	2.17708
	FBgn0040299	Myo28B1	2L	7666047	7689459	719.519	-1.00592	2.88659e-05	9.4684	7.77115	4.12038	2.73854
	FBgn0040319	Gclc	X	8102181	8116147	2003.48	-1.15382	1.22739e-08	36.7126	29.0395	19.593	12.4579
	FBgn0040342	CG3706	X	930931	932475	79.4091	-3.22522	2.02533e-08	5.86437	4.13171	0.386065	0.611269
	FBgn0040349	CG3699	X	946662	947500	729.693	-2.68221	0.00454541	144.252	94.3769	35.9004	14.1391
	FBgn0040364	CG11378	X	1170828	1173797	505.565	-1.48949	4.26503e-07	17.3135	14.0938	6.45047	6.24406
	FBgn0040532	CG8369	3R	8822008	8822838	5166.81	-2.09134	2.00958e-06	1013.22	816.031	385.933	136.774
	FBgn0040723	CG5011	2L	1200671	1201220	599.06	-2.88163	0.010681	164.101	131.2	20.3111	17.5967
	FBgn0040729	CG15126	2R	19690798	19691078	177.479	-3.34804	1.02007e-07	67.6053	74.2798	12.3994	12.3994
	FBgn0040730	CG15127	2R	19680768	19681391	38.2398	-1.80601	0.000905994	4.98329	4.37925	1.93911	0.872601
	FBgn0040736	BomS3	2R	18387895	18388734	62.1021	-3.39862	8.13171e-12	8.02765	7.30973	0.435278	0.507824
	FBgn0040763	CG18336	2R	11293776	11294586	108.477	-1.99777	1.87464e-07	13.4737	10.089	12.0983	3.13942
	FBgn0040764	CG13230	2R	11154896	11155293	68.0992	-4.26489	1.1769e-13	27.8702	19.6318	0.40276	1.61104
	FBgn0040814	CG14113	3L	13329135	13329699	62.0125	-1.40956	0.000646669	15.9351	10.3924	4.59822	2.64153
	FBgn0040832	CG8012	3L	8215280	8216198	170.734	-1.75144	0.000196432	23.5202	23.3466	8.77153	5.14193
	FBgn0040837	CG8620	3L	7158099	7158874	29.1496	-1.917	0.00108978	3.77918	2.43405	2.95054	1.04697
	FBgn0040871	CG12479	X	14151579	14152006	43.0532	-2.18891	0.00381749	7.14164	15.778	3.16614	2.11076
	FBgn0040907	mRpL33	X	4321764	4322231	72.1007	-1.12245	0.00479489	20.7335	13.6578	12.485	6.45777
	FBgn0040963	CG18662	2L	8980659	8981432	87.7313	-1.06193	0.0140067	11.006	7.96984	5.79124	2.3478
	FBgn0042101	CG18744	3R	7797078	7798771	38.8778	-1.68891	0.0069081	2.54046	3.25946	0.605721	0.372752
	FBgn0042103	CG18746	3R	7788282	7790187	44.4781	-1.01551	0.0338717	1.96443	1.93275	0.650979	0.773037
	FBgn0042104	CG18747	3R	7780884	7783446	293.507	-1.64961	3.98071e-09	19.4612	14.1111	7.49564	5.41993
	FBgn0042105	CG18748	3R	7786170	7787923	82.9271	-1.79461	1.06152e-05	5.56437	3.2998	2.16927	0.913375
	FBgn0042206	GstD10	3R	12364776	12365735	1375.2	-1.24252	3.28388e-09	129.456	96.242	64.5087	38.8756
	FBgn0043470	lambdaTry	2R	11336840	11337791	35.6316	-8.56313	2.35862e-08	6.33791	6.69497	0.0989805	0
	FBgn0043471	kappaTry	2R	11337797	11338733	117.688	-6.07357	1.35499e-21	23.7399	18.2815	0.209321	0.104661
	FBgn0043575	PGRP-SC2	2R	8716950	8717695	784.352	-1.79682	1.09378e-05	109.006	86.4506	26.6866	37.3613
	FBgn0043576	PGRP-SC1a	2R	8709733	8710320	50.0985	-9.058	1.826e-09	12.8098	9.42212	0.189593	0
	FBgn0043783	CG32444	3L	21636947	21639060	482.563	-1.33748	2.15788e-06	53.4682	32.6326	9.22958	7.01753
	FBgn0044872	FucTC	X	23008766	23011303	92.2517	-1.55415	1.43209e-05	7.01887	4.74687	1.49477	0.857657
	FBgn0046114	Gclm	3R	22685006	22686510	747.381	-1.31347	2.79168e-07	49.0737	33.9257	19.1904	15.6161
	FBgn0046297	lncRNA:CR9284	2R	21803402	21804338	610.81	-1.3843	3.0217e-08	58.745	46.1771	47.7604	20.7297
	FBgn0046302	CG10650	2L	18993360	18995934	1812.5	-1.44099	2.32986e-08	125.734	102.715	21.4403	18.0641
	FBgn0046875	Obp83g	3R	6111671	6112302	101.65	-1.30521	0.000231969	22.3264	16.8746	5.6094	4.61418
	FBgn0047351	CG31468	3R	23699328	23700354	129.504	-1.69261	1.6989e-06	15.9754	9.02702	7.76892	3.72908
	FBgn0050029	CR30029	2R	11246105	11246654	2701.14	-1.77576	6.94875e-14	482.817	422.465	99.1656	112.961
	FBgn0050031	CG30031	2R	11350811	11351621	20.9992	-3.42689	0.00191226	4.9084	2.2789	0.371313	0.371313
	FBgn0050049	CG30049	2R	12355671	12359087	57.6183	-3.44043	2.90555e-11	2.67368	1.7758	0.4322	0.152541
	FBgn0050103	CG30103	2R	17493695	17495998	68.9172	-1.36172	0.00177335	2.49775	2.4735	1.45017	0.575068
	FBgn0050272	MFS1	2R	22829644	22831877	67.8267	-4.26914	7.56715e-13	6.70492	3.44406	0.0328077	0.0984231
	FBgn0050334	CG30334	2R	12440633	12441320	62.1153	-1.91731	0.00299443	10.7317	6.0517	5.37571	2.49308
	FBgn0050339	CG30339	2R	9601431	9602901	152.763	-1.89005	4.56617e-07	14.4307	10.2035	4.76508	2.59913
	FBgn0050360	Mal-A6	2R	8465158	8467595	3475.65	-1.92167	4.5077e-15	252.645	176.38	29.2436	19.7425
	FBgn0050432	CG30432	2R	6197387	6198266	48.3932	-1.15086	0.0144726	5.23462	4.59797	1.58353	1.14014
	FBgn0050495	CG30495	2R	7656895	7659061	87.3286	-1.54627	2.12491e-05	5.28427	3.73202	1.54099	1.15574
	FBgn0051015	PH4alphaPV	3R	30646106	30648551	182.6	-1.61922	7.70773e-06	9.42899	7.54319	3.00656	1.92728
	FBgn0051029	CG31029	3R	30129279	30132395	425.443	-1.33244	2.62593e-08	12.4347	8.75896	5.70793	4.45317
	FBgn0051091	CG31091	3R	25899903	25902172	36.4921	-7.18283	8.771e-07	4.15219	2.01678	0.065772	0
	FBgn0051103	CG31103	3R	25219318	25221444	225.965	-1.76273	1.81725e-09	22.9623	15.6228	3.22624	2.03456
	FBgn0051104	CG31104	3R	25285473	25286974	33.8809	-1.61769	0.00305469	2.47267	1.37763	0.747983	0.498655
	FBgn0051148	Gba1a	3R	23700621	23702605	628.87	-2.42218	2.02867e-20	44.9749	34.8844	6.09534	4.51896
	FBgn0051226	CG31226	3R	18851305	18851798	154.228	-1.12645	0.000383779	28.6224	27.089	18.6071	15.1894
	FBgn0051233	CG31233	3R	21749853	21753237	1029.93	-2.85523	8.18722e-36	61.729	43.8937	4.25095	2.75696
	FBgn0051245	CG31245	3R	19376195	19377225	77.0632	-1.48006	0.00494635	6.04031	10.6074	2.39244	1.40426
	FBgn0051259	CG31259	3R	8523944	8526667	93.1243	-1.99189	7.02545e-08	5.69998	4.54681	0.596998	0.497499
	FBgn0051262	CG31262	3R	17217116	17223074	48.7295	-1.68153	0.000195636	2.71331	2.17695	0.747678	0.373839
	FBgn0051265	CG31265	3R	17128212	17129120	76.6597	-1.14703	0.00205863	10.2443	7.11624	1.98769	2.0429
	FBgn0051266	CG31266	3R	17132662	17133719	416.717	-1.10498	3.02732e-05	53.2611	37.1466	15.5843	11.0614
	FBgn0051288	CG31288	3R	25297960	25299557	108.593	-1.70162	7.02815e-07	7.40775	6.5172	1.72072	1.90675
	FBgn0051294	CG31294	3R	15715505	15716585	84.2703	-1.53458	0.00038402	6.5717	8.0705	7.313	3.42508
	FBgn0051321	CG31321	3R	14310362	14314412	413.24	-1.71242	4.21455e-11	22.3757	16.3448	4.7296	3.71005
	FBgn0051343	CG31343	3R	21745266	21749003	801.119	-2.10635	9.19879e-14	29.5587	21.1346	5.47868	3.98644
	FBgn0051380	CG31380	3R	25787997	25789455	17.1497	-2.93553	0.000277292	1.3111	1.11829	0.409561	0.111699
	FBgn0051431	CG31431	3R	21870681	21873640	197.442	-1.35996	3.31769e-05	10.3338	8.02025	2.65167	1.85064
	FBgn0051446	CG31446	3R	15693086	15694194	91.8325	-3.50456	5.11322e-15	19.2857	13.4081	0.665613	0.443742
	FBgn0051463	CG31463	3R	8292335	8293609	336.712	-4.32294	6.29424e-42	32.6135	25.9247	1.45657	1.00453
	FBgn0051674	CG31674	2L	20831262	20832859	116.5	-2.15609	1.9356e-10	8.83767	6.4274	3.51052	1.48522
	FBgn0051741	CG31741	2L	18084256	18086714	358.706	-2.7457	7.55879e-24	21.8471	18.7484	2.40357	1.9472
	FBgn0051769	CG31769	2L	14109597	14110739	99.4556	-1.54987	8.01188e-06	8.6302	7.19183	3.27275	2.68366
	FBgn0051784	CG31784	2L	17123307	17125961	132.825	-1.24006	5.69252e-05	4.26311	3.45015	2.4259	1.37623
	FBgn0051792	CG31792	2L	18997448	19002713	373.151	-1.27713	1.81346e-06	10.606	7.39988	3.48694	1.68059
	FBgn0051821	CG31821	2L	15900935	15902410	187.482	-1.09969	0.00112143	13.2758	10.7556	5.0307	3.10591
	FBgn0051823	CG31823	2L	15898879	15900524	16.2082	-2.03292	0.0208294	0.738791	1.04102	0.172488	0.0862442
	FBgn0051860	ZnT33D	2L	12164241	12166704	57.2551	-1.00511	0.0300058	2.16844	1.77418	1.53848	0.65935
	FBgn0051958	CR31958	2L	3785738	3786343	24.639	-2.04838	0.00237618	2.81589	3.80974	2.02531	0.736476
	FBgn0051997	CG31997	4	154654	156060	1359.8	-1.5304	1.00631e-11	149.936	135.072	124.111	56.4325
	FBgn0052053	CG32053	3L	10090170	10092346	119.971	-1.4176	7.73014e-05	7.21101	4.01282	1.91665	1.77467
	FBgn0052054	CG32054	3L	10092768	10094738	93.3247	-1.7309	1.47149e-06	4.24696	3.663	0.818033	1.05663
	FBgn0052068	Adi1	3L	10663376	10664435	1150.08	-1.08427	2.40559e-06	130.965	100.759	93.9828	53.3131
	FBgn0052192	CG32192	3L	18040317	18041738	174.788	-2.0406	3.79769e-10	15.0587	13.5331	9.37844	3.47349
	FBgn0052232	CG32232	3L	4993950	4996877	39.7794	-1.82363	0.00142102	1.73385	0.819292	0.364161	0.242774
	FBgn0052241	CG32241	3L	4465105	4466630	2584.56	-3.17915	2.60367e-42	262.937	252.462	20.255	14.3395
	FBgn0052249	CG32249	3L	4470001	4471012	7008.08	-1.99806	3.38181e-22	683.344	520.054	134.12	137.804
	FBgn0052284	CG32284	3L	3186664	3187245	127.571	-2.72156	2.03267e-15	48.5343	37.5629	3.91763	2.57739
	FBgn0052379	CG32379	3L	7396355	7398208	56.1205	-1.64716	0.000677041	6.08529	4.5938	0.498997	0.582163
	FBgn0052405	Cpr65Av	3L	6139223	6139974	259.332	-2.93813	3.44937e-24	46.6639	36.4969	8.52567	5.53615
	FBgn0052475	mthl8	3L	22428	26308	363.847	-1.47263	4.44001e-09	10.8025	8.05984	5.8991	2.99357
	FBgn0052483	CG32483	3L	688523	690081	297.047	-3.96364	3.77669e-39	24.3319	18.1218	1.33213	1.13029
	FBgn0052495	Gss2	X	17899702	17906025	15.8678	-3.23497	0.000505918	1.16474	0.476483	0.172014	0.0516042
	FBgn0052564	CG32564	X	17206407	17207854	139.554	-3.19491	1.24087e-08	14.8431	11.8337	1.81317	1.20878
	FBgn0052571	TwdlX	X	16731091	16732630	353.825	-2.09228	5.27697e-14	23.4787	21.1798	4.11183	4.14822
	FBgn0052581	CG32581	X	15796908	15799162	131.8	-6.0173	1.55184e-23	16.3732	14.2128	0.103012	0.137349
	FBgn0052603	CG32603	X	14184561	14185807	629.863	-4.32057	0.00958956	79.8246	60.6241	4.84284	4.78842
	FBgn0052633	CG32633	X	13561671	13563359	600.768	-1.74392	0.000121188	37.4694	26.0913	13.5611	12.8054
	FBgn0052652	lncRNA:CR32652	X	12411018	12412181	246.637	-1.0292	8.9952e-05	32.7706	24.8691	11.5946	6.78281
	FBgn0052657	lncRNA:CR32657	X	12087211	12087695	15.2682	-2.16523	0.00676363	8.18519	4.57408	1.06776	0.667347
	FBgn0052667	ssp7	X	11139762	11140263	133.904	-1.91179	2.36756e-09	33.1595	23.6854	10.0286	7.23373
	FBgn0052673	Rab9E	X	10660955	10661843	13.6325	-2.12753	0.0166706	1.69592	0.847959	1.02082	0.136109
	FBgn0052750	CG32750	X	6194737	6196439	108.856	-2.14661	7.8048e-10	9.29407	7.36342	0.782368	0.876252
	FBgn0052751	CG32751	X	6196580	6198654	29.7345	-1.58926	0.00603623	2.72459	1.66246	0.446266	0.251025
	FBgn0052774	Muc4B	X	4244095	4246139	23.3321	-1.41552	0.0270547	0.80828	0.934574	0.589607	0.308842
	FBgn0052843	Dh31-R	2R	13267798	13295927	270.717	-1.26158	1.2528e-06	9.60343	8.23151	3.54276	1.94382
	FBgn0053093	CG33093	3R	22530694	22531922	87.9936	-1.37135	0.000322017	6.82148	6.98012	4.85124	2.35824
	FBgn0053120	CG33120	2L	18841400	18844579	703.12	-1.08007	5.60722e-05	34.0438	27.4636	14.0469	6.30363
	FBgn0053127	CG33127	2L	322101	323091	109.033	-2.22121	1.02625e-08	10.6379	8.01556	1.27538	1.12233
	FBgn0053178	CG33178	X	15082827	15084017	96.2675	-2.44121	3.68865e-07	12.8692	11.5679	3.04273	0.841607
	FBgn0053181	CG33181	X	8489348	8517029	1274.33	-1.4331	9.05059e-09	17.4823	17.7591	9.99704	5.01279
	FBgn0053192	MtnD	3R	20534962	20535301	347.653	-2.3194	2.68376e-13	127.254	116.87	31.3912	18.1602
	FBgn0053225	CG33225	2R	21590275	21591584	176.692	-2.02529	5.2174e-10	21.3819	18.4141	3.479	2.0686
	FBgn0053286	CG33286	3L	20970812	20974700	157.252	-1.22741	6.75124e-05	3.51302	3.25997	1.97988	1.15109
	FBgn0053306	CG33306	2L	13842888	13843742	2375.56	-3.30718	1.07151e-40	437.385	291.216	31.1248	22.7989
	FBgn0053346	CG33346	3R	28669233	28670452	253.703	-1.80038	1.97272e-11	21.019	16.6687	5.65007	4.12302
	FBgn0053465	CG33465	2R	15819114	15821114	243.843	-2.4565	4.63709e-16	14.5846	11.5525	3.92368	1.71215
	FBgn0053489	CG33489	3L	11574764	11577044	78.6676	-1.2755	0.00427049	3.77171	3.77171	2.91749	1.07261
	FBgn0053510	CG33510	2L	21082643	21084326	19.6555	-2.31207	0.00187106	2.2167	1.08477	0.230114	0.197241
	FBgn0053667	CG33667	X	6471673	6472378	21.7757	-2.00754	0.00258545	3.3356	2.32716	0.948483	0.689806
	FBgn0053965	CG33965	3L	1232882	1234015	73.8282	-3.77445	1.52423e-13	11.1725	7.05301	0.485376	0.30336
	FBgn0053966	CG33966	3L	1234130	1235420	142.821	-2.14907	1.60516e-11	10.5735	9.03403	2.80913	2.08084
	FBgn0054026	CG34026	X	9533818	9534625	513.248	-4.41422	1.89164e-35	66.0344	66.3626	3.72232	1.69197
	FBgn0054043	CG34043	2L	10278951	10280872	80.6287	-1.80765	4.35137e-06	9.559	5.85127	3.47683	1.0635
	FBgn0062412	Ctr1B	3R	8317612	8319205	3962.36	-2.47752	2.62441e-07	384.653	332.429	92.4649	73.1019
	FBgn0062928	hpRNA:CR33940	3L	19486745	19488439	359.893	-1.37979	7.62883e-08	54.8647	37.0798	11.0229	6.69745
	FBgn0063495	GstE5	2R	18404605	18405338	76.1	-1.50455	8.18259e-05	8.83713	7.57469	3.04736	1.89614
	FBgn0069923	CG41128	3R	3750363	3752353	65.1807	-1.36644	0.000870437	25.3858	15.6855	7.77863	3.62109
	FBgn0082978	snoRNA:Psi28S-3091b	3R	5596526	5596658	35.9888	-1.87426	0.00115517	31.321	14.7171	13.4227	4.19459
	FBgn0082989	snoRNA:Psi28S-2442a	3R	5598638	5598777	21.7303	-1.61475	0.0154348	15.7401	18.2788	8.60385	2.50946
	FBgn0083050	snoRNA:Psi18S-1377b	3R	30207493	30207630	91.4566	-1.84941	9.71164e-06	101.774	74.1241	33.0443	13.8573
	FBgn0085191	CG34162	2L	11531820	11533756	13.0116	-1.92396	0.018957	0.876239	0.693689	0.424999	0.130769
	FBgn0085194	CG34165	2L	14713750	14714526	87.0866	-1.94255	1.01776e-06	12.5239	10.7347	7.56435	3.4195
	FBgn0085217	CG34188	2R	15427091	15428023	17.572	-1.81567	0.0138012	2.06577	2.38358	1.31295	0.386163
	FBgn0085274	CG34245	3L	14893734	14894416	23.258	-1.33481	0.049051	4.02458	5.0978	1.13327	0.61022
	FBgn0085280	CG34251	3L	17671622	17683581	268.833	-1.87245	1.36983e-11	23.5328	19.334	7.69435	4.24063
	FBgn0085300	Cpr65Ay	3L	6158075	6158630	25.2759	-3.3886	0.000157418	5.44816	5.22579	0.573197	0
	FBgn0085317	CG34288	3R	22446763	22447263	119.422	-1.69128	2.17877e-05	35.6688	37.423	3.56602	3.56602
	FBgn0085330	CG34301	3R	8773435	8773810	99.7798	-1.25678	0.000828405	27.7777	17.9558	3.15311	7.29157
	FBgn0085345	CG34316	3R	15230585	15231686	285.542	-3.09501	5.42173e-13	39.2885	31.8844	5.05954	2.43607
	FBgn0085359	CG34330	X	19068275	19068973	2765.43	-2.97663	5.66843e-17	438.187	374.154	78.5139	57.2593
	FBgn0085415	CG34386	2R	18062415	18093628	60.267	-1.02305	0.0173925	2.6336	1.73869	0.881268	0.73439
	FBgn0085466	CG34437	3R	28283719	28284725	97.0117	-2.34011	8.46658e-10	11.9885	8.10983	2.78035	1.19158
	FBgn0085474	CG34445	2R	22647892	22648478	117.574	-1.35396	3.68011e-05	25.9276	23.1246	8.3032	4.98192
	FBgn0085483	CG34454	3L	231681	232350	28.3121	-1.58957	0.00524841	6.47848	4.60969	1.21437	0.971495
	FBgn0086450	su(r)	X	9196808	9201820	468.902	-1.4174	8.94072e-05	11.9879	8.64109	4.92322	3.77794
	FBgn0086519	Cpr47Eg	2R	11277957	11278445	36.6307	-3.83812	1.18277e-08	11.2091	9.34091	2.42228	0.403713
	FBgn0086611	Lcp65Ag3	3L	6130386	6130989	16.4424	-2.64745	0.00152566	6.57315	2.97357	0.0867674	0.34707
	FBgn0086658	snoRNA:Psi28S-1180	2R	11591341	11591485	44.0182	-1.6124	0.00228786	39.0669	21.8947	15.3766	4.61299
	FBgn0086672	snoRNA:Or-aca5	2R	9095685	9095832	153.56	-1.16736	0.0039015	143.652	84.7699	32.9849	30.6759
	FBgn0086704	stops	3R	31158156	31169106	83.0178	-1.88713	6.34493e-06	4.61103	3.77548	1.17989	0.742895
	FBgn0250815	Jon65Aiv	3L	6039155	6040135	63709.2	-2.20088	0.0216986	9541.58	8204.36	1946.72	1640.01
	FBgn0250844	CG4218	2L	14547498	14549109	238.028	-1.08078	0.000842705	14.1337	13.7574	8.40719	4.61195
	FBgn0250904	CG34434	X	5614554	5616370	387.648	-1.21455	8.91086e-07	17.9268	15.4634	11.5799	5.57551
	FBgn0259101	CG42249	X	11096273	11108148	1112.77	-2.50864	7.02856e-25	46.1919	31.3	9.19783	5.21836
	FBgn0259148	CG42263	3L	19954547	19955799	23.1444	-2.11567	0.00119539	1.99624	1.62485	2.23646	0.59639
	FBgn0259230	lectin-22C	2L	2036409	2037265	90.6962	-6.51032	5.87172e-16	13.7237	10.6668	0.149449	0.0747244
	FBgn0259739	CG42393	3L	18042733	18044214	180.429	-1.73765	8.47378e-07	15.8077	15.4261	7.07736	2.44047
	FBgn0259998	CG17571	2L	20255988	20257192	2223.88	-3.77661	9.3416e-13	199.468	168.409	12.7461	14.9324
	FBgn0260008	UQCR-11	3L	25120709	25126171	2323.77	-2.04679	2.33105e-10	98.0851	123.41	59.4876	28.8811
	FBgn0260393	CG17147	3L	20223932	20225324	437.263	-2.4611	1.81729e-23	67.8505	48.4006	6.34556	4.27184
	FBgn0260643	CG42535	3L	10630034	10630935	18.5075	-1.76197	0.0155942	2.96218	2.4236	2.14345	0.504341
	FBgn0261393	alpha-Est5	3R	7533496	7536390	582.635	-1.0109	0.00105102	20.7803	16.6981	8.96074	6.87895
	FBgn0261531	CG42659	2L	18007360	18007842	39.5512	-2.34856	2.41245e-05	8.07937	7.39661	4.28371	1.74026
	FBgn0261534	l(2)34Fc	2L	14349020	14351513	1163.29	-3.36683	0.0174078	174.182	125.783	59.9676	31.2827
	FBgn0261575	tobi	3R	25344761	25346921	1119.27	-2.07647	4.1149e-16	63.4621	45.7778	15.7523	11.3093
	FBgn0261632	lncRNA:CR42715	2R	14639361	14639762	9.19617	-2.48133	0.018467	4.79124	3.53039	0.419419	0.139806
	FBgn0261675	Npc1b	X	20934869	20939503	386.074	-2.88931	1.319e-23	9.98133	8.08437	1.71731	1.18576
	FBgn0261682	CG42729	3L	15526910	15527516	69.0436	-1.25024	0.0113117	14.1092	11.1389	2.01061	1.52806
	FBgn0261930	vnd	X	582121	598151	205.246	-2.55861	2.48383e-08	4.6423	3.61445	1.31546	0.876973
	FBgn0262100	CG42853	3L	18120932	18121989	105.95	-1.40341	5.96152e-05	11.544	8.0385	7.4709	3.31097
	FBgn0262104	CG42857	3R	9820514	9821191	14.1714	-1.80284	0.0376736	1.90296	3.33018	0.911881	0.331593
	FBgn0262107	asRNA:CR42860	3L	2088166	2089626	18.3002	-1.91866	0.00698957	1.10266	0.902174	0.707537	0.275153
	FBgn0262116	RNASEK	2R	4186835	4188127	747.894	-1.78576	2.37415e-16	84.9946	63.7307	45.3	11.206
	FBgn0262146	MtnE	3R	20534021	20534704	385.77	-2.90999	1.07573e-26	72.6532	47.6264	15.1883	9.5431
	FBgn0262531	CG43085	3L	17645486	17646737	1545.74	-1.90175	5.28925e-20	173.928	145.402	57.2471	19.9281
	FBgn0262570	CG43110	2R	17477565	17486220	455.615	-1.20742	3.25077e-05	7.57661	5.52543	2.64373	1.01363
	FBgn0262587	CG43124	3R	28263871	28264773	229.362	-2.16773	5.73456e-08	27.2061	21.8274	4.64289	2.64387
	FBgn0262605	CG43131	3R	5108678	5109178	33.6241	-1.92319	0.000418837	7.0358	5.08742	1.40069	1.14602
	FBgn0262682	asRNA:CR43152	X	12973825	12974615	53.2632	-2.5731	4.44543e-07	8.63096	9.40678	4.58755	0.958592
	FBgn0262845	CG43209	2R	23601981	23602456	28.2535	-1.79583	0.00255822	8.00313	4.61197	5.57881	1.65856
	FBgn0262891	CG43246	3L	14536634	14537272	17.2821	-1.91093	0.0135568	2.06351	2.66536	1.51874	0.966471
	FBgn0262944	lncRNA:CR43263	2L	1216854	1217785	37.2959	-2.23263	0.000269314	3.49876	4.102	2.48096	0.402318
	FBgn0262951	lncRNA:CR43270	3L	22665300	22669528	64.8478	-2.02005	1.00891e-06	1.95717	1.45614	0.305803	0.34178
	FBgn0262952	mt:ND4	mitochondrion_genome	8207	9545	17332.9	-2.21696	1.42951e-08	1705.91	1981.67	683.533	217.347
	FBgn0262954	Rpb12	2R	15144968	15145519	339.467	-1.88976	1.04712e-11	122.371	112.582	65.6894	16.7335
	FBgn0262964	CR43275	2R	15373890	15374721	10.8342	-2.0424	0.0278758	1.62603	1.10866	0.580119	0.193373
	FBgn0262968	lncRNA:CR43279	X	7494544	7495497	98.7831	-3.03326	2.52579e-09	18.3206	12.6579	3.88553	0.647589
	FBgn0263235	Phae2	2L	12111110	12112256	276.662	-1.60044	2.47181e-09	19.2376	17.4075	5.40739	5.20711
	FBgn0263246	CG43389	3L	3248015	3249044	27.636	-1.89676	0.00128277	4.4766	3.01153	1.63959	0.423121
	FBgn0263390	Nha2	3R	22981459	22998528	275.076	-1.63305	7.78311e-10	12.257	10.5399	4.3084	1.97008
	FBgn0263406	lncRNA:CR43452	3R	20678183	20679079	102.47	-3.10005	1.3079e-15	15.1082	10.859	2.17901	1.61057
	FBgn0263802	lncRNA:CR43605	2R	10760778	10761668	21.3612	-2.67902	0.00120398	2.27609	4.11448	0.370856	0.370856
	FBgn0263981	asRNA:CR43730	2R	16288927	16291474	33.825	-2.08677	0.000163463	2.49743	1.52621	1.4947	0.515413
	FBgn0263997	CG43740	X	10333652	10347794	34.296	-1.59144	0.00271583	2.12373	2.04508	0.767537	0.383769
	FBgn0263999	CG43742	2R	21935002	21936863	48.5467	-2.51774	1.07899e-06	2.7494	2.56194	0.521555	0.561674
	FBgn0264296	CG43774	2L	4008653	4009090	251.473	-1.73445	2.35238e-07	53.6581	61.6995	11.5119	11.3698
	FBgn0264347	lncRNA:CR43803	2L	15960243	15961190	317.415	-1.05152	0.000122683	36.6665	30.9729	19.0333	9.38069
	FBgn0264469	asRNA:CR43877	3L	21528546	21529115	9.75887	-2.42333	0.0166495	2.56976	1.34074	2.48469	0.438475
	FBgn0264679	asRNA:CR43964	2R	18775411	18777166	34.0894	-1.73508	0.0038322	2.67331	1.15054	1.35849	0.760756
	FBgn0264776	CG44014	3R	15507940	15508886	65.412	-1.34756	0.00130559	6.46017	4.56667	1.71632	1.64481
	FBgn0264997	lncRNA:CR44148	2L	7684482	7685341	34.3397	-3.41246	7.92667e-08	8.9846	8.19184	1.38139	0.368371
	FBgn0265041	CG44158	3R	18208779	18209282	21.3017	-3.38937	0.00018309	2.96213	5.00498	0.493113	0.0986227
	FBgn0265046	CG44163	2R	22090795	22091395	28.2461	-1.48632	0.0166569	8.43251	6.1177	1.6977	0.699052
	FBgn0265081	asRNA:CR44192	3R	10052846	10054298	83.2185	-1.70554	2.33291e-05	6.67991	5.21033	2.02091	0.988957
	FBgn0265186	CG44251	2R	12948348	12952293	327.697	-1.1379	9.884e-06	13.9353	9.38853	7.95309	5.1127
	FBgn0265191	Gyg	2R	21200483	21210821	3564.44	-1.09991	1.79653e-07	73.7363	62.386	68.2358	28.3722
	FBgn0265368	lncRNA:CR44309	2L	3562038	3563118	18.8819	-1.75225	0.0273314	1.39269	1.59165	0.3842	0.144075
	FBgn0265375	lncRNA:CR44316	2R	12320594	12320912	50.6229	-2.44677	2.49475e-07	24.6867	19.065	6.41503	2.61353
	FBgn0265444	lncRNA:CR44344	2R	17386841	17389081	26.1697	-2.22473	0.000343936	2.44805	1.67737	0.416109	0.19205
	FBgn0265453	lncRNA:CR44353	X	15547407	15547740	20.6311	-1.69718	0.011115	7.47758	5.17679	6.52315	1.67738
	FBgn0265487	mbl	2R	17216549	17379376	8479.43	-1.49166	0.000230506	33.918	47.8737	25.1641	14.4862
	FBgn0265580	lncRNA:CR44407	2L	10710101	10710733	20.9202	-1.80583	0.0185295	2.38179	2.53065	0.382309	1.05135
	FBgn0265631	CG44438	2R	5879196	5880395	15.0956	-2.02719	0.0163943	1.66799	1.37013	0.289533	0.115813
	FBgn0265728	lncRNA:CR44535	3L	2008722	2010751	11.7522	-2.43909	0.0117369	0.658999	0.494249	0.0315462	0.0315462
	FBgn0265914	asRNA:CR44703	2R	21068260	21069445	77.1883	-3.73671	4.47889e-13	9.94736	5.61133	1.07481	0.788193
	FBgn0266144	asRNA:CR44850	2L	14349070	14349799	36.0466	-2.81416	0.000203971	6.92288	3.61878	2.16114	1.23494
	FBgn0266252	lncRNA:CR44947	3R	20892591	20893771	19.3533	-2.45	0.00266701	1.36392	1.68217	0.949089	0.146014
	FBgn0266414	lncRNA:CR45054	3R	10083381	10090525	411.378	-1.39216	9.07782e-07	30.9303	23.6474	9.68077	4.91336
	FBgn0266417	ringer	3L	16354746	16359428	787.616	-1.55167	5.72093e-12	48.4731	37.5106	20.6557	10.2556
	FBgn0266631	lncRNA:CR45138	2R	9868219	9869159	13.8818	-1.64715	0.0371872	2.08822	1.74018	0.761203	0.338313
	FBgn0266657	asRNA:CR45164	3L	23149530	23150668	35.9089	-1.67593	0.00255083	3.92505	4.78856	2.95864	0.714155
	FBgn0266705	asRNA:CR45195	3R	10876834	10877783	93.8633	-1.83571	0.000525429	10.976	6.17745	4.4926	2.61594
	FBgn0266710	hog	X	14718273	14718942	78.5677	-1.8846	1.79789e-05	12.3263	10.9567	12.9138	3.83924
	FBgn0266742	lncRNA:CR45215	3R	8316984	8318006	130.761	-1.61884	3.04663e-05	11.4183	8.69731	5.48706	2.52693
	FBgn0266819	asRNA:CR45281	2R	9559255	9565190	54.8229	-1.92428	0.000699443	1.32515	0.460515	0.299378	0.191602
	FBgn0266822	lncRNA:CR45284	2L	14032006	14038306	14.5974	-2.6642	0.00234559	0.223592	0.294735	0.0592758	0.0296379
	FBgn0266887	lncRNA:CR45348	2L	897453	898050	17.0354	-3.2725	0.000417864	2.32434	3.01303	0.498721	0.332481
	FBgn0266994	asRNA:CR45445	3L	13018315	13019110	67.5982	-1.68253	4.98055e-05	6.56217	6.43951	2.45297	1.8758
	FBgn0267111	lncRNA:CR45551	3R	8225279	8232178	150.442	-2.63544	8.41084e-14	2.76573	2.25528	0.514235	0.225542
	FBgn0267151	lncRNA:CR45591	3R	13425833	13426178	106.075	-2.23686	7.49799e-05	43.5166	12.4748	29.6676	5.48206
	FBgn0267185	lncRNA:CR45625	X	12912560	12913009	22.1192	-1.69169	0.0462659	2.19869	4.71147	4.30225	1.61334
	FBgn0267339	p38c	3R	24149020	24150203	174.473	-1.61186	1.32335e-07	20.4609	14.098	5.17407	2.56529
	FBgn0267363	JYalpha	4	879	5039	104.916	-1.58017	4.22671e-05	2.53993	2.68553	2.49396	0.883277
	FBgn0267507	pre-rRNA:CR45847	rDNA	66807	74924	693.568	-1.49095	7.20072e-10	9.78528	6.31982	4.27106	3.0044
	FBgn0267508	28SrRNA-Psi:CR45848	rDNA	4492	5312	274.315	-3.45725	0.0210268	10.9121	55.7497	11.4381	5.39878
	FBgn0267516	pre-rRNA:CR45856	X	23278007	23283731	652.249	-1.9427	1.40508e-11	12.6191	6.88797	20.5051	3.02045
	FBgn0267524	2SrRNA:CR45864	X	23291700	23291729	15.5531	-2.13167	0.0352007	39.4247	64.3245	16.7221	14.8641
	FBgn0267667	lncRNA:CR46005	3L	6125405	6129890	26.5318	-1.85162	0.00763118	1.02155	0.485653	0.239409	0.0544111
	FBgn0267768	asRNA:CR46099	3R	25262182	25262636	20.6696	-1.63625	0.0263274	5.30109	3.15541	1.81622	0.660443
	FBgn0267798	lncRNA:CR46123	3R	1366234	1366601	209.563	-2.42362	6.41158e-15	86.1361	81.9794	17.796	6.91357
	FBgn0267803	asRNA:CR46128	3R	7537842	7541279	73.5604	-1.16473	0.00426045	2.31761	1.57525	0.745798	0.453964
	FBgn0267934	lncRNA:CR46214	3L	16759393	16762683	17.1319	-2.24662	0.00573215	0.643611	0.459722	0.2165	0.0481111
	FBgn0267954	lncRNA:CR46234	2R	18815654	18816452	15.8461	-1.60014	0.0363342	2.03425	1.79953	0.921156	0.818806
	FBgn0283437	PPO1	2R	17887220	17889973	4249.28	-3.20278	7.12656e-41	209.057	140.38	27.0496	19.6188
	FBgn0283461	Drs	3L	3369556	3369942	557.838	-1.93394	7.03661e-13	152.71	96.0424	22.7337	24.9171
	FBgn0286883	CR46405	4	215957	216263	8.44559	-2.24065	0.0383419	3.63016	5.61025	1.99323	0.398646
	FBgn0287211	CG46441	3R	20501316	20502010	64.3703	-2.38938	8.25649e-07	18.5309	14.3325	4.01318	0.802636
	FBgn0287423	Nplp2	3L	13356376	13357223	1098.52	-1.29328	1.69122e-07	194.091	194.333	37.3018	40.4243

## Sheet: 5. 95Cc del vs WT
	gene_id	gene_symbol	chr	start	end	baseMean	log2FC	pvalue	WT_1_RPKM	WT_2_RPKM	95Cc.del_1_RPKM	95Cc.del_2_RPKM
up	FBgn0000044	Act57B	2R	20944021	20946431	149838	1.06087	4.39311e-17	4310.1	3201.9	5712.9	5739.47
	FBgn0000055	Adh	2L	14615552	14618902	42.4968	1.30635	0.00507776	0.594017	0.643518	0.801601	1.2024
	FBgn0000166	bcd	3R	6755842	6759466	13.0213	7.18707	0.0478721	0	0	0	1.28146
	FBgn0000406	Cyt-b5-r	2L	16788774	16790721	1142.01	1.1901	4.07419e-14	33.7435	24.3081	60.5428	55.6072
	FBgn0000592	Est-6	3L	12188818	12190705	131.005	1.26017	5.68298e-06	4.11723	3.28453	4.14972	5.4671
	FBgn0001128	Gpdh1	2L	5943643	5948968	3280.34	1.22691	4.40513e-20	53.6132	41.9204	68.7082	63.2204
	FBgn0001187	Hex-C	2R	15218837	15220329	27.6216	1.30273	0.0377821	0.958968	0.458637	1.32967	1.07232
	FBgn0002534	Lcp3	2R	8435310	8436095	138034	1.05631	1.66298e-17	9190.01	7141.29	12762.6	12363.4
	FBgn0002933	ng1	X	3242412	3242934	239.696	2.38436	4.24812e-18	9.83275	8.56028	36.9351	36.0342
	FBgn0003086	Pig1	X	3248600	3249289	455.082	1.37992	2.08035e-13	21.3231	16.4966	44.1682	41.1839
	FBgn0003132	Pp1-13C	X	15359101	15361061	155.634	1.04521	5.43122e-05	5.56961	3.95263	6.39538	5.85178
	FBgn0003515	st	3L	16497651	16500460	134.854	1.41312	5.89377e-06	1.79915	1.82314	6.05738	5.26579
	FBgn0005666	bt	4	724400	776474	98665.3	1.41284	9.43999e-23	109.484	88.5086	237.811	216.64
	FBgn0010038	GstD2	3R	12371971	12372704	243.422	1.28221	6.23319e-09	14.2478	10.7707	28.0933	26.4356
	FBgn0010039	GstD3	3R	12373068	12373813	331.72	1.90525	6.85776e-20	13.057	10.4619	27.6625	27.9783
	FBgn0010043	GstD7	3R	12378500	12379255	48.372	1.1086	0.0122298	3.61478	2.63781	1.70946	3.22167
	FBgn0010294	ng2	X	3240026	3240571	217.094	2.47197	1.83114e-12	11.0074	7.98036	32.5007	43.0187
	FBgn0010295	ng3	X	3241491	3242084	1620.95	1.58778	2.00932e-09	127.329	111.306	253.511	268.177
	FBgn0010383	Cyp18a1	X	18688538	18693042	313.698	1.0644	1.17883e-05	5.22659	3.45037	7.91821	8.73734
	FBgn0010385	Def	2R	10054178	10054576	11.89	2.19449	0.0127444	0.936083	0.468041	4.17295	2.72847
	FBgn0010482	l(2)01289	2R	6721101	6740672	11545.2	1.5177	7.00688e-32	37.4399	29.6381	117.949	114.068
	FBgn0010549	l(2)03659	2R	9390165	9395281	75.616	3.11183	2.24703e-13	0.247217	0.123609	1.20976	1.35145
	FBgn0011286	RyR	2R	8860364	8888097	3241.29	1.87802	4.42755e-41	4.95764	3.63937	20.4563	20.8318
	FBgn0013275	Hsp70Aa	3R	11954163	11956544	9.99552	2.43818	0.0474798	0.177793	0	0.37581	0.356031
	FBgn0013276	Hsp70Ab	3R	11958535	11960909	13.0399	2.96247	0.00206038	0.0418575	0.0837151	0.281784	0.346811
	FBgn0015035	Cyp4e3	2L	9747839	9750071	25.7095	1.73284	0.00376042	0.567657	0.319307	1.20436	1.17348
	FBgn0015038	Cyp9b1	2R	7127838	7129808	91.9041	1.13574	0.000989461	3.21599	1.97247	3.99901	3.2451
	FBgn0015570	alpha-Est2	3R	7541810	7545230	1500.47	1.23789	3.35081e-11	43.8204	30.3647	53.125	46.7952
	FBgn0015576	alpha-Est8	3R	7509343	7515670	326.666	1.08337	3.54039e-07	7.70109	5.6761	7.16496	7.94833
	FBgn0015714	Cyp6a17	2R	14873953	14875739	954.243	1.1031	1.59643e-09	33.8869	21.5328	34.2509	37.543
	FBgn0016013	Faa	3L	4072032	4073954	136.869	1.23666	6.34052e-06	3.88338	2.78505	9.15563	7.53477
	FBgn0017448	CG2187	3R	31755356	31758637	201.391	2.45749	4.56389e-18	1.5141	1.6382	6.87032	6.11415
	FBgn0020638	Lcp65Ag1	3L	6134697	6135274	307.775	2.36518	4.47243e-27	10.5756	8.97036	63.5006	65.2443
	FBgn0020640	Lcp65Ae	3L	6137583	6138118	91.4211	1.67956	0.000330026	9.28293	3.36338	10.422	11.3588
	FBgn0020643	Lcp65Ab2	3L	6146674	6147089	19.2841	1.61088	0.0263884	1.55331	0.836396	3.83624	4.08374
	FBgn0020644	Lcp65Ab1	3L	6149548	6149960	109.765	2.50368	3.70323e-08	9.67102	4.73263	31.3488	16.5534
	FBgn0022160	Gpo1	2R	15857752	15862755	791.331	1.38721	3.91481e-14	8.86316	5.88733	32.6115	30.4065
	FBgn0025391	Scgdelta	X	1735945	1754065	157.794	1.91556	1.16562e-11	0.899677	0.848267	5.3882	4.20498
	FBgn0025835	CG17707	X	142731	148426	28.601	1.34114	0.0212015	0.186421	0.223705	0.560416	0.672499
	FBgn0026314	Ugt35B1	3R	11168503	11170246	123.49	3.67221	1.73348e-21	1.19269	0.485912	5.41056	6.06459
	FBgn0026403	Ndg	2R	10313891	10322104	1027.15	1.06338	8.82936e-11	7.97424	6.7129	21.5319	19.3848
	FBgn0026754	Ugt37C1	2R	16843296	16845038	13.4814	2.32632	0.00819865	0.104131	0.208263	0.621709	0.486555
	FBgn0027584	CG4757	3R	11161207	11163498	98.4619	1.26964	8.41489e-05	1.44904	1.33218	4.95305	4.41131
	FBgn0027657	glob1	3R	15896926	15904643	596.88	1.34863	5.2973e-11	12.2924	7.87171	32.285	28.4796
	FBgn0027934	alpha-Est4aPsi	3R	7526369	7528068	18.7915	7.71548	1.10132e-06	0	0	0.803774	1.3779
	FBgn0028526	CG15293	2L	14108057	14109447	693.185	1.23569	1.07232e-11	28.2958	23.6204	30.2882	30.0991
	FBgn0028573	prc	3L	11958872	11966131	110.487	2.12375	1.12034e-10	0.573573	0.393628	2.02471	2.00157
	FBgn0028699	Rh50	3L	4910368	4920198	518.53	1.0491	3.8386e-09	6.29481	4.96198	19.0296	18.2186
	FBgn0028948	CG15253	2L	15615357	15616351	14.5609	4.23531	8.99192e-05	0.0861821	0.172364	0.644025	1.28805
	FBgn0029669	CG13021	X	3514316	3515757	18.4138	1.54998	0.0279305	0.726942	0.999546	1.39038	1.69935
	FBgn0029723	Proc-R	X	4707916	4729487	208.598	1.11301	1.85028e-06	2.3848	1.98467	3.2033	3.0662
	FBgn0029725	CG2871	X	4775984	4777375	85.5967	1.31797	0.00011843	2.24449	1.36773	4.47946	5.72076
	FBgn0029745	Rpn13R	X	5131898	5132985	82.2787	1.02801	0.00781232	3.51778	1.73605	4.30576	5.0155
	FBgn0029765	CG16756	X	5427517	5428217	20.4184	1.60402	0.0430021	0.582218	1.35851	1.3176	1.78817
	FBgn0029848	Btnd	X	6217268	6219327	196.284	1.63329	7.08769e-11	3.22226	2.74042	6.195	6.2718
	FBgn0029880	CG14443	X	6633959	6636169	68.0643	1.1147	0.0023576	1.04415	0.852369	2.92112	3.34391
	FBgn0029990	CG2233	X	8035741	8037517	18403.1	1.42837	3.58163e-21	397.271	291.285	1342.22	1196.8
	FBgn0030048	CG12112	X	8558879	8560192	92.7964	1.10758	0.0014511	2.8444	3.14381	7.02188	5.96302
	FBgn0030331	CG15221	X	11724246	11736617	235.466	1.93248	2.97358e-13	2.47134	1.61434	7.43093	5.96538
	FBgn0030394	Cpr11A	X	12486970	12489448	1014.74	1.57327	4.73456e-20	21.6559	18.5296	42.7102	51.7329
	FBgn0030398	Cpr11B	X	12553124	12554235	561.712	1.10049	1.71933e-08	39.3741	36.8807	51.3291	50.4416
	FBgn0030455	CG4318	X	13153461	13154924	116.202	1.14742	0.000270687	2.88593	2.20688	4.28998	5.59105
	FBgn0030483	CG12725	X	13401839	13402863	34.8232	1.25297	0.0152839	1.45672	0.952472	2.28609	2.38135
	FBgn0030563	betaNACtes2	X	14314623	14315583	37.8782	1.27311	0.0114759	2.07071	1.7394	4.05228	2.40604
	FBgn0030588	CG9521	X	14851005	14853269	139.901	1.63178	2.87305e-09	2.22614	1.67648	5.76773	5.174
	FBgn0030776	CG4653	X	16704081	16705278	156.147	4.39023	5.80549e-29	0.923329	1.5109	18.1589	16.234
	FBgn0030824	CG5070	X	17203112	17203925	263.378	1.69024	4.22592e-06	14.7607	11.0705	29.9982	29.1287
	FBgn0031012	CG8051	X	19301330	19307925	696.607	1.2799	1.26201e-14	9.27144	6.90101	23.8645	27.441
	FBgn0031178	CG10918	X	21428614	21429256	89.1527	3.26491	3.75768e-07	1.45217	1.83941	16.8313	21.811
	FBgn0031232	CG11617	2L	204743	207297	49.0359	1.83253	3.55209e-05	1.20376	0.80251	2.25678	2.15262
	FBgn0031305	Iris	2L	1132332	1134098	22.9346	2.0273	0.00415884	0.288562	0.577124	1.19837	1.2326
	FBgn0031365	CG17650	2L	1758286	1759093	110.856	1.42951	9.25392e-06	6.72186	5.1124	12.947	11.2942
	FBgn0031466	CG3119	2L	2834887	2837833	159.622	1.29213	1.79092e-05	7.03695	3.73838	8.11149	8.93127
	FBgn0031522	CG3285	2L	3330928	3332876	224.102	1.368	1.95938e-07	8.38873	5.3146	11.3508	9.38478
	FBgn0031692	TpnC25D	2L	5216701	5219053	547.172	1.44826	2.08626e-15	13.2901	11.0818	38.3286	41.2857
	FBgn0031715	tomb	2L	5535861	5536758	20.2802	1.547	0.0446269	0.563573	0.61993	3.25288	3.8628
	FBgn0031857	LUBEL	2L	6759829	6772755	243.026	2.24942	1.57711e-21	0.593666	0.430699	2.00871	1.68712
	FBgn0031869	CG18304	2L	6932545	6942814	386.331	1.39686	3.57427e-11	1.71286	1.61389	3.85416	3.66219
	FBgn0032024	CG14273	2L	8342695	8344378	223.429	1.37251	1.99226e-05	5.24017	6.93837	18.7953	18.3777
	FBgn0032115	CG4438	2L	9396999	9397988	61.3554	1.28473	0.00148221	2.8273	3.06964	5.61934	4.44607
	FBgn0032136	Apoltp	2L	9634179	9656026	2642.39	1.16961	8.29457e-14	7.08858	5.50754	12.0879	11.4816
	FBgn0032282	CG7299	2L	10683427	10684409	13699.8	1.66695	6.12546e-17	333.827	332.387	1301.82	1523.6
	FBgn0032304	CG17134	2L	10820705	10821967	860.766	2.21709	2.63928e-22	23.6384	12.7197	60.426	53.7562
	FBgn0032536	Ance-3	2L	13914725	13956188	175.564	1.14845	5.81351e-05	2.50742	1.65345	4.65431	3.42064
	FBgn0032658	CG5681	2L	17986399	17988619	186.928	1.56174	1.44237e-07	3.21584	2.44059	5.84856	5.93718
	FBgn0032680	Ntf-2r	2L	18454649	18455419	50.4503	1.51464	0.000980288	2.68229	2.4907	3.3524	3.41687
	FBgn0032707	CG10348	2L	18714453	18732524	80.4563	1.08286	0.00312454	0.791218	0.733675	1.34597	1.41068
	FBgn0032801	CG10165	2L	19526910	19530305	202.91	1.20564	3.63799e-07	4.28191	3.54259	5.9584	7.03923
	FBgn0032896	CG14400	2L	20856987	20857891	106.161	1.71259	1.1581e-06	5.5496	3.01964	8.01884	6.92037
	FBgn0033033	scaf	2R	5676750	5691723	1732.76	1.21242	3.29327e-14	17.8158	13.8583	30.8053	32.0233
	FBgn0033048	CG7881	2R	5960275	5966856	62.4212	2.03483	1.63217e-06	0.51006	0.598766	1.66542	1.87074
	FBgn0033079	Fmo-2	2R	6642418	6645098	116.143	1.54601	3.9063e-07	2.12484	1.38823	7.25639	8.12511
	FBgn0033128	Tsp42Eg	2R	7028911	7033233	327.962	1.25574	1.04506e-05	10.6018	6.20493	28.9625	21.0579
	FBgn0033271	CG8708	2R	8159406	8161565	55.8627	2.45844	3.53857e-07	0.654003	0.872004	1.57478	1.92775
	FBgn0033464	CG1441	2R	9899018	9903287	37.5126	2.25857	0.000101321	0.378736	0.302988	3.23349	1.7306
	FBgn0033501	CG12911	2R	10256686	10261276	91.4821	1.23297	0.000389845	2.95543	2.85173	4.54029	4.61412
	FBgn0033524	Cyp49a1	2R	10449350	10458892	137.366	1.66197	1.92985e-09	1.3992	1.09029	5.47488	4.74489
	FBgn0033599	CG13223	2R	11256507	11258767	26.1023	1.56434	0.00859398	0.793282	0.375765	1.06773	0.955341
	FBgn0033600	Cpr47Ec	2R	11259106	11259976	4489.7	2.01584	3.14497e-47	149.112	107.803	625.813	638.719
	FBgn0033633	Smyd4-3	2R	11405597	11408079	60.0536	1.45056	0.00215559	1.60575	0.933574	2.37199	1.30227
	FBgn0033720	CG13160	2R	12371594	12375081	603.087	1.58765	2.10583e-17	6.26819	4.54616	27.7681	23.0158
	FBgn0033726	Cpr49Ad	2R	12390896	12391699	27.0158	3.45514	5.87162e-06	0.237726	0.832043	4.21916	3.2569
	FBgn0033729	Cpr49Af	2R	12405932	12407045	2505.34	1.20766	4.45807e-06	134.023	80.9794	174.602	126.421
	FBgn0033770	wuc	2R	12700081	12700851	80.3811	1.72534	1.75927e-06	4.75421	4.39764	10.4924	8.37697
	FBgn0033904	CG18327	2R	14166982	14168233	43.4084	1.15356	0.0144392	1.69761	0.917624	5.50732	3.31851
	FBgn0033921	tej	2R	14300103	14302353	178.404	3.99068	4.21506e-35	0.676856	0.468593	7.34745	7.2212
	FBgn0033980	Cyp6a20	2R	14882118	14884046	36.0289	1.91752	0.000345473	0.628848	0.28584	1.64039	2.17352
	FBgn0034053	Cyp4aa1	2R	15942864	15947266	114.066	1.55908	1.5199e-06	2.0625	1.16346	3.69127	4.16375
	FBgn0034092	CG7798	2R	16222112	16222627	38.5502	1.24693	0.00859984	2.59257	2.48455	6.51448	5.67001
	FBgn0034159	CG15615	2R	16793119	16796407	65.2756	3.56143	1.01711e-13	0.401879	0.442066	4.2361	3.27956
	FBgn0034204	CG10953	2R	17165084	17166643	3837.18	1.43064	4.02649e-09	116.485	89.5117	205.356	223.827
	FBgn0034229	CG4847	2R	17511513	17513855	8773.73	1.53525	4.21827e-32	180.599	134.19	496.294	545.581
	FBgn0034479	CG8654	2R	19979242	19984895	179.307	1.52809	4.79582e-09	2.91219	2.01809	3.65886	3.45206
	FBgn0034480	CG16898	2R	20003620	20005003	147.006	1.99386	4.92214e-12	3.95771	2.89861	8.89078	7.0526
	FBgn0034484	CG11044	2R	20231829	20234927	48.5013	1.84364	0.000123322	1.29075	0.582921	2.1639	1.80819
	FBgn0034624	CG17974	2R	21348945	21350578	86.5252	1.15916	0.000470408	4.87261	3.27265	8.1723	5.67057
	FBgn0034660	Loxl2	2R	21789623	21791580	8.01259	2.8503	0.0151502	0.0574966	0.0574966	0.387066	0.476389
	FBgn0034739	CG3927	2R	22594677	22596348	288.281	1.06068	1.91696e-06	10.7133	9.26417	21.1544	18.3801
	FBgn0034740	nsr	2R	22650556	22653595	232.859	1.07947	1.48207e-06	4.34241	3.33083	7.6146	6.80238
	FBgn0034899	CG13560	2R	23747560	23748477	294.888	5.93816	0.00116254	0.448626	0.616861	99.4437	79.1688
	FBgn0035192	galene	3L	1235726	1242025	175.573	1.26129	1.5473e-05	3.68615	2.48601	5.94018	5.08577
	FBgn0035385	FMRFaR	3L	3001716	3011860	105.912	1.06124	0.000586556	1.08455	0.806798	1.78482	1.36836
	FBgn0035410	CG14964	3L	3172817	3178580	615.408	1.09312	9.89245e-11	4.71316	3.56781	11.1246	10.6302
	FBgn0035545	CG12607	3L	4446573	4448072	247.332	1.75332	6.58534e-14	6.26	4.8009	27.1669	30.2232
	FBgn0035582	CG13705	3L	4896864	4898470	357.592	1.3586	2.84971e-07	10.9634	8.99191	17.7983	17.2805
	FBgn0035608	blanks	3L	5497523	5498958	610.925	1.30014	3.07172e-13	18.5667	13.771	29.0923	28.6569
	FBgn0035611	CG13285	3L	5533968	5535759	181.543	1.22033	5.88356e-07	7.24167	5.85127	9.50261	10.0937
	FBgn0035695	CG10226	3L	6234323	6240068	97.7087	1.72907	1.60983e-07	0.553283	0.446882	2.23033	1.80837
	FBgn0035734	CG14823	3L	7066314	7069463	144.624	1.60444	2.67479e-08	2.3367	2.30512	3.5064	3.88891
	FBgn0035777	CG8563	3L	7390742	7396013	113.212	1.39536	0.000477621	2.14346	2.67933	3.59922	4.14745
	FBgn0035798	frac	3L	7562610	7569499	587.703	2.38635	3.67108e-38	2.08583	1.5413	10.5881	10.8888
	FBgn0035931	CG13312	3L	8805811	8807213	34.0973	1.26741	0.0222374	1.01892	0.970402	3.89829	3.68945
	FBgn0036108	Cpr67Fa1	3L	10889990	10890700	128.713	2.21732	1.38101e-12	6.66595	5.86603	16.9574	18.2135
	FBgn0036181	Muc68Ca	3L	11610578	11620101	3993.13	1.717	1.39584e-26	11.6071	8.63746	29.4209	26.5939
	FBgn0036208	CG10361	3L	11798948	11800861	141.06	1.51783	4.37179e-06	3.91948	4.86966	7.2296	7.52555
	FBgn0036327	CG10748	3L	12971214	12972359	201.517	1.23202	1.63078e-06	11.0512	6.87156	12.4846	10.3671
	FBgn0036361	CG10154	3L	13435680	13437136	702.086	1.21385	5.33273e-13	20.2613	15.3274	58.867	60.6177
	FBgn0036377	CG10710	3L	13516273	13519605	67.5773	1.15106	0.00202216	1.17601	0.74045	1.86977	1.57357
	FBgn0036441	CG13476	3L	14705464	14706157	67.9038	1.35634	0.000354948	4.0601	3.22962	6.9073	7.63016
	FBgn0036469	CG18649	3L	15053568	15054135	825.153	1.83192	6.22056e-22	32.7456	31.1126	141.918	153.557
	FBgn0036471	CG13460	3L	15061029	15061705	4787.61	1.12483	7.7427e-10	252.554	184.283	771.863	633.784
	FBgn0036485	FucTA	3L	15147137	15154395	143.989	1.23353	0.000168834	1.98579	2.44405	3.06308	3.31682
	FBgn0036575	CG5157	3L	16136487	16137879	28.4686	2.47342	0.000607338	0.591297	0.110868	3.12826	1.96179
	FBgn0036622	Agpat4	3L	16378974	16381570	331.137	1.00316	0.000335888	8.84594	5.12765	17.9046	14.9051
	FBgn0036712	brv2	3L	17342050	17344696	31.5332	1.58712	0.00273102	0.485242	0.315408	0.474358	0.804346
	FBgn0036822	NijB	3L	18892383	18893278	45.1994	2.06669	8.27482e-06	1.55129	1.388	4.57795	3.87854
	FBgn0036834	CG6836	3L	18950629	18955406	40.8413	1.5381	0.00143386	1.19333	0.681902	2.56889	2.22381
	FBgn0036839	SmydA-2	3L	19000985	19003252	53.3466	2.01688	2.8491e-06	0.83849	0.637252	3.27785	2.38075
	FBgn0037069	Cpr78Cc	3L	21300580	21301171	429.75	1.79254	2.6726e-14	29.9963	26.176	50.4676	62.9417
	FBgn0037229	CG9766	3R	4269221	4277928	12.9133	1.94395	0.0199403	0.300102	0.250085	0.802928	0.802928
	FBgn0037420	CG15597	3R	6284462	6285200	2161.11	2.23249	1.53073e-22	77.0733	62.817	252.504	256.737
	FBgn0037503	CG14598	3R	7439760	7441976	85.4387	1.37532	3.35327e-05	2.34284	1.7263	3.34863	4.26551
	FBgn0037514	CG10919	3R	7758122	7759677	69.6642	1.06009	0.00645526	4.09797	4.66978	4.61783	5.06679
	FBgn0037562	Nazo	3R	8287876	8288613	19.4693	1.76249	0.0131299	1.03933	0.371189	2.66408	1.94406
	FBgn0037684	Srr	3R	9365398	9367763	1332.28	1.20847	3.12788e-13	46.7264	32.3888	49.8241	45.3159
	FBgn0037714	CG9396	3R	9570414	9571623	72.3431	1.45636	0.000116486	3.47354	3.74777	8.74539	8.65135
	FBgn0037761	CG8534	3R	9812747	9813939	89.5934	1.61417	0.000164872	3.88826	1.46514	5.57657	5.57657
	FBgn0037786	Alp13	3R	10073821	10075373	67.2558	1.35095	0.00115403	1.96886	1.3405	3.49067	4.39566
	FBgn0037807	CG6293	3R	10307806	10311613	183.336	1.39174	1.02332e-05	3.39847	1.7471	6.05673	5.04727
	FBgn0037910	CG14708	3R	11554145	11554869	89.2465	1.12572	0.000521574	4.7418	3.41688	7.03377	6.96614
	FBgn0038007	Cyp313a3	3R	12237138	12239266	50.7939	1.16565	0.00679734	1.31057	1.39513	2.22992	2.06833
	FBgn0038056	CG5961	3R	12458421	12460294	191.683	1.51652	9.59828e-09	4.95223	2.94866	8.95004	8.12742
	FBgn0038072	CG6225	3R	12654577	12660860	154.324	1.35458	1.16678e-05	2.02897	1.66007	3.17609	2.55364
	FBgn0038105	yellow-f2	3R	12993395	12995147	63.0694	1.15651	0.0147288	2.51788	1.69572	2.67109	2.0426
	FBgn0038130	CG8630	3R	13279721	13284527	455.192	1.732	1.18297e-15	5.70233	3.85937	25.8112	21.7049
	FBgn0038136	CG8774	3R	13298768	13302334	1396.52	1.95841	1.71063e-21	12.2137	7.15808	30.93	28.4705
	FBgn0038158	CG14370	3R	13587997	13588725	51.287	1.18368	0.0139108	3.52023	1.60706	5.50772	3.58002
	FBgn0038181	CG9297	3R	13771495	13779317	13125.2	1.04118	1.83296e-15	140.042	109.624	174.885	173.565
	FBgn0038190	CG9926	3R	13949454	13951138	12.0867	2.35092	0.0095064	0.131499	0.219165	0.796473	0.530982
	FBgn0038290	CG6912	3R	15135138	15137004	349.994	1.97427	7.37213e-20	8.51218	6.22236	17.7756	17.7365
	FBgn0038419	CG14879	3R	16345825	16349226	113.427	1.01952	0.00340416	2.1697	1.67659	3.65159	2.68124
	FBgn0038451	CG14893	3R	16620778	16622702	112.476	2.384	1.9556e-12	1.01669	1.13288	10.3403	7.83941
	FBgn0038481	CG17475	3R	17129339	17130426	869.879	2.31562	4.75829e-42	16.1705	11.9884	60.4806	54.8472
	FBgn0038658	CG14292	3R	18904933	18905655	1121.19	1.37853	1.93236e-06	92.8349	69.5322	154.945	141.135
	FBgn0038674	CG14285	3R	19025099	19026203	248.62	1.27429	5.19077e-06	8.58786	6.84984	16.7576	12.4443
	FBgn0038730	CG6300	3R	19771382	19773225	460.091	2.22462	1.0439e-16	6.71865	3.55342	25.9619	25.1479
	FBgn0038731	CG11659	3R	19775459	19777280	89.2409	3.26127	3.43836e-16	0.575173	0.43138	6.28518	7.42794
	FBgn0038783	CG4367	3R	20303955	20304977	914.911	1.16226	2.15401e-09	35.1018	34.0273	49.8833	58.4086
	FBgn0038915	CG17819	3R	21884728	21885550	87.9785	1.05646	0.00191321	4.50615	4.58384	11.3339	11.5539
	FBgn0038938	CG7084	3R	22298805	22304420	512.493	1.32804	1.71423e-11	5.01934	4.09988	9.03318	7.54687
	FBgn0038977	CG5376	3R	22488033	22488955	52.2009	1.8186	4.70422e-05	1.71177	1.33137	4.91178	5.45754
	FBgn0038986	sit	3R	22558342	22562572	90.3897	2.02069	5.03627e-08	0.981416	1.12574	4.12556	3.49776
	FBgn0039058	VhaAC39-2	3R	23158017	23159316	39.7977	1.20011	0.014706	1.5163	1.86091	2.69872	2.40431
	FBgn0039307	CR13656	3R	25268661	25269965	38.7462	1.52637	0.00570662	0.887725	1.47954	1.83211	1.87193
	FBgn0039324	CG10553	3R	25316461	25318111	52.369	2.92605	1.15159e-09	0.392078	0.424751	4.71465	5.00931
	FBgn0039325	CG10560	3R	25318550	25320101	411.267	2.30758	8.94852e-23	7.4954	5.94947	23.1198	21.2849
	FBgn0039428	CG14237	3R	26456877	26457242	31.7482	1.92162	0.0399948	0.615782	4.51574	3.92271	9.57141
	FBgn0039435	TwdlP	3R	26620608	26621364	16.9823	2.94694	0.000457414	0.294785	0.294785	1.5912	2.1879
	FBgn0039438	TwdlO	3R	26625932	26626738	24.3111	5.6171	8.90302e-06	0.0771369	0.0771369	3.72964	4.99931
	FBgn0039464	CG6330	3R	26949692	26958491	657.156	1.07314	5.93087e-10	12.424	8.77835	19.3334	17.1541
	FBgn0039519	Cyp6a18	3R	27478675	27482904	160.665	2.13003	2.68483e-15	0.830269	0.661808	3.44258	3.83456
	FBgn0039521	CG5402	3R	27502090	27502956	104.633	1.39922	4.83134e-05	7.12831	8.31637	11.4265	11.0976
	FBgn0039591	CG9988	3R	28636411	28638799	122.234	1.28616	4.62515e-05	2.03943	1.18073	4.52603	4.62514
	FBgn0039613	Nepl20	3R	28880792	28882945	107.479	1.02079	0.00103597	2.0624	1.31449	4.67354	4.15038
	FBgn0039667	FipoQ	3R	29494782	29498923	216.916	1.51856	1.42806e-09	2.73702	1.93789	7.0971	6.35221
	FBgn0039719	CG15515	3R	29905464	29906448	63.2841	2.18608	9.02174e-08	3.61445	3.46385	12.7651	10.0466
	FBgn0039748	CG15529	3R	30152059	30153699	79.1286	1.31982	0.000585901	2.77963	1.38981	3.3146	3.55136
	FBgn0039758	CG9737	3R	30241268	30243312	30.7059	2.02088	0.00028448	0.509177	0.470009	1.7046	1.60232
	FBgn0039779	PH4alphaSG2	3R	30490074	30491987	42.7477	2.72672	8.45891e-07	0.596153	0.198718	3.06994	2.3302
	FBgn0039780	PH4alphaNE1	3R	30496751	30500326	34.5259	1.53973	0.00290386	1.07633	0.733864	1.18423	1.35838
	FBgn0039798	CG11313	3R	30729837	30731165	441.02	1.29544	6.82872e-11	15.8425	11.3088	27.6174	26.9361
	FBgn0039801	Npc2h	3R	30745479	30746290	43.2744	1.22607	0.0112632	1.93235	1.32849	5.99879	6.39871
	FBgn0039817	CG15553	3R	31098868	31101169	67.5235	1.28525	0.00122334	1.47428	1.71335	2.84569	2.53298
	FBgn0039873	Smvt	3R	31759404	31761579	734.17	2.54769	2.21073e-29	10.694	6.06855	28.9619	25.4257
	FBgn0039897	CG1674	4	230730	245903	4859.42	1.35176	2.49419e-17	43.8941	36.4412	92.911	82.3377
	FBgn0040038	klhl10	Unmapped_Scaffold_8_D1580_D1567	53442	85529	87.0908	1.0364	0.00222618	1.5857	0.985706	1.52106	2.1383
	FBgn0040063	yip3	2R	23244044	23245399	71.9932	1.03933	0.00797599	2.35549	1.53107	5.7849	4.54992
	FBgn0040256	Ugt35C1	3R	11126597	11128328	372.689	1.63754	7.66715e-16	6.57775	4.77563	22.7589	20.0363
	FBgn0040755	CG17580	2R	12806614	12807811	43.1666	1.42548	0.00202469	1.66228	1.1464	3.83289	2.88941
	FBgn0040764	CG13230	2R	11154896	11155293	830.713	3.55971	2.23122e-37	27.8702	19.6318	253.5	321.818
	FBgn0042137	CG18814	3L	16369826	16370945	19.8417	1.8453	0.0102089	0.583058	0.466446	2.47435	1.23718
	FBgn0050047	CG30047	2R	12351793	12355413	434.868	1.27139	2.57895e-09	5.74489	5.00889	10.1667	8.48095
	FBgn0050151	CG30151	2R	20528503	20529464	143.002	1.00483	0.00218729	6.08913	5.27725	8.45181	10.4865
	FBgn0050163	Cpr60D	2R	24662682	24663406	872.839	1.13565	2.72457e-11	55.1038	42.5332	65.7245	81.6067
	FBgn0051097	CG31097	3R	25296128	25297778	58.7298	1.17564	0.0141235	2.70422	1.66856	2.90828	2.04808
	FBgn0051201	GluRIIE	3R	20644154	20648716	275.208	1.46027	9.26162e-11	3.92455	2.65926	5.06584	4.86378
	FBgn0051248	CG31248	3R	7129320	7130908	23.9578	1.56003	0.00904471	0.999622	0.922728	1.29317	1.88097
	FBgn0051262	CG31262	3R	17217116	17223074	143.736	1.51051	5.1104e-08	2.71331	2.17695	4.69243	3.6945
	FBgn0051265	CG31265	3R	17128212	17129120	214.582	1.60306	1.77499e-11	10.2443	7.11624	18.7188	17.0003
	FBgn0051267	CG31267	3R	17134197	17135283	369.433	2.29527	6.1427e-15	8.89098	5.16422	50.1558	38.1677
	FBgn0051269	CG31269	3R	17127126	17128201	305.017	1.58739	7.65387e-11	14.4318	10.9842	26.2933	21.3288
	FBgn0051272	CG31272	3R	10756296	10759398	503.319	1.31251	3.12099e-10	15.2013	9.3795	19.5719	17.4996
	FBgn0051343	CG31343	3R	21745266	21749003	3051.5	1.87303	5.11889e-34	29.5587	21.1346	87.7585	82.2257
	FBgn0051482	CG31482	3R	6601242	6602201	84.3343	1.17481	0.0029003	6.24815	3.91675	7.02911	5.02079
	FBgn0051624	CG31624	2L	21199045	21200375	118.613	1.2408	4.31117e-05	3.95655	2.54978	7.29106	5.79874
	FBgn0051664	CG31664	2L	1824172	1826500	38.0932	1.664	0.000724551	0.678966	0.493793	1.85353	1.50432
	FBgn0051702	tplus3a	2L	22071144	22072902	21.644	1.43538	0.0217141	0.498836	0.498836	0.815615	0.880864
	FBgn0051719	RluA-1	2L	10463340	10474349	199.083	1.22114	2.91234e-07	3.4934	2.78459	4.63469	3.72036
	FBgn0051769	CG31769	2L	14109597	14110739	254.888	1.27828	5.99775e-09	8.6302	7.19183	15.5743	14.3728
	FBgn0051861	CG31861	2L	12161767	12162605	69.1162	1.01053	0.0162266	5.11143	2.25504	5.55907	5.30348
	FBgn0051956	Pgant4	2L	3472603	3475338	224.369	1.71234	2.31228e-08	2.60518	1.73678	9.58784	6.68074
	FBgn0052040	CG32040	3L	9354033	9355457	19.2257	2.04616	0.00834729	0.204327	0.408653	1.23221	0.958387
	FBgn0052195	CG32195	3L	18112959	18119150	316.21	1.50105	1.42378e-10	1.77594	1.47204	7.00613	6.21816
	FBgn0052241	CG32241	3L	4465105	4466630	7768.14	1.21269	7.46866e-08	262.937	252.462	282.799	399.816
	FBgn0052284	CG32284	3L	3186664	3187245	347.922	1.08732	3.12352e-06	48.5343	37.5629	64.2071	47.6589
	FBgn0052368	CG32368	3L	7915437	7915846	10.6023	2.60276	0.0112812	0.238135	0.476269	2.19879	3.66466
	FBgn0052564	CG32564	X	17206407	17207854	407.761	1.15733	0.00192673	14.8431	11.8337	17.6099	23.2395
	FBgn0052751	CG32751	X	6196580	6198654	76.1307	1.24129	0.000769516	2.72459	1.66246	2.35813	2.96204
	FBgn0052797	CG32797	X	2424925	2425855	13.0307	1.65805	0.0401473	0.377362	0.323453	1.4507	1.14529
	FBgn0052945	CG32945	3R	4577939	4578644	41.4454	1.1974	0.014931	2.39377	1.33769	3.79171	4.30214
	FBgn0052971	CG32971	2L	14274821	14278002	65.854	1.42976	0.000200668	3.91362	2.98181	6.03676	6.16944
	FBgn0053012	CG33012	2R	12367353	12370886	850.36	1.61249	2.0859e-21	11.6209	8.06947	22.9105	21.4822
	FBgn0053013	CR33013	2R	12363320	12366579	355.307	1.87919	5.02626e-20	5.21158	3.67052	8.20259	9.10771
	FBgn0053110	CG33110	3R	22570188	22580392	50.9463	1.98848	1.32388e-05	0.667569	0.436487	3.168	2.24707
	FBgn0053178	CG33178	X	15082827	15084017	278.146	1.25932	1.54212e-06	12.8692	11.5679	22.6107	21.7182
	FBgn0053267	CG33267	3L	11564483	11572796	27.8025	4.22171	3.10105e-07	0.431528	0.0863056	4.05657	4.13169
	FBgn0053281	CG33281	2L	3324237	3326637	489.306	2.42703	1.74592e-36	5.83124	4.14735	23.2531	23.2208
	FBgn0053301	CG33301	2L	10049580	10051201	467.177	1.25831	3.34502e-11	11.9826	8.52331	25.2503	22.0641
	FBgn0053307	CG33307	2L	13839262	13841520	570.223	1.1427	3.92263e-08	11.4701	7.68957	34.8832	28.8065
	FBgn0053508	ppk13	2L	21086790	21088751	88.1649	1.60325	1.86497e-06	1.73186	1.58447	4.34265	3.8454
	FBgn0053509	CG33509	2L	21084605	21086506	61.0215	1.7506	6.79327e-05	1.50233	1.79124	2.62675	2.55478
	FBgn0053511	CG33511	2L	21081127	21082494	25.3543	1.68336	0.0228922	0.97495	0.359192	1.78655	0.893274
	FBgn0053519	Unc-89	2R	23995543	24014254	5594.37	1.67179	1.68109e-34	12.1556	8.74847	30.0393	28.9678
	FBgn0053986	CG33986	3L	15524325	15525253	17.7859	1.86158	0.0105615	0.643221	0.500283	1.98513	1.39694
	FBgn0058198	CG40198	3R	4160610	4162235	79.6444	2.53247	1.64808e-11	1.18515	0.817343	4.23299	4.05513
	FBgn0058298	CG40298	3L	23726829	23727989	19.8426	1.69112	0.0133798	0.324649	0.446393	2.41549	1.97631
	FBgn0085300	Cpr65Ay	3L	6158075	6158630	98.9773	1.69402	4.4892e-07	5.44816	5.22579	25.5885	26.3248
	FBgn0085303	CG34274	3R	15731746	15732694	25.2496	1.32174	0.0208118	1.26131	0.964533	1.22124	2.36615
	FBgn0085307	CG34278	3R	17120465	17120808	206.658	2.85186	1.4136e-19	10.217	6.81133	53.3989	54.5661
	FBgn0085312	CG34283	3R	18721967	18722590	17.9858	7.65939	2.0279e-06	0	0	3.7099	3.04742
	FBgn0085313	CG34284	3R	18902338	18902933	212.491	1.12481	8.2457e-06	13.3194	13.1264	32.6714	34.1751
	FBgn0085425	CG34396	2R	21092222	21101453	231.232	1.01706	9.3699e-05	2.10484	1.97491	2.76118	3.32446
	FBgn0085456	CG34427	3L	8804764	8805812	23.0235	2.5158	0.00890075	0.0564366	0.677239	1.737	2.86606
	FBgn0085474	CG34445	2R	22647892	22648478	312.901	1.42562	2.40392e-11	25.9276	23.1246	34.8035	37.916
	FBgn0085483	CG34454	3L	231681	232350	66.1148	1.07206	0.0039061	6.47848	4.60969	8.38093	6.95237
	FBgn0085521	CG40813	X	22143102	22143816	16.7653	3.58037	0.000740075	0	0.387117	0	2.24523
	FBgn0086254	Akr1B	3L	11620535	11624381	2166.9	1.11237	5.88294e-14	86.3076	65.8115	82.1659	82.1326
	FBgn0086519	Cpr47Eg	2R	11277957	11278445	268.302	2.75938	1.66108e-31	11.2091	9.34091	44.3169	46.2194
	FBgn0086906	sls	3L	2039681	2115611	48987.3	1.30752	1.33012e-22	33.7827	27.7747	66.9207	64.3319
	FBgn0086917	spok	3R	3322810	3354486	392.685	1.23971	2.53008e-10	7.48703	5.91226	18.7495	19.5573
	FBgn0250846	glob2	3R	6605997	6608914	89.6865	1.15202	0.00206851	1.51799	1.84539	2.36631	2.2753
	FBgn0259192	CG42296	2L	2032519	2036041	40.3772	1.38299	0.00324168	0.547258	0.339677	0.705398	0.720094
	FBgn0259196	CG42300	X	15555253	15556045	29.595	1.45616	0.00857813	1.93294	1.42427	2.19089	2.19089
	FBgn0259230	lectin-22C	2L	2036409	2037265	329.484	1.40736	4.83984e-10	13.7237	10.6668	34.7929	27.2387
	FBgn0259237	CG42335	3R	21758764	21769301	103.405	1.53327	1.28851e-05	0.923902	1.07173	2.9957	3.81753
	FBgn0259680	Pkcdelta	X	12432224	12453650	380.118	1.23654	8.01018e-08	2.12435	2.18957	2.99856	3.27633
	FBgn0260388	CG42514	3L	16491838	16496236	290.005	1.52533	4.29979e-13	3.56794	2.70115	6.54953	7.33156
	FBgn0260870	CG42580	X	20574282	20574693	17.7529	1.5503	0.0422324	1.09406	2.18812	2.23023	2.92718
	FBgn0260874	Ir76a	3L	19799278	19803427	56.1786	1.76662	0.000161938	0.707878	0.58583	2.62655	1.99618
	FBgn0261502	CG42650	3R	7391413	7392280	76.9325	1.85916	4.80628e-07	2.46905	2.01422	5.98916	6.39292
	FBgn0261522	lncRNA:CR42657	X	9688189	9689295	118.797	1.03081	0.00395232	5.62644	4.7857	6.37708	9.45566
	FBgn0261673	nemy	2R	12659497	12670219	839.606	1.0091	3.46373e-09	9.37809	6.44659	23.7051	19.9875
	FBgn0262025	lncRNA:CR42836	3R	20139148	20139921	10.8222	3.30157	0.00236784	0.117148	0.351444	1.96971	1.24019
	FBgn0262107	asRNA:CR42860	3L	2088166	2089626	73.443	2.0274	4.62148e-08	1.10266	0.902174	4.88495	5.09063
	FBgn0262508	CG43078	3L	8576808	8599617	4973.41	1.25133	1.87094e-20	16.8694	13.1495	25.6187	24.3422
	FBgn0262530	CG43084	3L	15650852	15651392	140.711	2.01918	8.60998e-13	12.6528	9.25354	26.3513	25.9479
	FBgn0262544	CG43098	3L	3659068	3659724	21.8371	1.23539	0.042629	1.14587	0.916697	2.38029	2.92127
	FBgn0262599	SmydA-3	2L	10850141	10854604	28.2638	2.05905	0.00125067	0.45837	0.244464	1.21334	1.04882
	FBgn0262606	lncRNA:CR43132	X	15689490	15691146	40.4585	1.54632	0.00339629	3.51793	1.6417	6.31121	7.14164
	FBgn0262613	CG43139	3R	27501366	27502025	292.467	1.87378	4.21976e-15	10.4257	10.5072	62.3037	53.9426
	FBgn0262683	CG43153	2L	11521765	11522776	14.91	2.52572	0.00219204	0.269045	0.336306	0.890904	2.67271
	FBgn0262811	CG43182	X	353067	353317	43.0868	1.65261	0.00154864	5.33432	4.223	9.59792	14.5968
	FBgn0262982	CG43290	3R	7348849	7349552	23.4454	1.23555	0.0369112	1.41041	1.14595	1.89706	3.4147
	FBgn0262985	CG43293	3L	6185189	6185853	51.9727	1.07597	0.0149516	3.03802	3.62603	4.58186	4.83178
	FBgn0262987	CG43295	3L	16105852	16106428	11.8065	3.18629	0.00172605	0.644314	0.161079	1.70526	1.70526
	FBgn0263020	CG43315	2R	12241218	12241872	79.2752	1.41374	6.20564e-05	4.98441	4.65934	9.9031	9.99741
	FBgn0263023	CG43318	3R	15832708	15833432	53.4697	1.59548	0.00012118	2.43637	2.0303	7.82156	8.5117
	FBgn0263132	Cht6	X	10016845	10050803	4741.98	1.02744	1.04067e-14	11.3538	9.18726	26.0294	25.364
	FBgn0263216	CG43386	X	9966615	9977405	37.5663	1.02424	0.039442	0.96224	0.92523	1.4087	1.4087
	FBgn0263390	Nha2	3R	22981459	22998528	683.886	1.18444	7.42564e-12	12.257	10.5399	16.2486	14.6664
	FBgn0264344	CG43800	2L	7232165	7232813	78.1806	1.03703	0.00405251	6.38553	6.26505	11.1576	9.4556
	FBgn0264381	asRNA:CR43833	X	13755322	13756013	11.9176	2.02825	0.0226213	1.90054	0.814519	3.28596	2.70608
	FBgn0264695	Mhc	2L	16766566	16788766	166986	1.37713	4.38982e-15	919.461	683.958	1563.74	1494.69
	FBgn0265045	Strn-Mlck	2R	15946933	15989498	3856.8	1.08674	2.2495e-16	4.94411	3.79321	7.51122	6.97054
	FBgn0265191	Gyg	2R	21200483	21210821	8076.31	1.20431	2.42656e-18	73.7363	62.386	148.225	146.99
	FBgn0265416	Neto	X	13445903	13527282	68.699	1.51304	8.36336e-05	0.224476	0.230711	0.751469	0.84093
	FBgn0265450	lncRNA:CR44350	3R	22823686	22827260	10.5462	3.7786	0.00103311	0.0312101	0.0156051	0.238662	0.252701
	FBgn0266069	lncRNA:CR44822	2L	5631624	5632660	7.37907	2.71777	0.0205311	0.113853	0.113853	0.256067	0.665774
	FBgn0266687	lncRNA:CR45177	3L	27091705	27092199	15.4471	2.42304	0.00219983	0.707381	0.707381	2.61977	3.20194
	FBgn0266734	CG45207	3R	15774772	15775342	32.6237	2.07012	0.000132304	1.36783	1.17243	5.53751	3.69167
	FBgn0267163	CG45603	X	12274635	12275155	58.117	1.26622	0.00145143	4.39023	3.21236	5.20194	7.51392
	FBgn0267166	lncRNA:CR45606	X	18122123	18122919	14.1695	3.04913	0.00226455	0.0803498	0.401749	2.44782	1.81838
	FBgn0267687	lncRNA:CR46023	3R	14535245	14536223	19.9857	2.0903	0.00286721	0.767369	0.460421	1.52517	1.34919
	FBgn0267730	lncRNA:CR46061	3R	26235325	26252932	11.5801	2.15724	0.0198084	0.132587	0.0662934	0.477392	0.272796
	FBgn0270926	AsnS	3L	21173118	21174973	1178.4	1.75183	5.58662e-30	25.1502	19.4595	44.8317	41.484
	FBgn0284444	ddbt	3L	317084	317789	26.0098	1.35903	0.0215415	1.67721	0.798672	1.85909	2.47879
	FBgn0287423	Nplp2	3L	13356376	13357223	2824.16	1.37757	1.66784e-08	194.091	194.333	227.506	343.133
down	FBgn0000071	Ama	3R	6762593	6765261	1644.9	-1.0624	6.01786e-10	114.721	87.2523	32.7684	31.6803
	FBgn0000078	Amy-d	2R	17124764	17126369	7361.85	-2.85903	0.000344159	679.583	552.698	61.9311	75.023
	FBgn0000079	Amy-p	2R	17118636	17120303	7668.7	-3.35386	0.00747365	786.527	623.77	53.5566	64.4982
	FBgn0000153	b	2L	13821248	13823979	326.591	-1.22725	1.85719e-06	18.6117	13.1847	3.99793	5.27831
	FBgn0000216	Brd	3L	14972667	14973198	32.2089	-1.14763	0.0491306	3.67713	4.9351	5.41445	2.91547
	FBgn0000241	bw	2R	23527805	23538499	410.671	-1.10258	5.70389e-06	14.7826	10.982	5.38601	4.61167
	FBgn0000422	Ddc	2L	19116483	19120306	2746.04	-1.07622	1.38741e-12	139.063	97.4993	35.5172	34.7168
	FBgn0000455	Dip-C	3R	12411809	12413759	1564.94	-1.12712	5.37524e-11	71.6581	55.7881	25.4933	24.1813
	FBgn0000527	e	3R	21229839	21237177	2340.6	-1.55931	1.13509e-23	65.554	53.0527	23.0368	25.9516
	FBgn0001138	grn	3R	8147368	8181444	843.786	-1.23976	1.87554e-05	14.9361	14.5472	6.10457	6.9353
	FBgn0001254	ImpE2	3L	3510974	3512681	3269.03	-1.09477	8.31311e-15	250.815	207.478	70.7726	66.0615
	FBgn0001285	Jon44E	2R	8691448	8692844	4968.81	-2.15291	1.41877e-20	489.295	369.516	70.6835	76.8334
	FBgn0002570	Mal-A1	2R	8449664	8451904	1521.16	-3.85299	5.96183e-120	112.806	88.4993	5.50607	6.27763
	FBgn0002571	Mal-A3	2R	8455909	8457892	1894.53	-1.73373	1.13322e-28	94.8146	78.0371	28.9263	33.2467
	FBgn0002732	E(spl)malpha-BFM	3R	26010893	26011568	184.628	-1.07273	0.000637797	21.1214	24.2538	5.57571	8.01508
	FBgn0002939	ninaD	2L	18081628	18083608	1210.85	-3.70625	1.77661e-101	110.829	82.616	3.78076	4.39235
	FBgn0003312	sad	3R	11877235	11879754	901.885	-1.56836	1.64321e-16	41.1357	33.1105	19.6996	21.1855
	FBgn0003356	Jon99Cii	3R	29923754	29924615	19134.2	-2.40537	0.00511311	2148.42	1526.42	675.12	835.421
	FBgn0003357	Jon99Ciii	3R	29922216	29923455	15316.8	-2.08585	0.00971106	1182.87	950.218	390.081	474.423
	FBgn0003358	Jon99Ci	3R	29925226	29926189	3483.15	-1.51254	4.27133e-28	428.149	328.737	86.4681	100.111
	FBgn0003863	alphaTry	2R	11344260	11345119	6628.43	-3.83326	1.35065e-41	1153.57	732.3	52.1991	72.2298
	FBgn0003888	betaTub60D	2R	24305881	24313099	2210.61	-1.03123	0.00065065	67.6516	57.6337	46.8437	48.7796
	FBgn0004191	snRNA:U2:34ABa	2L	13211925	13212116	41.8833	-2.34861	0.00108437	27.729	9.57018	8.85224	8.40963
	FBgn0004228	mex1	3L	15517424	15519592	425.618	-1.42879	5.98157e-11	43.622	41.1579	9.74622	8.87528
	FBgn0004425	LysB	3L	1207371	1207981	192.287	-5.09692	6.12777e-06	43.7071	35.1491	0.628859	1.78177
	FBgn0004428	LysE	3L	1212827	1213406	29.3886	-6.86016	4.24709e-06	7.12905	4.95073	0.252505	0
	FBgn0004429	LysP	3L	1218082	1218696	26.475	-1.52674	0.00763011	6.33628	4.4882	0.657638	1.06866
	FBgn0004430	LysS	3L	1227747	1228238	3112.94	-1.73796	0.0303909	634.192	493.588	158.014	199.532
	FBgn0004431	LysX	3L	1194739	1195302	228.814	-1.25284	2.63481e-06	29.0828	28.0442	14.2525	17.5825
	FBgn0004588	Eig71Ea	3L	15649126	15649661	39.0949	-3.12336	5.66929e-08	8.33093	8.68797	1.77343	1.37933
	FBgn0004589	Eig71Eb	3L	15649936	15650541	32.535	-4.14783	4.02774e-07	5.76804	9.86976	0.499097	0.199639
	FBgn0004666	sim	3R	13057755	13078124	31.3891	-1.52449	0.0127962	0.660627	0.646864	0.48714	0.4236
	FBgn0004896	fd59A	2R	22868159	22870706	30.0541	-1.22458	0.0205339	0.993892	0.845866	1.75456	0.572138
	FBgn0005612	Sox14	2R	23978801	23985177	2182.69	-1.10098	2.5499e-06	70.887	56.4826	20.2906	20.2906
	FBgn0010357	betaTry	2R	11346325	11347395	8956.12	-5.25221	3.72101e-61	1417.63	1121.9	23.7006	29.0628
	FBgn0010358	deltaTry	2R	11355319	11356128	147.883	-2.07603	4.98191e-09	15.0733	14.5284	6.21405	6.31428
	FBgn0010359	gammaTry	2R	11349061	11349870	11.6899	-2.43466	0.0113672	1.45284	1.0291	0.501133	0.501133
	FBgn0010425	epsilonTry	2R	11345237	11346066	10701.4	-4.12572	1.60215e-51	1411.17	1183.54	80.9776	114.97
	FBgn0010433	ato	3R	8278052	8279274	32.4994	-1.4509	0.0111835	1.72358	2.21604	1.39495	0.755597
	FBgn0011554	etaTry	2R	11340513	11341423	598.266	-1.27986	3.77065e-07	73.8816	39.6515	17.898	15.0579
	FBgn0011555	thetaTry	2R	11341714	11342760	3118.85	-4.15584	3.59526e-151	384.96	320.646	12.1049	13.6799
	FBgn0011822	Pgcl	X	436139	437448	148.622	-2.33086	4.41332e-10	18.4365	11.107	1.89717	1.1383
	FBgn0011834	Ser6	X	20962605	20963505	79.1177	-1.62309	3.58331e-06	12.7331	10.5637	1.74585	2.35018
	FBgn0013348	TpnC41C	2R	5065237	5070210	12.0883	-2.70769	0.0150395	0.559445	1.07893	0.702582	0.152735
	FBgn0015001	iotaTry	2R	11356720	11357537	522.397	-2.11751	1.31092e-28	63.8778	47.4521	15.8011	14.537
	FBgn0015221	Fer2LCH	3R	30387804	30390584	10810.2	-1.91762	2.89519e-21	981.206	838.419	153.564	167.624
	FBgn0015222	Fer1HCH	3R	30385573	30388178	15000.5	-1.56752	6.28833e-35	643.871	484.444	137.043	135.769
	FBgn0015572	alpha-Est4	3R	7536687	7538615	897.217	-1.31742	4.44189e-15	43.5032	34.6731	19.3832	17.8629
	FBgn0019643	AANAT1	2R	24139563	24157762	442.842	-1.30073	7.33142e-11	19.525	13.3829	9.18719	10.5833
	FBgn0020506	Amyrel	2R	16651095	16652699	3059.36	-2.23504	5.09308e-55	310.636	239.043	32.801	29.374
	FBgn0020508	Ag5r2	X	14782962	14784052	6524.82	-1.51584	2.41093e-27	1003.31	747.982	167.501	180.791
	FBgn0020906	Jon25Bi	2L	4954279	4955144	19758.2	-3.09496	0.00240702	3605.36	3220.81	252.78	360.196
	FBgn0022700	Cht4	2R	21065379	21067087	2659.22	-1.59943	4.89632e-25	187.617	129.039	49.1065	50.2476
	FBgn0023197	Jon74E	3L	17548077	17549127	123.855	-3.47889	1.08213e-21	15.7429	10.5136	1.59627	0.855146
	FBgn0023495	Lip3	3R	13370240	13371904	418.273	-4.53541	3.78195e-70	32.47	26.1241	0.547096	0.991611
	FBgn0024294	Spn43Aa	2R	7147692	7149289	321.197	-1.18504	1.197e-06	26.4508	15.4001	9.2429	6.52662
	FBgn0025456	CREG	3R	17393272	17394640	5065.16	-1.33103	2.54794e-20	495.161	426.625	146.211	158.448
	FBgn0026084	cib	X	4106113	4110981	5694.41	-1.00957	1.13438e-07	223.291	220.922	84.9711	97.5132
	FBgn0026169	snoRNA:Psi18S-1820	2R	24176228	24176367	58.5017	-1.1727	0.00609887	34.3058	26.3613	10.8574	13.6593
	FBgn0026565	Ass	3R	6642262	6644434	160.843	-1.72695	1.94923e-10	11.5863	10.1754	3.51861	2.99082
	FBgn0026598	Apc2	3R	24163966	24168264	679.043	-1.60384	1.37757e-18	18.7565	14.0404	4.89923	4.31259
	FBgn0026619	Taz	2R	12753026	12756414	549.633	-1.17924	4.65291e-07	21.7932	19.6271	7.16321	7.63477
	FBgn0026755	Ugt37B1	2L	6225048	6226842	138.727	-2.0993	2.00227e-12	8.94335	8.09686	2.08225	1.37749
	FBgn0026878	CG4325	X	2042730	2043818	78.7466	-1.13639	0.00111338	10.7865	7.82227	1.49616	2.16112
	FBgn0027106	Inx7	X	6991612	6993612	391.069	-1.31477	2.17924e-10	35.7817	24.912	7.146	6.77574
	FBgn0027790	GV1	3L	1810588	1822903	287.83	-1.19735	3.80407e-06	20.2129	17.8594	7.00791	6.39696
	FBgn0028381	Decay	3R	16499058	16501050	468.683	-1.17036	5.3899e-07	33.4981	25.9511	22.0679	21.4833
	FBgn0028396	TotA	3R	20871036	20871700	3617.47	-1.15598	2.42929e-09	641.895	657.967	175.644	170.665
	FBgn0028518	CG18480	2L	15630002	15634987	1231.05	-1.20511	1.71616e-14	19.1065	16.1724	12.7374	11.8583
	FBgn0028532	CG7968	2L	13849400	13850329	586.472	-3.26227	1.51353e-43	71.7687	53.2751	7.39735	10.7683
	FBgn0028533	CG7953	2L	13847925	13849223	8021.44	-1.67176	6.98871e-28	911.036	658.114	154.602	173.02
	FBgn0028534	CG7916	2L	13846752	13847799	7192.71	-5.17311	9.13726e-251	1267.61	1083.99	18.9769	21.3412
	FBgn0028920	CG8997	2L	13843915	13845325	12869	-2.43714	2.29109e-61	1457	1031.66	127.641	123.028
	FBgn0028938	Vajk1	2L	13920707	13923553	60.8385	-2.73322	8.92214e-09	2.49934	2.45348	0.371313	0.371313
	FBgn0028945	CG7631	2L	15628678	15629552	116.702	-3.27686	2.95249e-19	20.5586	14.2571	2.74245	1.57691
	FBgn0029093	cathD	2R	7815339	7823569	11537.1	-1.00317	1.05995e-13	513.78	369.263	333.654	301.116
	FBgn0029770	CG4151	X	5501476	5502782	59.6208	-6.86386	2.83014e-10	8.3226	7.47733	0.185158	0.0925789
	FBgn0029795	CG15773	X	5732740	5734614	778.131	-3.3455	4.39053e-63	45.9739	36.5599	4.81589	5.41291
	FBgn0029827	CG6048	X	5952565	5954046	112.555	-1.28567	1.56243e-05	7.85844	6.5487	2.32888	2.49825
	FBgn0029839	CG4660	X	6078708	6081372	17.575	-2.31663	0.00913524	1.22523	1.07207	0.412453	0.530297
	FBgn0030029	CG15343	X	8272324	8273806	244.995	-1.49006	2.83285e-11	31.7929	24.5195	8.0622	6.41445
	FBgn0030097	CG12115	X	9189326	9190605	3633.08	-1.16879	3.59717e-14	588.371	396.202	124.732	112.224
	FBgn0030098	CG12057	X	9191657	9192548	3850.61	-2.10566	0.000769651	592.023	444.436	115.954	113.953
	FBgn0030186	CG2962	X	10214858	10216642	166.079	-2.146	3.78668e-06	9.64211	10.7962	2.85246	2.81636
	FBgn0030272	CG15201	X	11144120	11144809	147.596	-1.29459	0.00190701	26.0116	23.1595	8.51881	10.6742
	FBgn0030326	CG2444	X	11704310	11705300	5125.9	-1.61131	0.0304947	688.389	619.188	146.496	210.215
	FBgn0030329	prtp	X	11716756	11719894	4114.15	-1.1822	6.07995e-19	159.332	127.325	75.1991	75.8163
	FBgn0030347	CG15739	X	11873319	11875346	139.969	-1.10786	8.20907e-05	6.90213	6.32976	4.44408	3.86442
	FBgn0030367	Cyp311a1	X	12029754	12031465	346.783	-2.91692	2.34077e-30	39.6056	28.5715	2.22406	1.92531
	FBgn0030494	Cpr12A	X	13543643	13544907	859.959	-1.28951	4.84619e-13	79.7997	70.9797	38.9953	39.0814
	FBgn0030509	CG11162	X	13676894	13677882	238.761	-3.06811	1.16125e-32	41.9362	30.7368	2.49961	2.93704
	FBgn0030521	CtsB1	X	13779847	13782170	10271.2	-1.32773	2.01049e-17	585.928	384.857	258.383	231.001
	FBgn0030688	CG8952	X	15765470	15766445	1123.25	-1.64595	7.63839e-27	106.511	84.5919	43.3096	39.1452
	FBgn0030746	CG9981	X	16399782	16405122	375.396	-3.49585	5.76163e-29	10.3708	6.87019	1.0994	0.677961
	FBgn0030756	CG9903	X	16539153	16540852	4530.94	-2.36482	3.41018e-44	337.621	223.858	38.3824	41.1411
	FBgn0030777	CG9672	X	16705971	16706874	3655.44	-2.63886	0.0266394	423.386	357.936	102.2	143.136
	FBgn0030836	CG8664	X	17280918	17282726	20248.3	-1.96811	2.21979e-38	1918.07	1311.08	278.113	251.647
	FBgn0030837	CG8661	X	17283762	17284500	3083.05	-1.10478	1.4862e-08	671.065	438.339	162.556	135.478
	FBgn0030874	Spt7	X	17850460	17851889	43.7418	-1.09029	0.0210639	3.76541	4.09002	2.17228	1.24791
	FBgn0030876	CG6762	X	17856974	17858610	2103.24	-1.48503	1.1873e-10	194.925	164.647	46.7436	56.5226
	FBgn0030928	CG15044	X	18491185	18492006	742.432	-1.16063	3.88745e-09	106.194	78.6942	34.8166	24.0934
	FBgn0030994	HP1D3csd	X	19190214	19191029	35.2085	-1.72104	0.00133319	4.06813	2.69215	1.56511	1.65718
	FBgn0031000	Muc18B	X	19215515	19216660	1218.08	-1.8488	7.40154e-29	93.1225	77.8118	21.3825	21.9665
	FBgn0031004	CG7992	X	19245158	19247250	461.836	-1.23167	8.50423e-10	34.4645	24.5178	7.31055	7.66286
	FBgn0031033	CG14219	X	19587348	19590170	25.5096	-3.37658	6.5062e-06	0.919995	1.13904	0.148715	0.063735
	FBgn0031034	CG14205	X	19592609	19595548	66.1732	-1.2408	0.00598171	3.63291	2.52724	0.807879	0.48898
	FBgn0031248	CG11912	2L	318362	319259	8697.1	-2.32206	2.39162e-43	1608.69	1241.22	149.836	188.642
	FBgn0031249	CG11911	2L	320279	321248	8992.5	-2.91773	2.03381e-41	1042.57	847.368	99.7276	139.516
	FBgn0031324	CG14342	2L	1204215	1205250	20.5431	-1.57017	0.0171727	2.87456	2.23577	0.556013	0.486511
	FBgn0031533	CG2772	2L	3445992	3447589	77.5676	-1.96908	2.3891e-07	8.13049	7.28104	1.05797	1.20911
	FBgn0031542	CG15414	2L	3480755	3491071	322.572	-1.17244	8.94813e-06	21.5342	19.2698	8.40452	9.36373
	FBgn0031579	CG15422	2L	4004984	4005670	809.536	-2.65645	0.00284442	165.863	133.684	33.2942	25.0924
	FBgn0031636	CG12194	2L	4838347	4841465	388.27	-1.36314	3.07156e-10	12.8218	10.5937	6.35717	7.70898
	FBgn0031653	Jon25Biii	2L	4949941	4950767	44451.3	-2.672	0.00104521	4984.53	4077.5	1363.92	1695.73
	FBgn0031654	Jon25Bii	2L	4952243	4953136	22270.6	-3.41017	0.0322922	3531.8	2552.38	268.289	396.978
	FBgn0031688	Cyp28d2	2L	5207267	5209345	119.582	-1.52093	1.59572e-06	6.06938	4.69793	3.45766	2.02071
	FBgn0031747	CG9021	2L	5903178	5904689	7930.31	-1.28997	3.09575e-23	491.366	366.11	145.362	143.091
	FBgn0031929	CG18585	2L	7689311	7691061	674.69	-3.07018	1.74504e-59	48.704	34.6656	7.40527	7.52471
	FBgn0031930	CG7025	2L	7691109	7692683	220.98	-1.42498	3.21774e-09	15.855	11.8087	5.07218	5.25662
	FBgn0031939	CG13796	2L	7727157	7732670	1024.11	-1.01814	2.26103e-08	35.6	26.8477	11.3314	9.08215
	FBgn0031945	CG7191	2L	7767628	7775033	58.7503	-1.646	0.000307738	3.4698	1.94997	1.44825	0.982744
	FBgn0031957	TwdlE	2L	7857957	7860839	38.818	-1.54008	0.00801307	3.90805	2.48214	1.86513	1.03618
	FBgn0032066	LManIII	2L	8765273	8768710	2742.49	-3.4095	7.01603e-123	150.969	113.83	6.90836	6.51315
	FBgn0032067	LManIV	2L	8769159	8772344	312.03	-3.76534	2.05812e-45	12.7521	10.0505	0.577863	0.526875
	FBgn0032068	LManV	2L	8772946	8776263	5088.22	-3.04886	1.38699e-87	209.575	145.252	15.4997	14.5945
	FBgn0032069	LManVI	2L	8777661	8781252	13597.8	-3.35153	1.24654e-142	566.233	421.32	29.8194	31.0719
	FBgn0032074	Tsp29Fa	2L	8933962	8936096	1617.59	-1.71234	3.64351e-18	112.955	73.1473	26.2025	21.9465
	FBgn0032088	CG13102	2L	9012188	9014149	63.6792	-1.30586	0.00136492	4.15872	4.07024	1.01938	0.743875
	FBgn0032124	CG17855	2L	9540523	9542480	528.367	-1.24952	2.28168e-11	26.7834	22.6951	7.79047	7.55878
	FBgn0032131	CG3841	2L	9589476	9591783	204.507	-1.24385	3.42209e-07	8.0982	5.55759	3.72331	4.17338
	FBgn0032132	CG4382	2L	9598880	9600872	43.0639	-1.13656	0.0140629	2.56241	1.67411	0.984131	0.948983
	FBgn0032144	CG17633	2L	9769060	9770409	6769.95	-2.26068	1.86387e-60	497.356	369.913	103.362	111.576
	FBgn0032549	CG4650	2L	14773814	14774981	49.5262	-1.43226	0.00100759	4.32126	3.48825	2.35964	1.47478
	FBgn0032665	CG15152	2L	18114547	18115220	388.444	-1.1352	2.23432e-07	47.369	33.4625	25.9707	21.0663
	FBgn0032733	CG15170	2L	18988268	18990233	671.704	-3.63277	1.59879e-69	57.8138	39.2508	3.04982	2.79026
	FBgn0032734	CG15169	2L	18991020	18992409	44.5144	-3.32664	2.77853e-09	5.83708	3.40497	0.371839	0.330523
	FBgn0032803	CG13082	2L	19538425	19539740	151.235	-1.17081	0.000259851	9.45813	7.13174	6.3198	5.40153
	FBgn0032809	CG13078	2L	19563930	19565158	103.399	-4.413	6.28632e-18	12.8019	12.0669	0.820873	0.205218
	FBgn0033132	Tsp42Ej	2R	7040136	7042762	325.351	-1.01261	0.000438527	31.1167	15.2836	12.1041	10.3191
	FBgn0033138	Tsp42Eq	2R	7062108	7063569	265.034	-1.29419	7.57478e-09	26.1251	19.2471	9.63258	7.43254
	FBgn0033139	Tsp42Er	2R	7064399	7066113	270.501	-1.53898	4.5263e-09	39.0528	23.3436	11.6297	8.2314
	FBgn0033154	CG1850	2R	7258867	7261269	26.3094	-2.42485	0.000219415	1.50063	1.34432	0.238986	0.238986
	FBgn0033215	Dgat2	2R	7712578	7714182	208.459	-3.39156	7.88117e-32	27.3445	18.5367	1.54023	1.49622
	FBgn0033294	Mal-A4	2R	8458815	8460884	1421.41	-3.16376	8.35677e-86	85.4406	62.8698	5.82247	7.40779
	FBgn0033296	Mal-A7	2R	8468646	8471663	135.132	-4.02277	1.78652e-26	5.73892	3.88009	0.358558	0.478078
	FBgn0033297	Mal-A8	2R	8471954	8473961	879.598	-3.76429	3.88347e-89	82.0002	59.5537	3.38746	3.1975
	FBgn0033301	CG12780	2R	8551859	8552290	219.678	-2.47108	4.30729e-21	60.486	42.9384	6.44121	5.87619
	FBgn0033302	Cyp6a14	2R	8564187	8567202	2174.49	-2.36673	8.55466e-60	88.1845	66.7569	9.84011	9.56943
	FBgn0033327	PGRP-SC1b	2R	8713446	8715094	92.9442	-7.51146	8.3333e-12	10.0895	4.47607	0.0285717	0.0571434
	FBgn0033367	PPO2	2R	9042261	9044709	5055.6	-2.865	9.10719e-34	225.758	158.248	51.9953	48.1189
	FBgn0033582	CG9084	2R	11217416	11219771	286.808	-1.82811	4.15537e-16	17.1954	13.3815	5.39659	5.98962
	FBgn0033592	CG13215	2R	11239494	11240114	33.2767	-2.1554	0.000170414	4.71635	5.45616	1.10056	0.943336
	FBgn0033602	Cpr47Ee	2R	11265126	11266856	13.9066	-2.54712	0.00345097	1.01649	1.2013	0.60325	0.160867
	FBgn0033702	CG8854	2R	12224461	12229310	110.314	-1.81403	0.00035624	5.36468	3.97771	1.51971	1.89963
	FBgn0033760	CG8785	2R	12640690	12648224	420.701	-1.23071	1.13575e-10	15.3388	12.6562	8.34565	6.9493
	FBgn0033788	CG13323	2R	13044695	13047256	1288.36	-2.11662	3.65167e-31	66.1326	58.2625	7.87688	7.52766
	FBgn0033789	CG13324	2R	13049146	13049656	356.498	-1.08466	0.000267395	76.7352	80.0715	17.4126	23.9423
	FBgn0033792	CG13325	2R	13110769	13126014	59.5514	-2.33528	4.41248e-08	1.76266	1.19406	0.33834	0.229588
	FBgn0033820	CG4716	2R	13256587	13257446	219.413	-2.64926	6.57583e-22	38.8346	37.7476	2.46222	3.72851
	FBgn0033826	CG4734	2R	13297202	13298467	3206.88	-3.3287	9.44684e-69	332.031	255.74	37.7411	46.4136
	FBgn0033981	Cyp6a21	2R	14885264	14886947	430.269	-1.04292	8.72683e-06	28.006	17.2858	6.78845	6.35514
	FBgn0033999	CG8093	2R	15214060	15215686	3320.88	-2.77489	1.8353e-56	273.145	176.532	23.6083	22.0072
	FBgn0034031	CG12963	2R	15555446	15562436	1518.73	-1.22342	3.59772e-17	55.6491	42.2181	10.8718	11.106
	FBgn0034052	CG8299	2R	15940610	15941483	571.779	-3.47299	3.48173e-54	78.3235	64.262	4.91528	5.30626
	FBgn0034247	CG6484	2R	17582007	17584012	24.1173	-2.81651	3.4471e-05	1.78075	1.10083	0.418068	0.23226
	FBgn0034291	CG5770	2R	18044046	18045073	1451.88	-1.51679	7.31982e-25	204.407	163.79	40.6417	41.7145
	FBgn0034292	CG5767	2R	18046386	18047484	2119.12	-2.35135	7.41689e-19	418.24	315.347	50.5114	54.0536
	FBgn0034293	CG14495	2R	18048804	18049922	35.0458	-2.05269	0.000448139	3.39289	2.90819	0.601444	0.421011
	FBgn0034294	Muc55B	2R	18050019	18052107	2876.83	-4.97131	4.41779e-149	197.72	125.754	3.94241	4.31379
	FBgn0034296	CG10912	2R	18056064	18057065	2026.2	-2.18006	6.37598e-25	186.141	187.796	47.5717	54.8364
	FBgn0034301	CG5756	2R	18101061	18108389	338.465	-1.20776	1.74266e-08	8.19872	6.66525	2.31164	2.54593
	FBgn0034318	CG14500	2R	18188978	18189654	514.221	-4.02116	2.85581e-64	98.4806	80.7863	2.78373	3.06211
	FBgn0034328	BomBc1	2R	18382704	18383235	45.4991	-2.81238	3.57501e-07	11.0186	7.02166	1.8859	1.46681
	FBgn0034329	BomS1	2R	18383949	18384378	9.7077	-5.23848	0.00167686	2.83828	3.90264	0.154405	0
	FBgn0034426	AANATL5	2R	19284551	19285219	30.9915	-3.68825	1.4157e-07	5.85165	3.30093	1.27505	0.318763
	FBgn0034428	AANATL6	2R	19287983	19288995	593.009	-3.60658	1.50484e-49	77.3271	52.8364	4.72273	3.08423
	FBgn0034437	CG10051	2R	19363641	19367294	1043.59	-1.64527	8.26779e-24	32.3452	25.5375	11.2905	11.3448
	FBgn0034440	CG10073	2R	19380543	19384965	1323.72	-2.04507	5.37116e-33	46.2952	33.334	7.79604	7.25779
	FBgn0034441	CG10081	2R	19385923	19389318	636.979	-6.54157	7.77723e-85	28.2114	19.6427	0.131614	0.206822
	FBgn0034499	Cpr56F	2R	20288371	20291945	261.87	-1.19452	2.47191e-07	19.9844	13.7808	7.37489	5.97964
	FBgn0034582	Cht9	2R	21067992	21069286	2834.73	-2.217	0.000111434	241.165	175.405	47.0901	54.4063
	FBgn0034588	CG9394	2R	21118394	21120705	804.023	-1.88039	2.5921e-21	37.2245	26.4236	9.20819	9.01972
	FBgn0034647	pirk	2R	21660967	21662995	112.377	-1.06168	0.000527946	5.742	3.8683	1.93035	1.87598
	FBgn0034663	CG4363	2R	21834230	21835047	339.686	-4.13852	6.5e-51	56.3045	36.3476	2.96879	3.71098
	FBgn0034664	CG4377	2R	21835448	21836357	142.736	-3.3941	2.13985e-23	24.7866	19.2604	1.62694	1.20252
	FBgn0034717	CG5819	2R	22293400	22296955	929.69	-1.08191	8.17194e-10	25.6755	17.9036	10.7066	9.01125
	FBgn0034756	Cyp6d2	2R	22652573	22654530	430.658	-1.23088	2.64068e-10	27.0135	18.9313	7.44683	7.38345
	FBgn0034783	CG9825	2R	22837361	22839291	95.7602	-1.58314	3.25744e-06	6.72494	4.19405	1.95162	1.46371
	FBgn0034784	CG9826	2R	22840739	22842977	388.111	-2.11343	7.77402e-26	29.1269	21.729	2.9909	2.9909
	FBgn0034884	Eglp3	2R	23605689	23606654	26.8066	-1.41692	0.0127317	2.298	2.1859	0.434887	0.706691
	FBgn0034894	sigmar	2R	23698949	23702406	692.831	-1.18985	5.88772e-12	31.8119	27.1572	10.4513	9.5223
	FBgn0034996	CG13575	2R	24255327	24257414	25.0256	-1.42225	0.034109	2.31524	0.838275	0.549263	0.39669
	FBgn0034999	Fatp3	2R	24294097	24298111	3424.12	-1.3149	1.23983e-21	115.412	85.5814	56.2594	57.3388
	FBgn0035040	CG4741	2R	24610801	24615158	186.379	-1.34868	1.04543e-07	13.409	10.832	2.99822	2.46913
	FBgn0035043	CG4781	2R	24640683	24642239	403.698	-1.44467	2.53924e-11	25.2963	18.7393	7.09159	6.83372
	FBgn0035146	CG13893	3L	599094	604008	3348.53	-1.27478	4.7162e-17	131.931	92.1299	42.3924	38.5045
	FBgn0035154	hiro	3L	685942	687958	3117.38	-2.54664	3.45899e-58	228.048	153.103	25.7426	26.5708
	FBgn0035360	CG1246	3L	2648048	2650205	784.527	-1.14037	9.16751e-11	36.1877	25.9745	16.7519	18.0191
	FBgn0035409	CG14963	3L	3171614	3172545	232.363	-1.23314	1.20002e-06	22.3751	22.1747	6.87112	8.31405
	FBgn0035434	Drsl5	3L	3316781	3317144	56.8628	-1.11472	0.0266698	14.4446	8.3334	3.6371	5.79242
	FBgn0035553	CG13722	3L	4485159	4490963	3578.56	-1.08351	4.28975e-13	169.915	143.373	35.6591	40.7477
	FBgn0035578	CG13707	3L	4837791	4840108	155.59	-1.00668	0.00236833	5.3468	4.86941	2.61604	1.59741
	FBgn0035607	CG4835	3L	5479790	5483663	235.339	-2.22132	2.98923e-19	7.30539	5.73417	1.13529	0.819935
	FBgn0035619	Alp10	3L	5592741	5595272	1370.64	-3.04813	2.79575e-54	85.156	62.2627	7.82181	6.27987
	FBgn0035620	Alp9	3L	5595542	5597422	1266.99	-2.94989	5.43973e-74	72.3802	53.2705	5.81311	6.80369
	FBgn0035665	Jon65Aiii	3L	6050757	6051690	32818.1	-2.28376	2.95489e-18	5326.61	4351.61	640.967	806.164
	FBgn0035666	Jon65Aii	3L	6052321	6053215	7172.25	-1.93043	7.80586e-42	1194.78	832.871	182.366	175.602
	FBgn0035667	Jon65Ai	3L	6053493	6054443	8034.76	-1.68665	4.00561e-24	1176.96	750.159	220.102	191.475
	FBgn0035670	CG10472	3L	6061372	6062910	4471.93	-1.75615	6.26708e-18	644.425	505.09	107.801	127.189
	FBgn0035737	Cpr65Ec	3L	7093204	7093841	40.4443	-1.38848	0.0236073	10.1828	4.07314	3.1514	2.65899
	FBgn0035743	Acbp6	3L	7128903	7129673	2647.37	-2.12209	2.38571e-48	366.798	262.719	94.7421	92.5864
	FBgn0035781	CG8560	3L	7402332	7404181	6578.47	-1.24073	5.3081e-12	398.788	242.179	166.064	162.338
	FBgn0035875	Cpr66Cb	3L	8336672	8338595	51.1153	-2.47814	3.72151e-07	4.16154	4.66293	1.6333	0.923171
	FBgn0035886	Jon66Ci	3L	8391540	8392377	34969.9	-2.44263	0.000207528	6095.74	4881.27	798.858	948.666
	FBgn0035887	Jon66Cii	3L	8392820	8393649	9956.59	-3.16773	8.43823e-24	1158.79	946.779	163.001	239.177
	FBgn0036022	CG8329	3L	9638112	9639021	330.261	-2.03229	2.4277e-21	38.3773	29.3041	6.78381	5.84621
	FBgn0036023	CG18179	3L	9639271	9640140	2136.58	-2.61645	0.00220952	378.857	328.187	33.7621	48.464
	FBgn0036024	CG18180	3L	9641013	9641913	72832.1	-2.15602	2.73068e-11	11785.3	8555.48	1527.25	1742.46
	FBgn0036225	CG5883	3L	11943640	11944852	228.599	-1.52598	5.60797e-10	21.1274	13.5819	6.39408	4.51089
	FBgn0036229	CG7248	3L	11954083	11956780	182.577	-5.64945	7.60699e-32	8.28252	5.2871	0.227832	0.325475
	FBgn0036411	Sox21a	3L	14103481	14108118	51.4905	-1.46846	0.000526936	2.65702	2.27744	0.596044	0.55347
	FBgn0036416	CG7924	3L	14233469	14234609	645.552	-1.12661	2.83949e-07	43.4644	42.9873	22.8627	22.2466
	FBgn0036417	CG7906	3L	14236635	14238272	875.776	-1.52473	9.10087e-18	65.1063	58.1948	18.676	18.2494
	FBgn0036419	CG13482	3L	14329346	14329885	655.234	-1.80895	0.0172449	98.9045	119.962	27.3921	34.0819
	FBgn0036422	CG3868	3L	14400769	14402725	4352.07	-2.6833	6.25207e-66	632.432	492.763	54.4042	56.6582
	FBgn0036605	CG13041	3L	16318954	16319526	79.5074	-1.59223	8.81326e-05	22.1129	14.4979	6.15705	4.92564
	FBgn0036606	CG13060	3L	16319856	16320454	40.8931	-1.49109	0.0157345	5.54356	8.31533	3.92074	3.08907
	FBgn0036677	CG13023	3L	16923914	16927434	16.2145	-2.00254	0.0356752	0.520916	0.656807	0.449088	0.320777
	FBgn0036727	SecCl	3L	17470127	17474517	451.881	-1.2223	4.03597e-10	22.9228	19.9343	5.39272	5.0391
	FBgn0036750	CG6034	3L	17745173	17746860	286.131	-5.24467	8.75771e-49	30.4098	20.6524	0.235573	0.500592
	FBgn0036752	Adgf-A	3L	17751731	17764158	669.203	-1.32052	1.67608e-14	24.3427	19.594	5.20621	6.56435
	FBgn0036831	CG6839	3L	18917581	18919259	2468.48	-1.31869	4.23606e-21	230.997	177.261	42.9909	47.5675
	FBgn0036833	CG3819	3L	18920430	18922108	3391.69	-3.90572	8.13625e-117	418.065	275.074	9.19313	13.3178
	FBgn0036877	CG9452	3L	19501010	19503870	354.934	-1.1841	1.90169e-09	18.1675	13.7737	11.0877	8.71819
	FBgn0036949	CG7290	3L	20204309	20206046	8924.76	-1.4343	3.94081e-19	433.868	331.612	243.117	234.451
	FBgn0036978	Toll-9	3L	20361843	20366724	55.2599	-1.88105	0.000612147	1.56962	1.60529	0.366984	0.201841
	FBgn0036996	mag	3L	20460683	20462274	9392.99	-3.45572	7.63751e-150	1028.62	764.39	41.4944	46.4415
	FBgn0037007	CG5059	3L	20514598	20519393	4309.84	-1.01709	3.62745e-11	149.901	134.159	53.482	53.5681
	FBgn0037065	CG12974	3L	21281752	21285962	1086.94	-1.18866	1.11279e-12	35.9509	24.7871	20.7948	20.7602
	FBgn0037114	Cpr78E	3L	21666452	21666980	8135.14	-1.74106	6.76435e-13	1728.91	1801.66	305.91	461.453
	FBgn0037174	CG14457	3L	22669956	22680034	30.6698	-1.98973	0.00060925	1.7729	1.48279	0.684819	0.639164
	FBgn0037304	CG1113	3R	5253153	5255403	59.6856	-1.77459	1.40047e-05	2.4369	2.23998	1.2634	0.896606
	FBgn0037386	CG1208	3R	5831639	5838782	147.241	-1.73939	5.95852e-09	5.99465	3.81103	1.83243	1.95065
	FBgn0037396	CG11459	3R	6025826	6027238	268.93	-1.08835	1.20478e-05	15.063	12.0934	4.82353	4.44182
	FBgn0037517	CG10086	3R	7790633	7793483	307.828	-1.02782	2.42842e-06	11.4501	10.0599	6.38273	8.5255
	FBgn0037552	CG7800	3R	8217957	8219734	246.085	-1.31885	7.66543e-09	14.2989	11.8857	3.85605	3.6366
	FBgn0037612	CG8112	3R	8712933	8715263	663.443	-1.03087	7.18177e-08	23.9575	17.833	14.3189	10.9704
	FBgn0037613	Cks85A	3R	8712906	8718456	86.2229	-1.14479	0.0014312	2.23764	1.7512	2.09402	1.5034
	FBgn0037677	CG12951	3R	9329223	9330331	3919.82	-2.77456	1.08596e-81	563.659	464.365	69.942	62.9927
	FBgn0037678	CG16749	3R	9330885	9331885	1430.11	-1.58999	1.17147e-20	160.159	105.495	52.6233	53.4693
	FBgn0037750	Whamy	3R	9771795	9774419	523.16	-1.33202	2.14447e-12	33.4245	26.9264	9.16923	7.72875
	FBgn0037782	Npc2d	3R	10055356	10056083	810.316	-2.74005	5.178e-44	160.449	109.743	14.8971	11.9747
	FBgn0037783	Npc2c	3R	10060252	10061136	247.607	-3.65534	1.00034e-39	35.0033	28.2821	5.40137	3.36085
	FBgn0037811	CG12592	3R	10338342	10340872	84.5462	-5.76224	2.44659e-17	5.86771	4.83774	0.143154	0.119295
	FBgn0037870	CG18577	3R	11196092	11197285	35.4955	-1.34362	0.00926939	5.37959	2.92035	1.02778	1.42308
	FBgn0037936	CG6908	3R	11688381	11690051	281.443	-1.15391	8.59417e-07	26.7523	20.9058	6.93715	5.6338
	FBgn0037975	CG3397	3R	11983098	11984541	879.491	-2.50446	2.95096e-39	114.322	73.8389	14.4758	10.6688
	FBgn0038037	Cyp9f2	3R	12403340	12406028	4324.41	-1.3217	4.37498e-18	331.338	260.683	59.0682	57.7741
	FBgn0038095	Cyp304a1	3R	12963791	12965923	745.878	-2.35413	2.65244e-39	72.5512	55.8124	7.43914	8.0385
	FBgn0038098	CG7381	3R	12967775	12977471	841.75	-2.44137	1.56207e-45	24.615	18.8509	4.89438	4.57793
	FBgn0038135	CG8773	3R	13294748	13298288	1906.95	-1.24645	4.12385e-18	51.1307	38.0288	22.3085	22.7831
	FBgn0038194	Cyp6d5	3R	14029228	14031483	3672.91	-1.59047	2.50603e-28	198.723	143.744	76.6371	70.7737
	FBgn0038321	CG6218	3R	15337908	15343256	399.458	-1.13858	1.38516e-07	16.6075	13.6752	6.87692	7.23416
	FBgn0038391	GATAe	3R	16009105	16019133	405.45	-1.74702	1.58903e-13	11.8991	10.3923	3.10231	2.52232
	FBgn0038414	CG6901	3R	16323415	16325128	185.603	-1.45619	3.28465e-09	11.0705	8.81409	3.89798	3.50424
	FBgn0038416	CG17930	3R	16327849	16329622	217.501	-1.73857	3.41936e-13	18.2246	13.4526	3.231	3.19626
	FBgn0038435	Gyc89Da	3R	16472601	16475477	29.93	-2.02532	0.000624107	1.09514	1.09514	0.224637	0.324476
	FBgn0038509	CG14332	3R	17421690	17422202	1463.75	-1.46042	6.57168e-12	265.485	171.693	74.2594	59.2068
	FBgn0038595	CG7142	3R	18278181	18279522	86.0662	-1.99372	8.74138e-09	5.73641	4.67681	3.02472	1.75434
	FBgn0038613	Vha100-4	3R	18386841	18389805	719.382	-1.17435	4.64771e-10	24.4993	17.9757	6.49442	7.78226
	FBgn0038652	CG7720	3R	18759236	18795169	899.14	-1.59875	1.21515e-13	41.2008	32.0016	6.51199	6.08528
	FBgn0038784	CG4362	3R	20306216	20307537	5005.96	-1.8421	2.16206e-17	610.55	562.967	102.811	125.942
	FBgn0038820	CG4000	3R	20676224	20677351	338.865	-2.37196	0.0137148	35.5263	31.6747	8.3073	7.67204
	FBgn0038845	Alp5	3R	21005160	21006990	1487.66	-1.61335	4.11867e-15	83.3702	60.4288	34.1056	32.5172
	FBgn0038852	HHEX	3R	21076862	21080926	29.4836	-2.02859	0.00329255	2.31181	1.50267	0.355764	0.948703
	FBgn0038873	CG5892	3R	21242618	21245418	52.5949	-2.07437	1.78639e-06	2.51511	1.84935	0.377294	0.398255
	FBgn0038886	Ugt49B2	3R	21397781	21399742	22.2668	-2.48109	0.000778516	2.3154	1.49536	0.180235	0.270353
	FBgn0038966	pinta	3R	22423316	22424929	612.635	-1.2998	1.69158e-07	66.6541	44.0728	11.9887	9.50045
	FBgn0039086	Ugt303B1	3R	23534900	23536710	111.537	-1.15257	0.000144152	4.71683	3.83243	3.33545	2.65869
	FBgn0039091	CG10182	3R	23587120	23589819	1698.29	-1.4374	7.78706e-23	74.06	55.9923	22.3445	21.9505
	FBgn0039092	CG16723	3R	23593625	23596273	67.9359	-1.99489	5.14833e-07	3.19607	2.3002	0.563603	0.469669
	FBgn0039154	Npc2f	3R	24137895	24140936	664.648	-1.47899	6.61602e-17	116.276	97.1777	24.762	23.7134
	FBgn0039161	CG13606	3R	24172628	24184144	1830.11	-1.82031	4.30206e-16	120.917	123.478	20.8273	25.8951
	FBgn0039299	CG11854	3R	25242020	25243262	5157.26	-1.09947	1.68457e-14	405.1	318.095	212.051	193.213
	FBgn0039304	CG10425	3R	25260963	25262498	1431.66	-1.10043	3.59642e-11	102.747	73.2304	31.421	25.0024
	FBgn0039316	CG11893	3R	25289889	25291366	441.538	-1.18909	1.56062e-10	26.2962	19.4006	7.31171	8.07406
	FBgn0039453	CG6403	3R	26735417	26736307	644.534	-1.73671	2.83591e-08	91.8338	62.5869	25.8473	28.2575
	FBgn0039454	CG14247	3R	26737610	26738593	93.0404	-1.26936	0.000265508	8.66925	7.93144	3.11225	2.63344
	FBgn0039470	CG6296	3R	27003236	27005469	6380.13	-3.47882	8.13263e-126	329.702	234.102	33.5879	36.1834
	FBgn0039471	CG6295	3R	27005899	27007055	6708.22	-5.64859	2.12818e-176	1016.29	766.81	10.994	13.653
	FBgn0039472	CG17192	3R	27017180	27018287	55.1987	-7.77152	8.77852e-08	5.6878	4.52337	0	0
	FBgn0039473	CG17191	3R	27018608	27019751	20.2492	-7.76188	9.72143e-07	2.23255	2.58505	0	0
	FBgn0039474	CG6283	3R	27020238	27021378	9430.01	-3.9406	1.11611e-88	1368.06	1129.91	41.9034	53.2858
	FBgn0039475	CG6277	3R	27022071	27023217	3614.22	-5.17795	5.35061e-142	607.642	483.585	6.9893	9.27247
	FBgn0039476	CG6271	3R	27024968	27026109	1417.94	-7.69325	1.01576e-123	171.58	133.381	0.655455	0.749092
	FBgn0039479	CG14257	3R	27075870	27082818	30.5796	-1.36468	0.0205042	1.31503	0.678725	0.331618	0.260557
	FBgn0039592	CG14062	3R	28641585	28642891	32.6422	-2.25203	0.000133953	2.33932	2.33932	0.903613	0.783131
	FBgn0039645	CG11898	3R	29165643	29171508	55.905	-1.64581	0.000115924	1.52874	0.892894	0.147497	0.252852
	FBgn0039670	CG7567	3R	29587237	29588104	831.94	-1.23594	8.43286e-11	130.526	122.197	25.4749	29.6113
	FBgn0039671	CG11470	3R	29588993	29589762	272.145	-2.11851	7.06678e-18	34.777	31.1544	3.78048	6.38771
	FBgn0039742	CG15528	3R	30048635	30052112	231.207	-1.97677	1.51593e-11	33.9957	22.2756	8.29151	5.50912
	FBgn0039768	CG15533	3R	30428820	30431362	408.689	-2.91346	2.59037e-36	28.0078	20.5541	1.54474	1.8233
	FBgn0039774	CDase	3R	30459521	30465736	643.154	-1.03724	5.06862e-08	16.4269	13.2342	9.13928	8.50284
	FBgn0039777	Jon99Fii	3R	30487016	30487928	10986.4	-2.52716	4.59592e-06	1702.59	1324.67	166.142	240.078
	FBgn0039778	Jon99Fi	3R	30488963	30489895	5400.4	-2.10687	6.28111e-11	547.404	422.739	98.711	132.534
	FBgn0039795	Spn100A	3R	30690642	30692768	265.137	-1.78992	1.80524e-09	13.5258	10.5671	2.32351	1.86839
	FBgn0039818	CG11318	3R	31106362	31109191	293.017	-1.2197	4.71696e-07	9.87707	5.94453	2.11107	2.66101
	FBgn0039941	CG17167	X	23068301	23081144	216.946	-1.17793	4.65532e-07	6.84333	4.93095	2.36603	2.34509
	FBgn0040060	yip7	3L	6035216	6036175	11493.9	-2.31972	2.33271e-36	1377.23	1074.42	233.436	261.531
	FBgn0040342	CG3706	X	930931	932475	85.2163	-2.43632	5.4382e-10	5.86437	4.13171	1.05171	1.38634
	FBgn0040367	CG11382	X	1209970	1211853	44.7937	-1.08582	0.0468509	2.45363	1.00256	0.546495	0.847067
	FBgn0040528	CG15864	3R	8248438	8250324	38.0462	-1.33709	0.00879256	2.14817	1.56231	1.06027	0.645382
	FBgn0040531	CG11741	3R	8528423	8528877	10.3318	-1.83966	0.04403	2.17453	1.34613	0.373545	0.74709
	FBgn0040682	CG14664	3R	5224139	5225542	319.694	-1.07699	5.07171e-07	16.8123	13.3559	10.1687	11.803
	FBgn0040723	CG5011	2L	1200671	1201220	612.488	-2.69395	0.000191676	164.101	131.2	12.562	19.5208
	FBgn0040729	CG15126	2R	19690798	19691078	198.611	-2.16374	3.99258e-09	67.6053	74.2798	12.4074	13.7488
	FBgn0040730	CG15127	2R	19680768	19681391	37.547	-2.00418	7.52722e-05	4.98329	4.37925	1.63426	1.63426
	FBgn0040735	BomT2	2R	18388995	18389443	7.81421	-3.86188	0.00493091	2.64	1.452	0.128025	0.128025
	FBgn0040736	BomS3	2R	18387895	18388734	65.0591	-2.83972	8.40856e-11	8.02765	7.30973	2.03362	1.10925
	FBgn0040759	CG13177	2R	12163675	12164896	552.885	-1.37252	6.85901e-11	41.4129	29.9665	20.6461	18.249
	FBgn0040799	CG13051	3L	16264713	16265100	13.024	-2.95472	0.00138029	3.3971	2.64219	1.16173	0.387244
	FBgn0041156	exex	3L	7948186	7951563	311.28	-1.52062	2.06549e-10	10.9913	9.2693	2.14444	3.29914
	FBgn0041180	Tep4	2L	19548507	19556451	2446.85	-2.46647	2.14561e-48	51.0885	36.8346	7.46557	6.3073
	FBgn0041630	Hexo1	3L	4288641	4291211	2810.83	-1.44523	7.86474e-13	114.452	80.5614	51.6333	48.6755
	FBgn0042102	CG18745	3R	7783843	7786119	476.195	-1.39098	1.23671e-12	26.4558	19.5696	11.2501	9.61701
	FBgn0042105	CG18748	3R	7786170	7787923	92.8138	-1.21181	0.000626109	5.56437	3.2998	2.33989	2.14075
	FBgn0042206	GstD10	3R	12364776	12365735	1407.52	-1.15946	2.20459e-14	129.456	96.242	64.0624	63.0333
	FBgn0043471	kappaTry	2R	11337797	11338733	174.237	-1.01484	0.000184442	23.7399	18.2815	2.58985	4.69409
	FBgn0043575	PGRP-SC2	2R	8716950	8717695	669.67	-3.41762	3.29589e-60	109.006	86.4506	8.24533	7.39463
	FBgn0043576	PGRP-SC1a	2R	8709733	8710320	50.3843	-9.08156	1.38181e-09	12.8098	9.42212	0	0
	FBgn0043577	PGRP-SB2	3L	16726541	16727288	150.799	-1.82991	5.18175e-11	24.5406	16.6108	5.81838	4.11544
	FBgn0043578	PGRP-SB1	3L	16727299	16727989	56.9149	-2.83434	1.06368e-08	12.7157	6.35787	1.20841	0.966725
	FBgn0045064	bwa	2L	20066391	20073719	622.797	-1.6481	3.08785e-15	33.8545	20.7407	8.60812	7.62031
	FBgn0045495	Gr28b	2L	7454826	7462247	7.77061	-3.22934	0.0111779	0.193804	0.299515	0.0134682	0.0134682
	FBgn0046258	CG12880	3R	27685962	27692790	279.848	-1.14258	3.69997e-05	12.8292	9.02392	6.74633	7.17529
	FBgn0046302	CG10650	2L	18993360	18995934	1678.58	-1.94613	1.44696e-39	125.734	102.715	16.1042	16.8287
	FBgn0047095	CG33939	X	19171077	19174900	24.0924	-1.83846	0.00247979	4.33424	3.52787	2.0262	1.0131
	FBgn0050031	CG30031	2R	11350811	11351621	22.858	-2.35897	0.000698971	4.9084	2.2789	0.343946	0.412735
	FBgn0050042	Cpr49Ab	2R	12378440	12379396	46.7822	-1.55106	0.00282539	5.51843	3.20425	1.38122	1.61143
	FBgn0050049	CG30049	2R	12355671	12359087	67.4659	-1.8959	9.80932e-07	2.67368	1.7758	0.879566	0.448758
	FBgn0050272	MFS1	2R	22829644	22831877	82.3664	-1.91	1.60217e-06	6.70492	3.44406	0.791533	1.16845
	FBgn0050339	CG30339	2R	9601431	9602901	168.369	-1.36706	1.12717e-07	14.4307	10.2035	4.07611	4.02579
	FBgn0050345	CG30345	2R	9148689	9151892	817.221	-1.10516	1.20271e-10	31.1387	22.8722	14.8917	14.2254
	FBgn0050360	Mal-A6	2R	8465158	8467595	3098.73	-3.05313	1.08743e-68	252.645	176.38	16.3464	13.9697
	FBgn0050375	CG30375	2R	8265693	8267295	24.9662	-1.32802	0.0295454	2.42978	2.06531	1.08114	0.389209
	FBgn0051072	Lerp	3R	26842462	26863130	6031.04	-1.36209	4.14541e-24	147.519	109.98	66.5852	58.8213
	FBgn0051091	CG31091	3R	25899903	25902172	39.2974	-3.64593	1.52799e-07	4.15219	2.01678	0.534903	0.0563056
	FBgn0051148	Gba1a	3R	23700621	23702605	600.719	-2.98961	1.64138e-56	44.9749	34.8844	3.73275	3.79548
	FBgn0051410	Npc2e	3R	10053332	10054348	162.602	-2.0426	1.5447e-12	27.9019	24.3173	3.79473	5.31262
	FBgn0051446	CG31446	3R	15693086	15694194	123.678	-1.13731	0.000182245	19.2857	13.4081	3.48859	3.37421
	FBgn0051463	CG31463	3R	8292335	8293609	385.502	-2.36068	8.47987e-29	32.6135	25.9247	5.32172	4.93114
	FBgn0051683	CG31683	2L	20447734	20449964	165.385	-5.89011	3.57278e-31	14.3281	10.3642	0.146841	0.0734207
	FBgn0051741	CG31741	2L	18084256	18086714	325.127	-4.81768	7.1718e-50	21.8471	18.7484	0.46314	0.354166
	FBgn0051789	CG31789	2L	18605928	18606684	3411.97	-1.67312	1.50298e-33	428.816	353.091	93.6222	100.466
	FBgn0052053	CG32053	3L	10090170	10092346	119.872	-1.44863	1.24805e-05	7.21101	4.01282	2.18226	2.46085
	FBgn0052054	CG32054	3L	10092768	10094738	96.5501	-1.55896	7.88797e-06	4.24696	3.663	1.34055	1.67569
	FBgn0052302	CG32302	3L	2268825	2269903	10672.5	-2.20698	2.77919e-52	1490.93	1022.86	161.187	154.139
	FBgn0052405	Cpr65Av	3L	6139223	6139974	303.161	-1.66898	1.5192e-14	46.6639	36.4969	7.34856	10.632
	FBgn0052483	CG32483	3L	688523	690081	347.873	-2.05939	6.22759e-22	24.3319	18.1218	5.34932	5.6065
	FBgn0052495	Gss2	X	17899702	17906025	17.4178	-2.24958	0.00457109	1.16474	0.476483	0.566595	0.121413
	FBgn0052581	CG32581	X	15796908	15799162	170.341	-1.71752	2.2369e-08	16.3732	14.2128	3.1863	2.97388
	FBgn0052762	CG32762	X	5500208	5501229	46.1415	-6.48479	5.28036e-09	6.70604	6.85182	0	0.149974
	FBgn0053128	CG33128	2L	1494070	1495456	6430.23	-1.43934	6.30823e-24	464.489	324.917	135.719	133.834
	FBgn0053181	CG33181	X	8489348	8517029	1359.13	-1.14253	1.03563e-08	17.4823	17.7591	10.7226	11.3489
	FBgn0053192	MtnD	3R	20534962	20535301	416.473	-1.22698	8.90776e-09	127.254	116.87	39.5652	42.4959
	FBgn0053306	CG33306	2L	13842888	13843742	2392.96	-3.28324	6.40045e-84	437.385	291.216	30.7268	26.3373
	FBgn0053333	CG33333	3R	17417467	17418042	809.38	-1.20933	1.50347e-07	139.974	119.294	43.0633	48.5792
	FBgn0053346	CG33346	3R	28669233	28670452	288.526	-1.13546	1.55911e-07	21.019	16.6687	11.2204	9.5341
	FBgn0053465	CG33465	2R	15819114	15821114	275.854	-1.60346	7.64389e-10	14.5846	11.5525	5.92604	4.57285
	FBgn0053499	Sdic4	X	20220666	20225020	19.6848	-2.16879	0.0372716	0.668903	0.977628	0.627485	0.442931
	FBgn0053868	His2B:CG33868	2L	21537505	21538099	1060	-1.31039	3.1962e-07	177.138	87.5435	70.8325	65.4033
	FBgn0053926	CG33926	3L	9443232	9446388	845.207	-1.83164	0.0315925	148.199	133.172	22.9459	37.4807
	FBgn0053965	CG33965	3L	1232882	1234015	81.7183	-2.49675	6.55701e-11	11.1725	7.05301	1.35819	1.19521
	FBgn0053993	CG33993	3L	5933036	5950658	46.8693	-1.08195	0.0172478	1.64983	1.64983	1.06046	0.662786
	FBgn0054026	CG34026	X	9533818	9534625	509.579	-4.94558	5.78696e-66	66.0344	66.3626	4.7819	2.82567
	FBgn0062412	Ctr1B	3R	8317612	8319205	4003.52	-2.43414	0.00724728	384.653	332.429	152.315	151.548
	FBgn0063127	lncRNA:CR33938	3R	6699560	6700164	606.608	-1.31026	1.9994e-13	96.7541	79.3325	29.8685	32.5189
	FBgn0085265	CG34236	2R	13604495	13605655	41.5218	-1.27731	0.00645273	3.85188	2.72842	0.778309	0.933971
	FBgn0085273	CG34244	3L	14235053	14235941	268.967	-1.07161	9.83654e-06	47.6675	30.8558	9.04951	10.0712
	FBgn0085317	CG34288	3R	22446763	22447263	131.847	-1.21519	0.00178773	35.6688	37.423	8.46449	12.4886
	FBgn0085330	CG34301	3R	8773435	8773810	84.2297	-2.4281	2.92104e-10	27.7777	17.9558	7.47394	7.47394
	FBgn0085345	CG34316	3R	15230585	15231686	289.906	-2.99864	2.52688e-36	39.2885	31.8844	3.16869	3.06479
	FBgn0085359	CG34330	X	19068275	19068973	3540.5	-1.20174	8.24797e-11	438.187	374.154	156.292	186.838
	FBgn0085813	18SrRNA-Psi:CR41602	X	23211192	23213166	14238.3	-2.14915	0.0167593	315.755	980.587	38.4856	94.6691
	FBgn0086558	Ubi-p5E	X	6276876	6279647	3297.96	-1.23127	5.82298e-17	179.759	145.655	38.2448	38.3294
	FBgn0086667	snoRNA:Psi28S-3342	X	5524302	5524465	183.735	-1.65165	2.57993e-05	119.964	61.5123	25.1395	44.2109
	FBgn0250815	Jon65Aiv	3L	6039155	6040135	62440.8	-2.42396	0.000203063	9541.58	8204.36	1047.73	1367.46
	FBgn0259164	CG42269	3L	6066296	6071545	315.443	-1.65336	1.36953e-12	13.4257	8.52185	4.34647	3.93996
	FBgn0259998	CG17571	2L	20255988	20257192	2659.25	-1.85807	0.00205416	199.468	168.409	63.684	87.3433
	FBgn0260226	CG42500	3R	14152211	14152650	23796.9	-1.61421	1.15571e-11	4688.29	3979.51	1240.99	2088.35
	FBgn0260393	CG17147	3L	20223932	20225324	454.411	-2.1787	1.42211e-28	67.8505	48.4006	8.57443	7.82883
	FBgn0261633	CG42716	3L	16033778	16034170	70.0997	-3.10698	2.89049e-13	33.0552	27.0452	2.47384	2.29714
	FBgn0261634	CG42717	3L	16032762	16033190	41.5457	-1.65153	0.000931486	16.7705	8.76642	3.44001	2.69219
	FBgn0261675	Npc1b	X	20934869	20939503	417.387	-2.19948	6.25588e-24	9.98133	8.08437	1.1607	1.80279
	FBgn0261681	CG42728	3L	15527620	15528196	101.156	-1.76562	4.18937e-07	30.6346	17.9684	4.29898	4.61354
	FBgn0261682	CG42729	3L	15526910	15527516	58.3749	-2.41007	1.6092e-08	14.1092	11.1389	0.851493	1.41915
	FBgn0261792	snRNP-U1-C	3R	18982964	18983650	176.589	-1.45742	0.00133721	25.0984	21.84	8.29822	8.29822
	FBgn0261833	lncRNA:CR42765	3R	26324499	26325294	7.38064	-2.70113	0.0244643	0.961525	1.12178	0.144526	0.144526
	FBgn0261930	vnd	X	582121	598151	200.95	-2.83369	3.15807e-22	4.6423	3.61445	1.1646	0.903869
	FBgn0262023	CG42834	3R	17418759	17419294	632.908	-1.49326	5.08704e-17	111.321	95.2498	23.7713	26.6858
	FBgn0262146	MtnE	3R	20534021	20534704	453.613	-1.62517	6.01219e-12	72.6532	47.6264	14.6126	18.0222
	FBgn0262722	lncRNA:CR43166	3R	24825791	24826471	12.5564	-4.62318	0.000333563	5.47779	4.66626	3.36195	0
	FBgn0262874	CG43229	X	18138542	18139000	6.72997	-3.07333	0.03232	1.19729	1.99548	1.3371	0
	FBgn0262951	lncRNA:CR43270	3L	22665300	22669528	66.6228	-1.86327	2.67622e-06	1.95717	1.45614	0.454631	0.367202
	FBgn0263234	Phae1	2L	12109417	12110664	885.882	-1.30112	2.8013e-09	58.5914	40.8479	31.2552	35.2047
	FBgn0263235	Phae2	2L	12111110	12112256	277.524	-1.62284	1.63418e-09	19.2376	17.4075	7.92518	9.16963
	FBgn0263336	lncRNA:CR43417	2R	16817519	16819240	31.7023	-1.22729	0.0266802	1.47677	1.76492	1.34295	0.559563
	FBgn0263406	lncRNA:CR43452	3R	20678183	20679079	126.851	-1.40822	2.88141e-06	15.1082	10.859	3.04644	2.78381
	FBgn0263773	fok	2L	20079270	20085070	2955.34	-1.10003	2.51551e-09	88.7728	86.5625	56.2214	56.1887
	FBgn0264296	CG43774	2L	4008653	4009090	248.441	-1.86182	2.75629e-09	53.6581	61.6995	11.199	13.7442
	FBgn0264750	CG44008	2L	11841502	11842445	1681.51	-1.26511	1.10949e-14	172.269	121.091	46.9991	43.2243
	FBgn0264789	asRNA:CR44019	3R	5250913	5252132	56.3168	-1.83929	1.23464e-05	11.0697	7.05325	3.28205	2.40683
	FBgn0264916	asRNA:CR44107	3R	19149122	19149557	13.5681	-2.44751	0.0080582	4.94246	4.34937	1.36015	0.906765
	FBgn0265001	ppk18	2L	9765357	9770996	11.1186	-2.9813	0.00273719	0.694555	0.543565	0.0427703	0.0855405
	FBgn0265066	lncRNA:CR44177	3R	14496378	14508987	13.2429	-2.13978	0.0132807	1.85054	0.986955	0.0524357	0.157307
	FBgn0265266	CG13639	3R	24859900	24860366	19.6624	-1.51808	0.0448242	3.46571	4.39879	0.959896	0.68564
	FBgn0265661	lncRNA:CR44468	2R	18805595	18807195	13.7995	-2.84004	0.0026872	0.836024	0.771715	0.369063	0.0461328
	FBgn0266212	asRNA:CR44907	2L	20068793	20069318	20.4953	-2.70597	0.000314482	6.20908	3.04367	1.27164	0.423881
	FBgn0266456	CG45081	3L	19266061	19266838	26.4611	-3.41429	5.28555e-06	3.13205	4.27792	0.757366	0.43278
	FBgn0266631	lncRNA:CR45138	2R	9868219	9869159	12.1075	-2.83508	0.00262545	2.08822	1.74018	0.454405	0.151468
	FBgn0266742	lncRNA:CR45215	3R	8316984	8318006	118.902	-2.34896	3.56253e-12	11.4183	8.69731	1.50967	1.3587
	FBgn0266973	lncRNA:CR45424	3L	3244906	3245340	14.3038	-1.91844	0.0163356	5.26349	2.88643	1.59973	0.571331
	FBgn0267111	lncRNA:CR45551	3R	8225279	8232178	143.206	-3.37927	2.09163e-25	2.76573	2.25528	0.315054	0.177723
	FBgn0267798	lncRNA:CR46123	3R	1366234	1366601	179.842	-6.298	0.00204723	86.1361	81.9794	0	1.31522
	FBgn0267934	lncRNA:CR46214	3L	16759393	16762683	14.5926	-5.84168	0.000197178	0.643611	0.459722	0.0312633	0
	FBgn0267989	asRNA:CR46256	2L	13174227	13175365	13.3755	-2.11777	0.0126145	0.978759	1.17451	0.382569	0.218611
	FBgn0283437	PPO1	2R	17887220	17889973	4740.17	-2.12239	1.06471e-38	209.057	140.38	35.2336	30.7036
	FBgn0283461	Drs	3L	3369556	3369942	558.051	-1.96999	3.82542e-16	152.71	96.0424	27.4823	43.7045
	FBgn0286723	hll	2L	14027001	14029368	1004.1	-1.24133	1.05292e-13	37.2262	25.8213	22.4974	19.5696

## Sheet: 6. common DEGs
	gene_id	gene_symbol	chr	start	end	log2FC (delta 21D vs WT)	log2FC(delta 82Eb vs WT)	log2FC(delta 95Ca vs WT)	log2FC(delta 95Cb vs WT)	log2FC(delta 95Cc vs WT)
up	FBgn0029848	Btnd	X	6217268	6219327	2.72938	2.93184	2.64427	3.14496	1.63329
	FBgn0029990	CG2233	X	8035741	8037517	2.18999	2.06135	2.2142	1.54261	1.42837
	FBgn0030776	CG4653	X	16704081	16705278	3.8406	3.72272	2.68787	2.9236	4.39023
	FBgn0031178	CG10918	X	21428614	21429256	4.27798	4.87287	2.97078	2.21491	3.26491
	FBgn0031522	CG3285	2L	3330928	3332876	1.68489	2.27669	1.11301	1.72956	1.368
	FBgn0032304	CG17134	2L	10820705	10821967	1.94834	2.16862	1.52565	2.08655	2.21709
	FBgn0034899	CG13560	2R	23747560	23748477	3.79863	5.01028	5.16237	4.36977	5.93816
	FBgn0053013	CR33013	2R	12363320	12366579	2.06885	1.66997	1.75323	1.36273	1.87919
down	FBgn0000078	Amy-d	2R	17124764	17126369	-2.78221	-3.29482	-6.15662	-5.54726	-2.85903
	FBgn0000079	Amy-p	2R	17118636	17120303	-2.76685	-2.88937	-5.88667	-4.32547	-3.35386
	FBgn0001285	Jon44E	2R	8691448	8692844	-1.63999	-2.78113	-5.74567	-3.75768	-2.15291
	FBgn0002570	Mal-A1	2R	8449664	8451904	-3.86111	-4.49983	-4.7646	-3.67341	-3.85299
	FBgn0002571	Mal-A3	2R	8455909	8457892	-4.26877	-5.30579	-6.10726	-5.46996	-1.73373
	FBgn0002939	ninaD	2L	18081628	18083608	-2.83783	-5.39535	-5.69176	-5.21879	-3.70625
	FBgn0003358	Jon99Ci	3R	29925226	29926189	-1.82907	-2.03767	-3.37527	-2.643	-1.51254
	FBgn0003863	alphaTry	2R	11344260	11345119	-2.49323	-1.6981	-3.43815	-1.99137	-3.83326
	FBgn0004228	mex1	3L	15517424	15519592	-1.35279	-2.49152	-2.32424	-1.48398	-1.42879
	FBgn0004430	LysS	3L	1227747	1228238	-2.47932	-2.88217	-2.53824	-2.46321	-1.73796
	FBgn0011554	etaTry	2R	11340513	11341423	-1.93224	-2.48436	-2.55206	-2.34584	-1.27986
	FBgn0011555	thetaTry	2R	11341714	11342760	-2.95524	-6.23222	-5.09155	-4.4272	-4.15584
	FBgn0011822	Pgcl	X	436139	437448	-2.75181	-3.61844	-4.19545	-3.87373	-2.33086
	FBgn0011834	Ser6	X	20962605	20963505	-2.92387	-3.02213	-4.08116	-3.36302	-1.62309
	FBgn0015001	iotaTry	2R	11356720	11357537	-2.56154	-2.35611	-2.72998	-1.55354	-2.11751
	FBgn0015572	alpha-Est4	3R	7536687	7538615	-1.72175	-1.91127	-2.01598	-1.85806	-1.31742
	FBgn0020506	Amyrel	2R	16651095	16652699	-1.97214	-2.40702	-3.59471	-3.27865	-2.23504
	FBgn0020508	Ag5r2	X	14782962	14784052	-1.74068	-2.61816	-4.13322	-2.48258	-1.51584
	FBgn0020906	Jon25Bi	2L	4954279	4955144	-2.45622	-2.33012	-3.20292	-2.80399	-3.09496
	FBgn0022700	Cht4	2R	21065379	21067087	-1.73749	-2.38024	-3.88246	-2.52308	-1.59943
	FBgn0023197	Jon74E	3L	17548077	17549127	-3.15239	-3.99473	-2.73768	-2.42435	-3.47889
	FBgn0023495	Lip3	3R	13370240	13371904	-3.8361	-3.82093	-4.21434	-3.15028	-4.53541
	FBgn0026755	Ugt37B1	2L	6225048	6226842	-2.34977	-3.61787	-3.03096	-2.46408	-2.0993
	FBgn0028518	CG18480	2L	15630002	15634987	-1.06023	-1.41096	-1.406	-1.12295	-1.20511
	FBgn0028532	CG7968	2L	13849400	13850329	-2.86415	-5.13733	-4.88541	-4.9486	-3.26227
	FBgn0028533	CG7953	2L	13847925	13849223	-1.20835	-2.09339	-2.40185	-1.35477	-1.67176
	FBgn0028534	CG7916	2L	13846752	13847799	-3.34076	-5.58465	-5.04329	-4.11394	-5.17311
	FBgn0028920	CG8997	2L	13843915	13845325	-2.08168	-3.52352	-3.16022	-2.33571	-2.43714
	FBgn0028945	CG7631	2L	15628678	15629552	-4.48757	-5.57723	-4.39296	-4.59631	-3.27686
	FBgn0029795	CG15773	X	5732740	5734614	-2.43827	-2.66385	-3.74355	-2.80171	-3.3455
	FBgn0029827	CG6048	X	5952565	5954046	-1.65077	-2.92831	-2.57389	-1.69041	-1.28567
	FBgn0030367	Cyp311a1	X	12029754	12031465	-2.11331	-2.21203	-3.27323	-2.30293	-2.91692
	FBgn0030509	CG11162	X	13676894	13677882	-3.42107	-4.42718	-5.10063	-3.20535	-3.06811
	FBgn0030688	CG8952	X	15765470	15766445	-1.63584	-2.37687	-2.79888	-1.6409	-1.64595
	FBgn0030746	CG9981	X	16399782	16405122	-3.38447	-5.69425	-4.7583	-5.08207	-3.49585
	FBgn0030756	CG9903	X	16539153	16540852	-1.84229	-2.6814	-2.99769	-2.25047	-2.36482
	FBgn0030777	CG9672	X	16705971	16706874	-1.70544	-1.67235	-3.26361	-2.79258	-2.63886
	FBgn0030836	CG8664	X	17280918	17282726	-1.46888	-3.01146	-2.63724	-2.57826	-1.96811
	FBgn0030837	CG8661	X	17283762	17284500	-1.35046	-2.52962	-2.51318	-1.48711	-1.10478
	FBgn0031000	Muc18B	X	19215515	19216660	-1.1633	-2.20627	-3.39107	-2.11308	-1.8488
	FBgn0031004	CG7992	X	19245158	19247250	-1.18215	-1.08584	-1.76334	-1.32377	-1.23167
	FBgn0031033	CG14219	X	19587348	19590170	-3.47723	-5.54253	-3.42446	-2.94353	-3.37658
	FBgn0031034	CG14205	X	19592609	19595548	-3.43648	-5.56848	-8.85971	-4.38744	-1.2408
	FBgn0031249	CG11911	2L	320279	321248	-2.96291	-5.22936	-6.29043	-4.81386	-2.91773
	FBgn0031533	CG2772	2L	3445992	3447589	-2.32849	-3.95694	-5.48469	-3.06786	-1.96908
	FBgn0031579	CG15422	2L	4004984	4005670	-2.14494	-2.77752	-3.85362	-2.93292	-2.65645
	FBgn0031653	Jon25Biii	2L	4949941	4950767	-2.31605	-2.28159	-4.53717	-3.08181	-2.672
	FBgn0031688	Cyp28d2	2L	5207267	5209345	-1.63065	-2.1378	-1.87842	-1.97156	-1.52093
	FBgn0031929	CG18585	2L	7689311	7691061	-5.00608	-3.28868	-3.65267	-2.55448	-3.07018
	FBgn0031930	CG7025	2L	7691109	7692683	-2.71499	-4.75833	-3.41461	-3.34828	-1.42498
	FBgn0031945	CG7191	2L	7767628	7775033	-1.33898	-1.75335	-1.64777	-1.88388	-1.646
	FBgn0032066	LManIII	2L	8765273	8768710	-5.14724	-5.30597	-4.17541	-4.13604	-3.4095
	FBgn0032067	LManIV	2L	8769159	8772344	-5.48936	-6.49799	-5.43563	-4.10428	-3.76534
	FBgn0032068	LManV	2L	8772946	8776263	-4.72668	-5.37339	-4.70827	-4.02987	-3.04886
	FBgn0032069	LManVI	2L	8777661	8781252	-4.91331	-5.32083	-4.6686	-4.12305	-3.35153
	FBgn0032074	Tsp29Fa	2L	8933962	8936096	-1.49079	-2.11152	-2.29592	-1.37242	-1.71234
	FBgn0032088	CG13102	2L	9012188	9014149	-1.45696	-2.0737	-2.36681	-2.48533	-1.30586
	FBgn0032124	CG17855	2L	9540523	9542480	-1.27663	-1.71203	-1.34972	-1.22301	-1.24952
	FBgn0032131	CG3841	2L	9589476	9591783	-2.46621	-2.83857	-3.45415	-3.09641	-1.24385
	FBgn0032144	CG17633	2L	9769060	9770409	-2.11621	-2.73291	-4.99343	-3.91264	-2.26068
	FBgn0032733	CG15170	2L	18988268	18990233	-2.14578	-3.63295	-4.2419	-2.45599	-3.63277
	FBgn0032734	CG15169	2L	18991020	18992409	-2.42732	-2.70944	-4.24632	-2.56463	-3.32664
	FBgn0032809	CG13078	2L	19563930	19565158	-2.33344	-4.55868	-4.66569	-4.85243	-4.413
	FBgn0033139	Tsp42Er	2R	7064399	7066113	-1.31877	-1.90415	-1.76141	-1.1044	-1.53898
	FBgn0033215	Dgat2	2R	7712578	7714182	-2.34813	-3.95032	-4.31339	-3.53247	-3.39156
	FBgn0033294	Mal-A4	2R	8458815	8460884	-3.74061	-4.67842	-5.18323	-4.95705	-3.16376
	FBgn0033296	Mal-A7	2R	8468646	8471663	-2.62717	-4.55224	-6.92006	-4.00696	-4.02277
	FBgn0033297	Mal-A8	2R	8471954	8473961	-1.857	-4.02788	-4.2416	-2.55189	-3.76429
	FBgn0033301	CG12780	2R	8551859	8552290	-3.90302	-3.40273	-3.15747	-2.24602	-2.47108
	FBgn0033302	Cyp6a14	2R	8564187	8567202	-3.19575	-4.10702	-4.02548	-3.38268	-2.36673
	FBgn0033327	PGRP-SC1b	2R	8713446	8715094	-3.13664	-2.85044	-9.84765	-9.93514	-7.51146
	FBgn0033367	PPO2	2R	9042261	9044709	-2.2148	-3.69091	-3.49563	-3.35526	-2.865
	FBgn0033792	CG13325	2R	13110769	13126014	-1.30014	-2.69804	-2.29511	-2.46567	-2.33528
	FBgn0033820	CG4716	2R	13256587	13257446	-4.87977	-5.66628	-3.90777	-3.32123	-2.64926
	FBgn0033826	CG4734	2R	13297202	13298467	-2.11974	-3.57522	-4.26768	-2.78437	-3.3287
	FBgn0033999	CG8093	2R	15214060	15215686	-2.861	-3.82057	-4.17718	-3.01801	-2.77489
	FBgn0034031	CG12963	2R	15555446	15562436	-1.25729	-1.49423	-1.60368	-1.09499	-1.22342
	FBgn0034052	CG8299	2R	15940610	15941483	-2.8417	-3.09151	-3.58133	-3.30603	-3.47299
	FBgn0034247	CG6484	2R	17582007	17584012	-3.46939	-4.41788	-5.39093	-3.48287	-2.81651
	FBgn0034294	Muc55B	2R	18050019	18052107	-4.82675	-7.60248	-6.06828	-5.38136	-4.97131
	FBgn0034328	BomBc1	2R	18382704	18383235	-2.93832	-6.32266	-8.62891	-7.28406	-2.81238
	FBgn0034426	AANATL5	2R	19284551	19285219	-2.21279	-5.86614	-2.48309	-4.0042	-3.68825
	FBgn0034428	AANATL6	2R	19287983	19288995	-2.34221	-4.78054	-4.37858	-4.13601	-3.60658
	FBgn0034437	CG10051	2R	19363641	19367294	-3.21486	-2.88611	-3.52321	-2.7728	-1.64527
	FBgn0034441	CG10081	2R	19385923	19389318	-5.24169	-3.49599	-3.43142	-7.84695	-6.54157
	FBgn0034582	Cht9	2R	21067992	21069286	-2.77232	-2.88147	-5.58139	-3.98541	-2.217
	FBgn0034588	CG9394	2R	21118394	21120705	-1.73364	-1.29109	-2.83787	-2.12885	-1.88039
	FBgn0034663	CG4363	2R	21834230	21835047	-3.06482	-5.64432	-5.16598	-3.94051	-4.13852
	FBgn0034664	CG4377	2R	21835448	21836357	-2.72474	-5.58219	-4.13696	-3.84898	-3.3941
	FBgn0034717	CG5819	2R	22293400	22296955	-1.18705	-1.10762	-1.4667	-1.074	-1.08191
	FBgn0034783	CG9825	2R	22837361	22839291	-2.60556	-2.90107	-3.6187	-3.74371	-1.58314
	FBgn0034784	CG9826	2R	22840739	22842977	-1.73597	-2.30017	-3.1749	-1.17762	-2.11343
	FBgn0035154	hiro	3L	685942	687958	-1.7401	-2.32758	-3.60228	-2.81278	-2.54664
	FBgn0035607	CG4835	3L	5479790	5483663	-2.25157	-4.75513	-5.05564	-4.01392	-2.22132
	FBgn0035619	Alp10	3L	5592741	5595272	-3.18401	-2.93558	-3.05312	-2.85466	-3.04813
	FBgn0035620	Alp9	3L	5595542	5597422	-3.32639	-2.6717	-3.02235	-2.80983	-2.94989
	FBgn0035666	Jon65Aii	3L	6052321	6053215	-2.20666	-2.56296	-4.24339	-2.34185	-1.93043
	FBgn0035667	Jon65Ai	3L	6053493	6054443	-1.24314	-1.25362	-3.03864	-1.66352	-1.68665
	FBgn0035670	CG10472	3L	6061372	6062910	-2.70676	-3.98601	-5.63669	-4.32938	-1.75615
	FBgn0035743	Acbp6	3L	7128903	7129673	-2.95027	-4.73801	-4.368	-2.99497	-2.12209
	FBgn0035781	CG8560	3L	7402332	7404181	-1.35518	-1.92673	-2.69359	-1.98998	-1.24073
	FBgn0035887	Jon66Cii	3L	8392820	8393649	-1.06455	-2.37785	-4.91063	-4.39647	-3.16773
	FBgn0036024	CG18180	3L	9641013	9641913	-2.16492	-2.1855	-4.30133	-3.39755	-2.15602
	FBgn0036225	CG5883	3L	11943640	11944852	-2.07303	-4.13854	-3.69323	-2.25295	-1.52598
	FBgn0036229	CG7248	3L	11954083	11956780	-4.31531	-5.50331	-4.98761	-4.56588	-5.64945
	FBgn0036422	CG3868	3L	14400769	14402725	-1.24052	-2.293	-4.18415	-2.34859	-2.6833
	FBgn0036727	SecCl	3L	17470127	17474517	-1.957	-2.23063	-1.94485	-2.36196	-1.2223
	FBgn0036750	CG6034	3L	17745173	17746860	-4.13515	-7.55443	-5.18308	-6.00065	-5.24467
	FBgn0036831	CG6839	3L	18917581	18919259	-1.62178	-3.70542	-3.08874	-2.7415	-1.31869
	FBgn0036833	CG3819	3L	18920430	18922108	-4.7395	-5.7699	-5.59914	-4.32657	-3.90572
	FBgn0036949	CG7290	3L	20204309	20206046	-1.05086	-2.09486	-2.9568	-1.43616	-1.4343
	FBgn0036978	Toll-9	3L	20361843	20366724	-2.94411	-1.92622	-4.15436	-3.00948	-1.88105
	FBgn0036996	mag	3L	20460683	20462274	-2.22945	-3.56158	-4.67909	-3.17267	-3.45572
	FBgn0037174	CG14457	3L	22669956	22680034	-2.2158	-1.66363	-3.07062	-1.65135	-1.98973
	FBgn0037677	CG12951	3R	9329223	9330331	-1.25403	-3.55149	-2.69141	-1.81709	-2.77456
	FBgn0037678	CG16749	3R	9330885	9331885	-1.64772	-2.53823	-3.83133	-3.36865	-1.58999
	FBgn0037782	Npc2d	3R	10055356	10056083	-2.12943	-4.19662	-4.66028	-3.04568	-2.74005
	FBgn0037783	Npc2c	3R	10060252	10061136	-3.86713	-3.15772	-4.68728	-3.1513	-3.65534
	FBgn0038037	Cyp9f2	3R	12403340	12406028	-1.46783	-1.66013	-1.82455	-1.80532	-1.3217
	FBgn0038095	Cyp304a1	3R	12963791	12965923	-1.18715	-2.5295	-1.67128	-1.35433	-2.35413
	FBgn0038098	CG7381	3R	12967775	12977471	-1.47536	-2.78889	-2.97621	-2.86035	-2.44137
	FBgn0038135	CG8773	3R	13294748	13298288	-2.36822	-2.53789	-3.208	-2.54674	-1.24645
	FBgn0038414	CG6901	3R	16323415	16325128	-1.33953	-1.73972	-2.61922	-1.50184	-1.45619
	FBgn0038613	Vha100-4	3R	18386841	18389805	-1.69332	-3.47226	-4.03422	-2.74273	-1.17435
	FBgn0038784	CG4362	3R	20306216	20307537	-2.54276	-3.30892	-4.32462	-2.22111	-1.8421
	FBgn0038845	Alp5	3R	21005160	21006990	-1.74856	-1.51947	-2.95011	-2.13195	-1.61335
	FBgn0038873	CG5892	3R	21242618	21245418	-3.99924	-6.42381	-4.80127	-3.83915	-2.07437
	FBgn0039086	Ugt303B1	3R	23534900	23536710	-1.47722	-2.15265	-1.58993	-1.3253	-1.15257
	FBgn0039091	CG10182	3R	23587120	23589819	-2.23566	-2.92651	-3.1461	-2.16255	-1.4374
	FBgn0039092	CG16723	3R	23593625	23596273	-1.41778	-2.91825	-2.27417	-1.40405	-1.99489
	FBgn0039154	Npc2f	3R	24137895	24140936	-1.55429	-2.24758	-2.68138	-1.98842	-1.47899
	FBgn0039453	CG6403	3R	26735417	26736307	-1.61374	-2.30663	-3.87627	-3.0784	-1.73671
	FBgn0039454	CG14247	3R	26737610	26738593	-1.59229	-1.77049	-1.84536	-1.7846	-1.26936
	FBgn0039470	CG6296	3R	27003236	27005469	-3.07059	-4.27318	-5.63959	-4.15531	-3.47882
	FBgn0039471	CG6295	3R	27005899	27007055	-2.68902	-5.21018	-4.80014	-3.94746	-5.64859
	FBgn0039472	CG17192	3R	27017180	27018287	-3.13692	-7.79342	-5.70269	-5.79707	-7.77152
	FBgn0039474	CG6283	3R	27020238	27021378	-1.76061	-3.14294	-3.83236	-2.96054	-3.9406
	FBgn0039475	CG6277	3R	27022071	27023217	-3.34781	-5.02957	-4.22165	-2.78568	-5.17795
	FBgn0039476	CG6271	3R	27024968	27026109	-7.05601	-8.57216	-5.6907	-4.34691	-7.69325
	FBgn0039645	CG11898	3R	29165643	29171508	-1.4415	-2.03451	-2.47027	-2.05118	-1.64581
	FBgn0039768	CG15533	3R	30428820	30431362	-4.03433	-7.51337	-6.04826	-5.95778	-2.91346
	FBgn0039941	CG17167	X	23068301	23081144	-1.93808	-2.53812	-2.50736	-1.98107	-1.17793
	FBgn0040060	yip7	3L	6035216	6036175	-1.48576	-1.87455	-3.01284	-1.54099	-2.31972
	FBgn0040342	CG3706	X	930931	932475	-4.15731	-3.66728	-6.14675	-3.22522	-2.43632
	FBgn0040723	CG5011	2L	1200671	1201220	-2.23409	-2.67089	-3.77618	-2.88163	-2.69395
	FBgn0040729	CG15126	2R	19690798	19691078	-2.24917	-2.87876	-3.48304	-3.34804	-2.16374
	FBgn0040730	CG15127	2R	19680768	19681391	-1.96683	-1.91951	-1.83232	-1.80601	-2.00418
	FBgn0040736	BomS3	2R	18387895	18388734	-2.79613	-4.25759	-5.4766	-3.39862	-2.83972
	FBgn0042105	CG18748	3R	7786170	7787923	-1.6288	-1.33531	-1.79479	-1.79461	-1.21181
	FBgn0043471	kappaTry	2R	11337797	11338733	-3.47187	-5.17805	-5.78475	-6.07357	-1.01484
	FBgn0046302	CG10650	2L	18993360	18995934	-1.10954	-1.94048	-2.73747	-1.44099	-1.94613
	FBgn0050049	CG30049	2R	12355671	12359087	-2.3122	-3.56897	-2.6778	-3.44043	-1.8959
	FBgn0050272	MFS1	2R	22829644	22831877	-1.63776	-7.03731	-4.38627	-4.26914	-1.91
	FBgn0050339	CG30339	2R	9601431	9602901	-2.28818	-1.96257	-2.29682	-1.89005	-1.36706
	FBgn0050360	Mal-A6	2R	8465158	8467595	-1.62346	-2.07581	-2.02445	-1.92167	-3.05313
	FBgn0051091	CG31091	3R	25899903	25902172	-4.85328	-6.21602	-7.10737	-7.18283	-3.64593
	FBgn0051148	Gba1a	3R	23700621	23702605	-2.34057	-3.82862	-3.7464	-2.42218	-2.98961
	FBgn0051446	CG31446	3R	15693086	15694194	-1.94214	-4.259	-4.81438	-3.50456	-1.13731
	FBgn0051463	CG31463	3R	8292335	8293609	-3.91594	-4.22119	-4.73252	-4.32294	-2.36068
	FBgn0051741	CG31741	2L	18084256	18086714	-2.15028	-3.12228	-4.31809	-2.7457	-4.81768
	FBgn0052053	CG32053	3L	10090170	10092346	-1.60509	-1.95158	-2.18091	-1.4176	-1.44863
	FBgn0052054	CG32054	3L	10092768	10094738	-2.08725	-2.02721	-2.24824	-1.7309	-1.55896
	FBgn0052483	CG32483	3L	688523	690081	-1.90419	-3.43778	-4.4081	-3.96364	-2.05939
	FBgn0052581	CG32581	X	15796908	15799162	-10.4718	-10.482	-3.03658	-6.0173	-1.71752
	FBgn0053192	MtnD	3R	20534962	20535301	-2.81489	-3.33217	-2.31098	-2.3194	-1.22698
	FBgn0053306	CG33306	2L	13842888	13843742	-3.7187	-4.277	-4.31432	-3.30718	-3.28324
	FBgn0053465	CG33465	2R	15819114	15821114	-1.96896	-2.67367	-2.1303	-2.4565	-1.60346
	FBgn0053965	CG33965	3L	1232882	1234015	-2.84337	-4.32027	-4.78817	-3.77445	-2.49675
	FBgn0054026	CG34026	X	9533818	9534625	-4.39093	-5.75191	-5.37392	-4.41422	-4.94558
	FBgn0062412	Ctr1B	3R	8317612	8319205	-1.66389	-2.48429	-2.98086	-2.47752	-2.43414
	FBgn0085317	CG34288	3R	22446763	22447263	-1.72215	-2.1873	-2.21182	-1.69128	-1.21519
	FBgn0085330	CG34301	3R	8773435	8773810	-2.30206	-2.09812	-2.87417	-1.25678	-2.4281
	FBgn0085345	CG34316	3R	15230585	15231686	-2.78942	-3.7566	-4.1549	-3.09501	-2.99864
	FBgn0085359	CG34330	X	19068275	19068973	-1.62523	-2.1825	-2.15393	-2.97663	-1.20174
	FBgn0250815	Jon65Aiv	3L	6039155	6040135	-1.73053	-2.0682	-3.07423	-2.20088	-2.42396
	FBgn0260393	CG17147	3L	20223932	20225324	-2.48376	-2.45173	-3.41445	-2.4611	-2.1787
	FBgn0261675	Npc1b	X	20934869	20939503	-1.78906	-3.41548	-3.45278	-2.88931	-2.19948
	FBgn0261930	vnd	X	582121	598151	-2.04721	-2.21706	-3.2393	-2.55861	-2.83369
	FBgn0262146	MtnE	3R	20534021	20534704	-3.13103	-3.68214	-3.10101	-2.90999	-1.62517
	FBgn0262951	lncRNA:CR43270	3L	22665300	22669528	-2.15514	-2.40172	-2.91104	-2.02005	-1.86327
	FBgn0263235	Phae2	2L	12111110	12112256	-1.09636	-2.1063	-2.39363	-1.60044	-1.62284
	FBgn0264296	CG43774	2L	4008653	4009090	-1.60116	-3.15046	-2.68874	-1.73445	-1.86182
	FBgn0266742	lncRNA:CR45215	3R	8316984	8318006	-1.59967	-2.22725	-2.32018	-1.61884	-2.34896
	FBgn0283437	PPO1	2R	17887220	17889973	-1.91243	-3.62685	-2.80322	-3.20278	-2.12239
	FBgn0283461	Drs	3L	3369556	3369942	-1.80896	-2.12189	-2.77084	-1.93394	-1.96999

## Sheet: 7. unique DEGs
21D del vs WT	gene_id	gene_symbol	chr	start	end	log2FC(delat 21D vs 5905)	log2FC(delat 82Eb vs 5905)	log2FC(delat 95Ca vs 5905)	log2FC(delat 95Cb vs 5905)	log2FC(delat 95Cc vs 5905)
up	FBgn0013308	Odc2	2R	8007246	8009062	1.99589	0.137785	0.578196	0.432195	0.38185
	FBgn0020765	Acp65Aa	3L	6152050	6152745	1.92999	-0.144309	-0.348741	-2.35432	0.871776
	FBgn0028855	CG15282	2L	14712471	14713298	1.10051	-0.258984	-1.19055	-1.09143	-0.223885
	FBgn0031547	Sr-CIV	2L	3522521	3524056	1.58981	-0.729039	0.40443	-0.20272	0.578871
	FBgn0031764	CG9107	2L	6022951	6024539	1.08267	0.0725791	-0.505495	-0.0503402	-0.423692
	FBgn0034456	Ir56b	2R	19508167	19509653	2.1672	0.686979	-1.0494	0.0769741	-0.177969
	FBgn0038447	CG14892	3R	16594414	16597241	1.78587	0.668467	-1.2202	-1.90444	-1.42363
	FBgn0040104	lectin-24A	2L	3716800	3717773	2.37159	-3.52285	-1.51777	-4.92652	0.0157148
	FBgn0045980	niki	3R	24822401	24825648	1.5791	-0.518461	-1.05015	-1.16879	-0.989875
	FBgn0053346	CG33346	3R	28669233	28670452	1.50456	-0.450456	-0.428438	-1.80038	-1.13546
	FBgn0262007	CG42825	3L	10095754	10098115	1.55897	-0.592717	-0.556258	0.274582	-0.496893
	FBgn0262722	lncRNA:CR43166	3R	24825791	24826471	2.51244	-0.797539	-0.796109	-0.61274	-4.62318
	FBgn0264478	CG43886	3L	8159361	8159774	1.43525	0.259115	0.39983	-0.88368	0.0685348
[truncated: 353 more rows]
