# Supplementary material for: Deletions of singular U1 snRNA gene significantly interfere with transcription and 3’-end mRNA formation
Source: PLoS Genet. 2023 Nov 2;19(11):e1011021. doi: 10.1371/journal.pgen.1011021 (PMC10645366; doi:10.1371/journal.pgen.1011021)
Supplement: S4 Table — (XLSX) [file pgen.1011021.s014.xlsx]

## Sheet: note
	S4 Table. Alternative polyadenylation events in the U1-gene deletion strains
		1. APA between 21D-del and WT
		2. APA between 82Eb-del and WT
		3. APA between 95Ca-del and WT
		4. APA between 95Cb-del and WT
		5. APA between 95Cc-del and WT
	NOTE：	1). DaPars (v.0.9.1) was used to analysis the APA events, and the cutoff is : |ΔPDUI| > 0.25 and FDR < 0.05 and Coverage_cutoff>=10
		2). The transcriptome annotation is dmel-all-r6.29.gtf

## Sheet: 1. 21D del vs WT
gene_id	Gene	fit_value	Predicted_Proximal_APA	Loci	A_1_long_exp	A_1_short_exp	A_1_PDUI	A_2_long_exp	A_2_short_exp	A_2_PDUI	B_1_long_exp	B_1_short_exp	B_1_PDUI	B_2_long_exp	B_2_short_exp	B_2_PDUI	Group_A_Mean_PDUI	Group_B_Mean_PDUI	PDUI_Group_diff	P_val	adjusted.P_val	classification	multi_ployA
FBgn0002533	FBtr0088761|FBgn0002533|2R|-	8.53589e+08	8434258	chr2R:8433974-8434459	20403.8	85885.3	0.19	28989.4	37541.5	0.44	61764.4	32697.1	0.65	28761.3	7153.88	0.8	0.315	0.725	-0.41	0	0	CDS	N
FBgn0002593	FBtr0078056|FBgn0002593|2L|+	3.56691e+06	420493	chr2L:420292-420697	7079.52	6720.63	0.51	9082.24	649.46	0.93	12056	287.53	0.98	6358.34	0	1	0.72	0.99	-0.27	0	0	CDS	N
FBgn0085195	FBtr0112357|FBgn0085195|2L|+	1.62515e+08	14743688	chr2L:14743382-14743807	34781.6	11557.3	0.75	13348.5	8275.01	0.62	17337.2	768.63	0.96	7644.91	386.94	0.95	0.685	0.955	-0.27	0	0	3UTR	N
FBgn0033476	FBtr0339416|FBgn0033476|2R|-	311934	10036591	chr2R:10035536-10037771	627.14	620.03	0.5	212.51	423.59	0.33	1419.56	0	1	658.15	0	1	0.415	1	-0.585	2.32546e-215	7.1229e-213	3UTR	N
FBgn0005648	FBtr0088785|FBgn0005648|2R|+	5493.7	8133816	chr2R:8133615-8134170	232.7	65.8	0.78	122.21	133.95	0.48	269.48	0	1	247.55	0	1	0.63	1	-0.37	1.27363e-33	1.0403e-31	3UTR	N
FBgn0086915	FBtr0078270|FBgn0086915|3L|-	3666.8	20817222	chr3L:20816901-20817534	324.57	270.91	0.55	172.78	55.93	0.76	416.65	60.71	0.87	255.26	0	1	0.655	0.935	-0.28	1.33136e-25	9.16393e-24	CDS	N
FBgn0029996	FBtr0071112|FBgn0029996|X|-	164074	8088274	chrX:8087544-8090147	422.67	430.97	0.5	147.77	273.58	0.35	509.62	153.05	0.77	273.48	164.95	0.62	0.425	0.695	-0.27	4.74624e-20	2.90755e-18	3UTR	N
FBgn0260463	FBtr0082095|FBgn0260463|3R|-	5980.5	9687436	chr3R:9687141-9687637	253.41	0	1	122.37	176.73	0.41	177.06	0	1	106.43	0	1	0.705	1	-0.295	8.15309e-19	4.84911e-17	3UTR	N
FBgn0010397	FBtr0087512|FBgn0010397|2R|-	979.1	14571070	chr2R:14570810-14571311	149.97	258.56	0.37	214.65	40.73	0.84	202.69	44.15	0.82	162.25	0	1	0.605	0.91	-0.305	8.89088e-18	4.86299e-16	3UTR	N
FBgn0259717	FBtr0299970|FBgn0259717|2L|-	1411.7	2216631	chr2L:2216503-2216959	182.34	107.35	0.63	83.09	38.07	0.69	291.56	0	1	145.42	31.79	0.82	0.66	0.91	-0.25	2.4194e-14	1.15791e-12	3UTR	N
FBgn0036144	FBtr0076189|FBgn0036144|3L|-	1210.4	11178171	chr3L:11176954-11178531	116.8	83.6	0.58	43.14	25.52	0.63	85.89	0	1	45.53	0	1	0.605	1	-0.395	6.36916e-12	2.20438e-10	3UTR	N
FBgn0037810	FBtr0082231|FBgn0037810|3R|+	1818.1	10337880	chr3R:10337508-10338265	188.19	145.89	0.56	105.14	46.76	0.69	130.29	14.99	0.9	76.16	0.99	0.99	0.625	0.945	-0.32	1.23794e-11	4.21311e-10	CDS	N
FBgn0045063	FBtr0346633|FBgn0045063|2R|-	648.8	12488234	chr2R:12487986-12488694	195.4	52.05	0.79	81.27	35.89	0.69	162.56	0	1	84.84	0	1	0.74	1	-0.26	2.36715e-11	7.71337e-10	3UTR	Y
FBgn0045063	FBtr0339637|FBgn0045063|2R|-	648.8	12488234	chr2R:12487986-12488694	195.4	52.05	0.79	81.27	35.89	0.69	162.56	0	1	84.84	0	1	0.74	1	-0.26	2.36715e-11	7.71337e-10	3UTR	Y
FBgn0045063	FBtr0087946|FBgn0045063|2R|-	648.8	12488234	chr2R:12487986-12488694	195.4	52.05	0.79	81.27	35.89	0.69	162.56	0	1	84.84	0	1	0.74	1	-0.26	2.36715e-11	7.71337e-10	3UTR	Y
FBgn0029958	FBtr0071076|FBgn0029958|X|-	2509.4	7732044	chrX:7731779-7732245	200.16	329.69	0.38	70.05	131.02	0.35	153.03	67.04	0.7	67.15	37.01	0.64	0.365	0.67	-0.305	7.46232e-11	2.3564e-09	CDS	N
FBgn0262031	FBtr0303926|FBgn0262031|3L|+	1056	19478581	chr3L:19478353-19478670	17.88	26.99	0.4	8.2	18.04	0.31	166.04	0	1	30.72	18.25	0.63	0.355	0.815	-0.46	2.99923e-10	9.09568e-09	CDS	N
FBgn0002865	FBtr0085277|FBgn0002865|3R|+	3545.2	28291991	chr3R:28291338-28292656	53.42	248.48	0.18	96.3	30.63	0.76	148.38	130.93	0.53	124.46	11.53	0.92	0.47	0.725	-0.255	3.07009e-10	9.2647e-09	CDS	N
FBgn0262124	FBtr0302227|FBgn0262124|2R|-	630.6	3901032	chr2R:3900751-3901330	170.83	41.98	0.8	77.94	45.07	0.63	139.19	0	1	86.15	2.67	0.97	0.715	0.985	-0.27	4.99914e-10	1.47946e-08	CDS	N
FBgn0027841	FBtr0083660|FBgn0027841|3R|+	513.5	18660235	chr3R:18659905-18661121	54.74	73.21	0.43	77.75	0	1	93.23	4.04	0.96	54.31	0	1	0.715	0.98	-0.265	2.31263e-08	5.6219e-07	CDS	N
FBgn0037897	FBtr0082387|FBgn0037897|3R|+	873.1	11429353	chr3R:11429110-11429969	107.72	131.18	0.45	61.46	20.37	0.75	130.61	33.08	0.8	64.49	4.01	0.94	0.6	0.87	-0.27	3.78381e-08	8.84719e-07	CDS	N
FBgn0003654	FBtr0089407|FBgn0003654|X|-	1683.6	20228731	chrX:20228124-20229072	213.29	86.56	0.71	103.75	150.81	0.41	209.97	57.26	0.79	146.09	30.95	0.83	0.56	0.81	-0.25	5.65134e-08	1.28699e-06	CDS	N
FBgn0034109	FBtr0087179|FBgn0034109|2R|-	188.1	16292484	chr2R:16292269-16292724	61.79	60.24	0.51	25.03	15.64	0.62	72.6	13.12	0.85	55.76	0	1	0.565	0.925	-0.36	2.10067e-07	4.3329e-06	CDS	N
FBgn0052982	FBtr0110960|FBgn0052982|2L|+	296.8	9163490	chr2L:9163141-9163721	37.6	41.77	0.47	54.94	9.86	0.85	86.66	0.63	0.99	35.67	3.32	0.91	0.66	0.95	-0.29	2.95031e-07	5.9064e-06	3UTR	N
FBgn0038524	FBtr0083462|FBgn0038524|3R|+	90.5	17608364	chr3R:17608140-17608541	38.19	44.03	0.46	49.79	0	1	70.23	0	1	33.32	0.05	1	0.73	1	-0.27	4.64843e-07	9.0401e-06	3UTR	N
FBgn0032222	FBtr0079992|FBgn0032222|2L|+	81.5	10332940	chr2L:10332739-10333129	41.45	24.42	0.63	19.45	17.2	0.53	62.54	2.58	0.96	47.66	0	1	0.58	0.98	-0.4	5.08941e-07	9.74305e-06	CDS	N
FBgn0025469	FBtr0088824|FBgn0025469|2R|-	83.4	8080758	chr2R:8080559-8080959	42.82	40.69	0.51	48.85	7.44	0.87	56.62	0	1	38.99	1.15	0.97	0.69	0.985	-0.295	6.82146e-07	1.27793e-05	3UTR	N
FBgn0022338	FBtr0321263|FBgn0022338|3R|+	123.8	18982509	chr3R:18982308-18982749	23.79	56.01	0.3	27.97	26.83	0.51	44.43	8.8	0.83	26.83	4.66	0.85	0.405	0.84	-0.435	1.10242e-06	1.99215e-05	3UTR	Y
FBgn0032433	FBtr0080384|FBgn0032433|2L|-	265.9	12441623	chr2L:12441475-12441946	30.66	44.67	0.41	15.27	13.6	0.53	77.17	13.27	0.85	40.18	8.63	0.82	0.47	0.835	-0.365	1.5479e-06	2.70926e-05	3UTR	Y
FBgn0032297	FBtr0080117|FBgn0032297|2L|-	284.5	10745370	chr2L:10745115-10745571	85.2	27.18	0.76	25.29	37.17	0.4	55.25	5.51	0.91	50.23	0	1	0.58	0.955	-0.375	3.71375e-06	5.86352e-05	3UTR	N
FBgn0033810	FBtr0345470|FBgn0033810|2R|-	134.1	13219560	chr2R:13219396-13219884	73.59	23.9	0.75	28.24	20.41	0.58	63.19	0	1	31.39	1.71	0.95	0.665	0.975	-0.31	4.33096e-06	6.73387e-05	3UTR	N
FBgn0022338	FBtr0083707|FBgn0022338|3R|+	119.6	18982509	chr3R:18982308-18982679	30.58	49.23	0.38	34.78	20.01	0.63	48.81	4.42	0.92	27.86	3.63	0.88	0.505	0.9	-0.395	4.63947e-06	7.14106e-05	3UTR	Y
FBgn0020912	FBtr0089389|FBgn0020912|3R|+	333.1	30929858	chr3R:30929135-30930151	32.79	25.61	0.56	47.27	14.19	0.77	78.16	0	1	33.14	2.9	0.92	0.665	0.96	-0.295	9.18314e-06	0.000133625	3UTR	N
FBgn0029762	FBtr0070797|FBgn0029762|X|-	158.6	5405367	chrX:5405238-5405690	28.15	22.38	0.56	26.78	28.34	0.49	59.41	0	1	27.85	9.03	0.76	0.525	0.88	-0.355	1.58843e-05	0.000222163	3UTR	N
FBgn0260959	FBtr0301430|FBgn0260959|2R|-	274.4	11896184	chr2R:11895997-11896532	53.33	83.28	0.39	45.24	61.31	0.42	87.61	57.45	0.6	67.02	15.33	0.81	0.405	0.705	-0.3	2.57578e-05	0.000343845	CDS	N
FBgn0015513	FBtr0084459|FBgn0015513|3R|+	528.9	23801242	chr3R:23800458-23801634	59.11	63.47	0.48	23.38	42.09	0.36	67.52	22.32	0.75	42.21	10.31	0.8	0.42	0.775	-0.355	2.63055e-05	0.00034956	3UTR	N
FBgn0037090	FBtr0078354|FBgn0037090|3L|+	65.6	21503623	chr3L:21503422-21503959	14.32	21.26	0.4	16.93	1.67	0.91	41.09	0	1	19.8	0	1	0.655	1	-0.345	5.18875e-05	0.000636999	CDS	N
FBgn0037611	FBtr0081903|FBgn0037611|3R|+	61.1	8678380	chr3R:8678143-8678954	16.76	62.64	0.21	10.7	18.88	0.36	21.72	5.86	0.79	12.71	4.28	0.75	0.285	0.77	-0.485	5.37139e-05	0.000656789	CDS	Y
FBgn0032124	FBtr0079830|FBgn0032124|2L|+	81	9541879	chr2L:9541634-9542480	24.74	48.14	0.34	12.68	14.46	0.47	58.85	28.57	0.67	47.33	8.11	0.85	0.405	0.76	-0.355	5.7919e-05	0.000701209	3UTR	N
FBgn0004047	FBtr0073821|FBgn0004047|X|+	115.6	13760525	chrX:13760324-13761167	10.72	18.09	0.37	23.28	0	1	54.88	0	1	31	0	1	0.685	1	-0.315	6.34039e-05	0.000757139	CDS	N
FBgn0066304	FBtr0091935|FBgn0066304|X|+	258.9	19744998	chrX:19744755-19745747	53.93	89.24	0.38	58.22	34.46	0.63	87.46	41.21	0.68	51.84	5.58	0.9	0.505	0.79	-0.285	7.09345e-05	0.000834059	CDS	Y
FBgn0039915	FBtr0089972|FBgn0039915|4|+	542.9	634643	chr4:634410-635350	86.38	120.7	0.42	20.11	46.27	0.3	51.33	16.1	0.76	26.07	17.75	0.59	0.36	0.675	-0.315	0.000104946	0.00117964	3UTR	N
FBgn0032433	FBtr0333092|FBgn0032433|2L|-	232.6	12441619	chr2L:12441401-12441946	28.44	46.52	0.38	16.63	12.15	0.58	69.87	20.7	0.77	38.44	10.33	0.79	0.48	0.78	-0.3	0.000112129	0.00125576	3UTR	Y
FBgn0040256	FBtr0113321|FBgn0040256|3R|-	70.7	11127569	chr3R:11126597-11128006	38.56	23.95	0.62	16.66	8.99	0.65	46	3.09	0.94	25.29	0	1	0.635	0.97	-0.335	0.000191664	0.00203489	CDS	N
FBgn0066304	FBtr0346040|FBgn0066304|X|+	294.1	19744999	chrX:19744755-19745898	52.15	90.89	0.36	53.31	39.32	0.58	81.32	47.14	0.63	48.47	8.84	0.85	0.47	0.74	-0.27	0.00024077	0.00247892	CDS	Y
FBgn0015577	FBtr0302354|FBgn0015577|3R|-	800.8	7494890	chr3R:7494097-7495535	90.3	72.22	0.56	25.75	49.39	0.34	85.87	35.99	0.7	44.75	11	0.8	0.45	0.75	-0.3	0.000349366	0.00346313	3UTR	Y
FBgn0011020	FBtr0081569|FBgn0011020|3R|+	128	7153833	chr3R:7153304-7154219	45.27	8.66	0.84	14.69	13.52	0.52	43.25	0	1	27.57	0	1	0.68	1	-0.32	0.000557146	0.0051557	CDS	N
FBgn0002939	FBtr0081031|FBgn0002939|2L|+	375.7	18083455	chr2L:18083254-18083608	15.03	29.92	0.33	25.2	23.26	0.52	209.9	126.08	0.62	138.48	21.84	0.86	0.425	0.74	-0.315	0.000613254	0.00558216	CDS	N
FBgn0015577	FBtr0302355|FBgn0015577|3R|-	750.4	7494880	chr3R:7493921-7495535	83.7	78.43	0.52	24.39	50.17	0.33	82.63	38.76	0.68	40.51	15.18	0.73	0.425	0.705	-0.28	0.00061781	0.00561529	3UTR	Y
FBgn0037611	FBtr0337072|FBgn0037611|3R|+	83.7	8678474	chr3R:8678273-8678954	10.78	49.73	0.18	8.27	13.16	0.39	18.47	11.1	0.62	12.08	4.07	0.75	0.285	0.685	-0.4	0.00083625	0.00718495	CDS	Y
FBgn0015036	FBtr0070388|FBgn0015036|X|+	26	2180653	chrX:2180420-2180998	8.5	29.48	0.22	17.68	12.61	0.58	43.78	4.1	0.91	16.59	15.52	0.52	0.4	0.715	-0.315	0.000981072	0.00823294	CDS	N
FBgn0003721	FBtr0333917|FBgn0003721|3R|+	80.8	15308431	chr3R:15308031-15308779	12.59	57.01	0.18	5.22	25.57	0.17	28.22	26.78	0.51	12.34	15.03	0.45	0.175	0.48	-0.305	0.00112542	0.00922938	3UTR	N
FBgn0086558	FBtr0070933|FBgn0086558|X|-	3.89958e+06	6278472	chrX:6276977-6278753	1623.68	0	1	2791.46	0	1	1535.05	3565.1	0.3	874.5	1486.68	0.37	1	0.335	0.665	0	0	CDS	Y
FBgn0086558	FBtr0345892|FBgn0086558|X|-	3.72725e+06	6278472	chrX:6276876-6278753	1563.42	0	1	2678.43	0	1	1574.18	3525.98	0.31	896.72	1464.46	0.38	1	0.345	0.655	0	0	CDS	Y
FBgn0028855	FBtr0080656|FBgn0028855|2L|+	817943	14713165	chr2L:14712825-14713298	3131.95	0	1	1150.21	0	1	242.78	402.64	0.38	152.08	210.72	0.42	1	0.4	0.6	9.0108e-266	3.94287e-263	3UTR	Y
FBgn0010357	FBtr0088122|FBgn0010357|2R|+	12150504	11346721	chr2R:11346325-11347137	1712.4	296.58	0.85	2429.51	1010.54	0.71	8085.11	11638.2	0.41	4612.74	4349.12	0.51	0.78	0.46	0.32	7.67554e-211	2.23906e-208	CDS	Y
FBgn0010357	FBtr0345928|FBgn0010357|2R|+	1.0663e+07	11346721	chr2R:11346325-11347395	1321.26	687.71	0.66	2078.76	1361.29	0.6	6444.13	13279.2	0.33	3811.73	5150.13	0.43	0.63	0.38	0.25	2.11575e-146	5.40046e-144	CDS	Y
FBgn0031907	FBtr0079439|FBgn0031907|2L|+	122791	7404431	chr2L:7404230-7404526	1892.48	122.93	0.94	1029.36	227.15	0.82	173.1	450.67	0.28	172.76	289.94	0.37	0.88	0.325	0.555	2.97524e-145	7.29052e-143	3UTR	N
FBgn0028855	FBtr0343706|FBgn0028855|2L|+	1.301e+06	14713026	chr2L:14712825-14713118	3370.06	0	1	1361.75	0	1	540.85	267.52	0.67	342.06	92.12	0.79	1	0.73	0.27	5.90345e-133	1.29159e-130	3UTR	Y
FBgn0003067	FBtr0086701|FBgn0003067|2R|+	194618	18538805	chr2R:18537234-18539416	1802.1	0	1	1200.84	0	1	787.82	278.91	0.74	422.62	146.53	0.74	1	0.74	0.26	1.7306e-105	3.02904e-103	CDS	N
FBgn0027525	FBtr0088245|FBgn0027525|2R|-	71158.4	10837452	chr2R:10837009-10838587	871.09	0	1	300.47	35.61	0.89	429.28	312.26	0.58	281.79	99.95	0.74	0.945	0.66	0.285	1.31437e-54	1.57879e-52	CDS	N
FBgn0051352	FBtr0339597|FBgn0051352|3R|-	23342.5	9694814	chr3R:9694461-9695223	346.73	9.42	0.97	160.98	33.93	0.83	226.84	305.99	0.43	149.5	134.06	0.53	0.9	0.48	0.42	2.28218e-39	2.18447e-37	3UTR	N
FBgn0033236	FBtr0088880|FBgn0033236|2R|-	2405.1	7942280	chr2R:7942043-7942888	157.56	0	1	48.61	2.28	0.96	8.63	42.41	0.17	14.67	33.84	0.3	0.98	0.235	0.745	7.85706e-25	5.28927e-23	3UTR	N
FBgn0004856	FBtr0071350|FBgn0004856|X|-	1582.5	9104740	chrX:9104318-9105331	199.07	0	1	108.45	24.65	0.81	110.2	85.21	0.56	69.26	58.77	0.54	0.905	0.55	0.355	2.93958e-15	1.48825e-13	CDS	N
FBgn0037811	FBtr0082233|FBgn0037811|3R|+	1846.2	10340489	chr3R:10340111-10340872	181.69	31.85	0.85	111.57	0	1	111.19	84.54	0.57	61.78	65.68	0.48	0.925	0.525	0.4	3.97802e-14	1.87457e-12	CDS	N
FBgn0033302	FBtr0302331|FBgn0033302|2R|-	13590.1	8564567	chr2R:8564296-8564768	85.82	1.15	0.99	49.48	0	1	518.21	331.92	0.61	347.42	154.1	0.69	0.995	0.65	0.345	7.85081e-13	3.08295e-11	CDS	Y
FBgn0000114	FBtr0080347|FBgn0000114|2L|+	604.2	12310885	chr2L:12310682-12311203	120.09	0	1	71.72	5.61	0.93	105.47	56.6	0.65	59.26	30.78	0.66	0.965	0.655	0.31	1.5655e-10	4.84357e-09	CDS	N
FBgn0031264	FBtr0078076|FBgn0031264|2L|-	3325.4	562296	chr2L:560568-563189	125.96	36.14	0.78	80.27	2.21	0.97	123.99	143.64	0.46	68.39	49.62	0.58	0.875	0.52	0.355	2.57556e-10	7.8497e-09	CDS	N
FBgn0027504	FBtr0088017|FBgn0027504|2R|-	2290.1	12146752	chr2R:12146024-12147196	232.65	22.8	0.91	100.62	72.42	0.58	161.21	133.33	0.55	70.12	94.33	0.43	0.745	0.49	0.255	2.01925e-09	5.49774e-08	CDS	N
FBgn0034428	FBtr0300592|FBgn0034428|2R|+	25854.6	19288201	chr2R:19287983-19288995	141.18	96.69	0.59	64.73	9.59	0.87	470.28	821.76	0.36	235.09	242.21	0.49	0.73	0.425	0.305	2.54982e-09	6.79139e-08	CDS	N
FBgn0038136	FBtr0082740|FBgn0038136|3R|+	155.5	13301959	chr3R:13301556-13302334	59.48	0	1	32.42	13.87	0.7	32.22	51.89	0.38	16.11	26.71	0.38	0.85	0.38	0.47	3.26221e-08	7.68626e-07	CDS	N
FBgn0034158	FBtr0087026|FBgn0034158|2R|+	334	16791936	chr2R:16790739-16792472	88.51	0	1	30.49	8.38	0.78	29.44	43.08	0.41	25.9	11.42	0.69	0.89	0.55	0.34	1.19025e-07	2.57649e-06	3UTR	N
FBgn0029994	FBtr0071116|FBgn0029994|X|-	1075.4	8078599	chrX:8078350-8078898	124.89	49.75	0.72	59.84	33.65	0.64	86.35	127.04	0.4	43.95	75	0.37	0.68	0.385	0.295	2.56948e-07	5.22945e-06	3UTR	N
FBgn0003896	FBtr0342921|FBgn0003896|2L|-	60.2	18860712	chr2L:18860488-18860913	77.8	0	1	31.97	0.75	0.98	21.5	20.33	0.51	16.29	6.75	0.71	0.99	0.61	0.38	2.79173e-07	5.64427e-06	CDS	N
FBgn0033302	FBtr0345575|FBgn0033302|2R|-	12629.8	8564567	chr2R:8564187-8564768	70.8	16.17	0.81	44.23	3.6	0.92	455.99	394.14	0.54	317.77	183.74	0.63	0.865	0.585	0.28	1.3655e-06	2.41764e-05	CDS	Y
FBgn0040260	FBtr0080911|FBgn0040260|2L|+	183.6	16801045	chr2L:16800600-16801584	50.56	4.77	0.91	27.98	0	1	46.7	41.11	0.53	17.91	18.29	0.49	0.955	0.51	0.445	1.89791e-06	3.29785e-05	CDS	N
FBgn0034392	FBtr0086636|FBgn0034392|2R|-	96.8	18794795	chr2R:18794618-18795006	75.19	1.91	0.98	31.02	0	1	68.97	30.97	0.69	25	10.94	0.7	0.99	0.695	0.295	1.98436e-06	3.42427e-05	3UTR	N
FBgn0020378	FBtr0071381|FBgn0020378|X|+	485.1	9753314	chrX:9753001-9755798	42.47	11.28	0.79	32.21	24.06	0.57	33.27	89.2	0.27	20.62	45.4	0.31	0.68	0.29	0.39	2.26787e-06	3.84847e-05	CDS	N
FBgn0023527	FBtr0070398|FBgn0023527|X|+	84.2	2263258	chrX:2263057-2264657	55.19	0	1	26.09	1.06	0.96	37.55	28.02	0.57	16.74	7.34	0.7	0.98	0.635	0.345	3.03378e-06	4.95598e-05	CDS	N
FBgn0037931	FBtr0082443|FBgn0037931|3R|-	57.3	11675167	chr3R:11674923-11675731	44.09	0	1	17.47	0	1	15.37	18.28	0.46	7.65	7.28	0.51	1	0.485	0.515	5.06808e-06	7.68491e-05	CDS	N
FBgn0037379	FBtr0078631|FBgn0037379|3R|+	696.5	5797561	chr3R:5796429-5798749	93.5	10.89	0.9	50.3	0	1	62.36	44.55	0.58	35.31	11.69	0.75	0.95	0.665	0.285	7.64694e-06	0.00011288	CDS	N
FBgn0260985	FBtr0073264|FBgn0260985|3L|-	355.1	4135114	chr3L:4134860-4135766	92.62	8.05	0.92	49.16	6.04	0.89	61.03	40.71	0.6	31.13	22.66	0.58	0.905	0.59	0.315	1.02765e-05	0.000148126	CDS	N
FBgn0034052	FBtr0087291|FBgn0034052|2R|-	9754.3	15941209	chr2R:15940610-15941483	62.34	23.35	0.73	51.55	0	1	386.59	310.76	0.55	218.48	151.01	0.59	0.865	0.57	0.295	1.64103e-05	0.000228476	CDS	N
FBgn0034065	FBtr0087206|FBgn0034065|2R|+	84.8	16015761	chr2R:16015560-16016042	51.79	0	1	20.59	0	1	31.37	10.18	0.75	10.96	17.69	0.38	1	0.565	0.435	1.95506e-05	0.000267336	CDS	N
FBgn0026063	FBtr0082408|FBgn0026063|3R|-	492	11347864	chr3R:11346358-11348423	78.19	0	1	39.36	5.74	0.87	56.06	22.92	0.71	28.18	15.85	0.64	0.935	0.675	0.26	5.68375e-05	0.00069222	CDS	N
FBgn0034611	FBtr0071589|FBgn0034611|2R|+	1234.9	21285056	chr2R:21284855-21285248	61.54	88.3	0.41	42.76	3.63	0.92	60.32	134.41	0.31	29.42	96.28	0.23	0.665	0.27	0.395	5.74895e-05	0.000697387	CDS	N
FBgn0014861	FBtr0081827|FBgn0014861|3R|+	164.2	8267639	chr3R:8267297-8267924	82.8	3.69	0.96	43.5	0.56	0.99	56.19	10.02	0.85	15.14	20.18	0.43	0.975	0.64	0.335	7.88596e-05	0.000921935	CDS	N
FBgn0034689	FBtr0071800|FBgn0034689|2R|-	50.7	22073696	chr2R:22073538-22073904	59.15	13.04	0.82	44.32	0	1	21.76	36.39	0.37	18.84	1.18	0.94	0.91	0.655	0.255	8.12167e-05	0.000944086	CDS	N
FBgn0013263	FBtr0075703|FBgn0013263|3L|-	623.4	14751574	chr3L:14750954-14751775	73.1	23.3	0.76	41.5	28.08	0.6	55.36	87.08	0.39	33.08	41.9	0.44	0.68	0.415	0.265	0.000122719	0.00136192	CDS	N
FBgn0037525	FBtr0081770|FBgn0037525|3R|-	102	7858850	chr3R:7858767-7859051	33.91	0	1	22.46	2.29	0.91	7.77	23.5	0.25	19.23	2.42	0.89	0.955	0.57	0.385	0.000202019	0.00213743	3UTR	N
FBgn0051676	FBtr0081424|FBgn0051676|2L|+	139	20848936	chr2L:20848557-20849182	74.68	25.33	0.75	65.35	0	1	74.32	49.59	0.6	30.72	22.17	0.58	0.875	0.59	0.285	0.000266726	0.00273696	3UTR	N
FBgn0086370	FBtr0083255|FBgn0086370|3R|+	1787.9	16196973	chr3R:16196031-16197584	83.83	0	1	32.4	43.31	0.43	46.71	66.12	0.41	36.17	33.16	0.52	0.715	0.465	0.25	0.000303603	0.00306404	3UTR	N
FBgn0031231	FBtr0078124|FBgn0031231|2L|+	203.7	204403	chr2L:203993-204743	68.37	16.44	0.81	52.59	1.06	0.98	50.48	35.22	0.59	33.07	17.44	0.65	0.895	0.62	0.275	0.000328495	0.00329355	CDS	N
FBgn0011737	FBtr0079371|FBgn0011737|2L|-	136.9	6911651	chr2L:6911423-6911852	32.42	31.96	0.5	14.65	5.39	0.73	7.21	55.86	0.11	10.92	23.72	0.32	0.615	0.215	0.4	0.000352888	0.00348184	3UTR	Y
FBgn0011737	FBtr0332329|FBgn0011737|2L|-	136.9	6911651	chr2L:6911423-6911852	32.42	31.96	0.5	14.65	5.39	0.73	7.21	55.86	0.11	10.92	23.72	0.32	0.615	0.215	0.4	0.000352888	0.00348184	3UTR	Y
FBgn0039704	FBtr0085485|FBgn0039704|3R|+	289.6	29825319	chr3R:29825118-29825800	68.92	24.13	0.74	27.48	4.07	0.87	25.93	46.75	0.36	21.83	9.49	0.7	0.805	0.53	0.275	0.00047225	0.00448933	3UTR	N
FBgn0029752	FBtr0070755|FBgn0029752|X|-	301.9	5310925	chrX:5310581-5311126	69.78	0.32	1	34.6	8.38	0.81	53.8	8.87	0.86	22.87	31.04	0.42	0.905	0.64	0.265	0.000798744	0.00694058	3UTR	N
FBgn0031195	FBtr0077358|FBgn0031195|X|+	143.6	22541765	chrX:22541345-22542024	40.95	18.35	0.69	64.33	0	1	51.66	34.81	0.6	31.6	24.99	0.56	0.845	0.58	0.265	0.000954389	0.00805315	CDS	N
FBgn0032481	FBtr0080488|FBgn0032481|2L|-	151.4	13197904	chr2L:13197281-13198282	62.13	15.8	0.8	37.32	3.48	0.91	51.22	34.64	0.6	32.46	26.3	0.55	0.855	0.575	0.28	0.00106418	0.00882159	CDS	N

## Sheet: 2. 82Eb del vs WT
gene_id	Gene	fit_value	Predicted_Proximal_APA	Loci	A_1_long_exp	A_1_short_exp	A_1_PDUI	A_2_long_exp	A_2_short_exp	A_2_PDUI	B_1_long_exp	B_1_short_exp	B_1_PDUI	B_2_long_exp	B_2_short_exp	B_2_PDUI	Group_A_Mean_PDUI	Group_B_Mean_PDUI	PDUI_Group_diff	P_val	adjusted.P_val	classification	multi_ployA
FBgn0000064	FBtr0339614|FBgn0000064|3R|-	995179	26255218	chr3R:26254603-26255431	1647.58	4453.54	0.27	3023.44	4987.71	0.38	3901.67	933.69	0.81	3650.76	215.86	0.94	0.325	0.875	-0.55	0	0	3UTR	N
FBgn0004838	FBtr0079346|FBgn0004838|2L|+	617258	6925707	chr2L:6924685-6926806	1275.11	1440.78	0.47	1544.1	1674.41	0.48	1958.95	0	1	1132.14	0	1	0.475	1	-0.525	0	0	3UTR	Y
FBgn0085195	FBtr0345461|FBgn0085195|2L|+	89403841	14743625	chr2L:14743382-14743879	12994.8	16190.3	0.45	13661.4	17580.7	0.44	15161.1	1099.93	0.93	6786.79	423.33	0.94	0.445	0.935	-0.49	0	0	3UTR	Y
FBgn0052672	FBtr0071498|FBgn0052672|X|-	49869.8	10765327	chrX:10764878-10765535	992.95	1203.54	0.45	1467.43	1105.86	0.57	2274.45	22.1	0.99	1499.29	0	1	0.51	0.995	-0.485	0	0	3UTR	N
FBgn0039241	FBtr0084710|FBgn0039241|3R|+	123831	24881197	chr3R:24880994-24881466	1476.74	1321.97	0.53	1986.92	1429.86	0.58	2354.86	0	1	1362	0	1	0.555	1	-0.445	0	0	3UTR	N
FBgn0085195	FBtr0112357|FBgn0085195|2L|+	97348913	14743625	chr2L:14743382-14743807	16485.9	12699.2	0.56	17471.7	13770.4	0.56	18836.8	0	1	8349.6	0	1	0.56	1	-0.44	0	0	3UTR	Y
FBgn0037874	FBtr0082344|FBgn0037874|3R|+	4.10222e+06	11210653	chr3R:11210247-11211282	3668.05	3056.87	0.55	4116.42	2985.1	0.58	5405.19	340.91	0.94	3381.77	0	1	0.565	0.97	-0.405	0	0	CDS	N
FBgn0085195	FBtr0301737|FBgn0085195|2L|+	1.20887e+08	14743626	chr2L:14743382-14743725	17756.2	11393.8	0.61	19394.7	11809.7	0.62	19742.6	0	1	8695.33	0	1	0.615	1	-0.385	0	0	3UTR	Y
FBgn0038294	FBtr0083032|FBgn0038294|3R|-	517270	15176092	chr3R:15175955-15176293	1873.04	789.2	0.7	2051.61	1657.59	0.55	3387.22	0	1	1903.52	0	1	0.625	1	-0.375	0	0	3UTR	N
FBgn0000042	FBtr0100662|FBgn0000042|X|+	14061766	5904200	chrX:5902690-5904788	3642.79	9259.01	0.28	4840.75	9581.38	0.34	7084.69	5221.1	0.58	4777.73	2188.88	0.69	0.31	0.635	-0.325	0	0	3UTR	N
FBgn0050382	FBtr0088894|FBgn0050382|2R|-	201984	7830791	chr2R:7830429-7830992	2520.48	1534.89	0.62	2923.23	1327.49	0.69	2919.48	1.37	1	1436.24	0	1	0.655	1	-0.345	0	3.46829e-306	CDS	N
FBgn0014184	FBtr0088013|FBgn0014184|2R|-	975634	12167285	chr2R:12166576-12167927	1288.16	953.9	0.57	1777.54	549.92	0.76	3240.76	0	1	1544.2	0	1	0.665	1	-0.335	1.83949e-267	2.90782e-265	3UTR	N
FBgn0051075	FBtr0085080|FBgn0051075|3R|-	664655	26986130	chr3R:26985706-26986369	5786.53	4931.3	0.54	6059.89	5033.09	0.55	4935.37	1124.98	0.81	2442.4	603.81	0.8	0.545	0.805	-0.26	3.543e-228	4.74839e-226	CDS	N
FBgn0000308	FBtr0079233|FBgn0000308|2L|-	1.06325e+06	5973393	chr2L:5973203-5973674	2716.16	2921.15	0.48	3843.54	4160.06	0.48	3224.49	888.1	0.78	2436.1	664.87	0.79	0.48	0.785	-0.305	6.27801e-207	7.58901e-205	3UTR	N
FBgn0004838	FBtr0079347|FBgn0004838|2L|+	874834	6925364	chr2L:6924685-6926046	2184.2	726.03	0.75	2598.89	852.88	0.75	2216.9	0	1	1503.08	0	1	0.75	1	-0.25	1.86329e-176	1.98055e-174	3UTR	Y
FBgn0038947	FBtr0084206|FBgn0038947|3R|+	31074	22360038	chr3R:22359837-22360711	460.61	473.43	0.49	570.03	437.9	0.57	945.92	0	1	529.1	7.74	0.99	0.53	0.995	-0.465	4.69131e-133	4.19159e-131	3UTR	N
FBgn0033188	FBtr0088956|FBgn0033188|2R|-	22372.9	7526563	chr2R:7526118-7527072	672.65	611.75	0.52	808.29	529.61	0.6	851.51	0	1	509.16	0	1	0.56	1	-0.44	1.06997e-128	9.42333e-127	3UTR	Y
FBgn0014020	FBtr0087212|FBgn0014020|2R|+	85270	16106061	chr2R:16105860-16107229	1106.73	530.08	0.68	1348	462.27	0.74	1634.53	19.53	0.99	1139.13	0	1	0.71	0.995	-0.285	1.62544e-128	1.41138e-126	3UTR	Y
FBgn0014020	FBtr0087214|FBgn0014020|2R|+	93978.2	16106061	chr2R:16105860-16106489	1051.23	585.58	0.64	1454.84	355.44	0.8	1636.98	17.08	0.99	1298.46	0	1	0.72	0.995	-0.275	3.11546e-127	2.66761e-125	3UTR	Y
FBgn0261560	FBtr0077524|FBgn0261560|2L|+	331058	3479464	chr2L:3479185-3479612	2551.4	3481.04	0.42	3154.11	4206.09	0.43	2655.44	1006.37	0.73	1624.78	996.63	0.62	0.425	0.675	-0.25	2.91852e-125	2.46475e-123	3UTR	N
FBgn0037468	FBtr0081637|FBgn0037468|3R|+	807996	7077361	chr3R:7076807-7077791	835.01	1208.8	0.41	1003.53	1388.53	0.42	1344.91	465.31	0.74	910.73	95.85	0.9	0.415	0.82	-0.405	1.33588e-121	1.11293e-119	3UTR	Y
FBgn0000416	FBtr0085713|FBgn0000416|3R|-	492575	30883716	chr3R:30883464-30883917	1395.7	859.99	0.62	1945.16	615.8	0.76	3597.8	443.48	0.89	2310.57	0	1	0.69	0.945	-0.255	4.16062e-121	3.42003e-119	3UTR	N
FBgn0053129	FBtr0080169|FBgn0053129|2L|-	8262.7	10965419	chr2L:10965140-10965719	333.39	437.87	0.43	414.68	425.36	0.49	569.3	0	1	317.81	0	1	0.46	1	-0.54	3.04697e-108	2.20995e-106	3UTR	Y
FBgn0038181	FBtr0082828|FBgn0038181|3R|+	106594	13778500	chr3R:13777910-13779317	583.98	412.74	0.59	703.01	535.98	0.57	757.31	0	1	408.65	0	1	0.58	1	-0.42	1.04022e-106	7.45689e-105	3UTR	N
FBgn0032284	FBtr0080128|FBgn0032284|2L|-	182213	10688904	chr2L:10688734-10689271	367.93	201.44	0.65	677.5	169.98	0.8	1884.13	0	1	1285.33	0	1	0.725	1	-0.275	2.23326e-103	1.52978e-101	CDS	N
FBgn0004921	FBtr0088646|FBgn0004921|2R|+	104589	8902851	chr2R:8902137-8903130	389.95	375.42	0.51	450.15	375.87	0.54	865.29	37.26	0.96	541.89	0	1	0.525	0.98	-0.455	7.61377e-103	5.15812e-101	3UTR	Y
FBgn0013733	FBtr0301964|FBgn0013733|2R|-	17252.9	13865294	chr2R:13864237-13865495	333.12	616.01	0.35	495.58	570.17	0.47	346.37	0	1	301.32	0	1	0.41	1	-0.59	2.48843e-101	1.66752e-99	3UTR	Y
FBgn0261113	FBtr0334524|FBgn0261113|3R|+	50993.7	18926538	chr3R:18925905-18926989	609.64	699.6	0.47	796.83	660.47	0.55	805.43	103.08	0.89	591.79	0	1	0.51	0.945	-0.435	7.11989e-100	4.62044e-98	3UTR	Y
FBgn0037468	FBtr0081635|FBgn0037468|3R|+	418523	7077355	chr3R:7076890-7077791	823.93	1587.4	0.34	995.56	1826.49	0.35	1327.97	795.76	0.63	904.58	276.15	0.77	0.345	0.7	-0.355	1.70239e-98	1.08198e-96	3UTR	Y
FBgn0033188	FBtr0088957|FBgn0033188|2R|-	18791.8	7526568	chr2R:7526235-7527072	786.92	499.9	0.61	923.09	417.07	0.69	844.57	0	1	503.9	0	1	0.65	1	-0.35	9.3171e-98	5.86122e-96	3UTR	Y
FBgn0001114	FBtr0079727|FBgn0001114|2L|+	100196	8675680	chr2L:8674763-8676777	995.94	424.9	0.7	961.64	596.3	0.62	815.4	0	1	421.35	0	1	0.66	1	-0.34	1.90438e-91	1.16243e-89	CDS	N
FBgn0042135	FBtr0088937|FBgn0042135|2R|-	154905	7718567	chr2R:7718279-7719306	318.09	252.84	0.56	506.44	183.82	0.73	930.42	0	1	686.82	0	1	0.645	1	-0.355	6.38417e-90	3.78446e-88	3UTR	N
FBgn0002525	FBtr0079100|FBgn0002525|2L|+	5563.1	5545593	chr2L:5544807-5546642	134.74	287.82	0.32	147.51	289.13	0.34	323.99	0	1	225.73	0	1	0.33	1	-0.67	3.84818e-89	2.25943e-87	3UTR	N
FBgn0053129	FBtr0080170|FBgn0053129|2L|-	8249.1	10965394	chr2L:10964905-10965719	241.86	507.94	0.32	300.65	520.47	0.37	481.12	49.68	0.91	293.13	26.51	0.92	0.345	0.915	-0.57	1.28634e-88	7.48138e-87	3UTR	Y
FBgn0025456	FBtr0089896|FBgn0025456|3R|-	250715	17393399	chr3R:17393278-17393600	73.99	977.4	0.07	81.46	1374.55	0.06	683.22	1375.23	0.33	564.72	951.66	0.37	0.065	0.35	-0.285	1.39674e-86	8.04757e-85	3UTR	Y
FBgn0025456	FBtr0089895|FBgn0025456|3R|-	247177	17393399	chr3R:17393272-17393600	72.17	979.22	0.07	79.99	1376.02	0.05	668.06	1390.39	0.32	552.1	964.28	0.36	0.06	0.34	-0.28	3.77907e-84	2.13743e-82	3UTR	Y
FBgn0020238	FBtr0083565|FBgn0020238|3R|+	70471.9	18248449	chr3R:18248215-18248579	1163.77	845.32	0.58	1648.58	710.37	0.7	1871.15	329.15	0.85	1262.49	17.78	0.99	0.64	0.92	-0.28	5.03052e-83	2.81938e-81	3UTR	Y
FBgn0037468	FBtr0334668|FBgn0037468|3R|+	393333	7077359	chr3R:7076890-7077904	689.09	1714.24	0.29	853.49	1959.73	0.3	1153.96	967.95	0.54	806.44	374.48	0.68	0.295	0.61	-0.315	1.70888e-82	9.49123e-81	3UTR	Y
FBgn0028689	FBtr0087474|FBgn0028689|2R|-	20215.8	14750515	chr2R:14750268-14750716	931.59	513.92	0.64	1062.42	546.54	0.66	1295.54	139.14	0.9	905.78	0	1	0.65	0.95	-0.3	6.69368e-80	3.58839e-78	3UTR	Y
FBgn0261113	FBtr0083700|FBgn0261113|3R|+	53230.1	18926537	chr3R:18925905-18926849	751.93	557.8	0.57	934.91	522.92	0.64	841.22	67.23	0.93	570.95	0	1	0.605	0.965	-0.36	7.5605e-79	3.9838e-77	3UTR	Y
FBgn0043575	FBtr0088709|FBgn0043575|2R|+	46462.7	8717486	chr2R:8716950-8717695	247.1	228.97	0.52	322.48	100.45	0.76	865.13	0	1	461.13	0	1	0.64	1	-0.36	8.11912e-75	4.03664e-73	CDS	N
FBgn0028331	FBtr0347008|FBgn0028331|X|-	42923.8	10357546	chrX:10357357-10357813	650.57	204.64	0.76	671.22	261.75	0.72	1097.11	0	1	566.82	0	1	0.74	1	-0.26	1.31858e-74	6.50324e-73	3UTR	N
FBgn0029896	FBtr0340268|FBgn0029896|X|-	95652.4	6721000	chrX:6720004-6722692	507.62	302.35	0.63	749.59	244.23	0.75	729.74	0	1	479.51	0	1	0.69	1	-0.31	4.08716e-70	1.90889e-68	3UTR	N
FBgn0260462	FBtr0078822|FBgn0260462|3R|-	215132	5237793	chr3R:5237651-5238156	1122.03	768.85	0.59	1273.07	695.59	0.65	2611.73	630.25	0.81	1476.13	80.7	0.95	0.62	0.88	-0.26	1.8829e-68	8.66276e-67	3UTR	N
FBgn0020238	FBtr0083567|FBgn0020238|3R|+	49633.4	18248449	chr3R:18248233-18248579	1153.6	872.09	0.57	1639.7	749.69	0.69	1858.66	416.23	0.82	1259.46	64.77	0.95	0.63	0.885	-0.255	7.99663e-66	3.59849e-64	3UTR	Y
FBgn0022770	FBtr0077335|FBgn0022770|X|+	6819.4	20247816	chrX:20247549-20248197	216.69	162.52	0.57	210.85	302.44	0.41	528.43	0	1	232.65	20.52	0.92	0.49	0.96	-0.47	1.44325e-65	6.40116e-64	3UTR	N
FBgn0010415	FBtr0273206|FBgn0010415|2R|-	53022.2	21394534	chr2R:21394227-21394735	684.58	341.48	0.67	815.35	319.62	0.72	704.62	0	1	318.24	0	1	0.695	1	-0.305	9.52819e-65	4.16605e-63	3UTR	Y
FBgn0029709	FBtr0070675|FBgn0029709|X|+	144786	4542272	chrX:4541907-4542438	328.73	144.1	0.7	403.08	108.36	0.79	1192.24	0	1	630.8	0	1	0.745	1	-0.255	2.83652e-63	1.23149e-61	3UTR	Y
FBgn0013733	FBtr0304853|FBgn0013733|2R|-	6926.2	13865294	chr2R:13864818-13865495	340.03	609.1	0.36	466.92	598.83	0.44	301.14	43.61	0.87	216.74	0	1	0.4	0.935	-0.535	1.49908e-61	6.41794e-60	3UTR	Y
FBgn0010226	FBtr0087006|FBgn0010226|2R|-	57945.2	17093627	chr2R:17093246-17094228	299.02	809.07	0.27	404.59	900.05	0.31	629.7	381.49	0.62	417.87	146.58	0.74	0.29	0.68	-0.39	3.95646e-61	1.68218e-59	3UTR	N
FBgn0041789	FBtr0334167|FBgn0041789|2L|-	12192.8	19401161	chr2L:19400753-19401372	101.74	192.06	0.35	140.42	172.78	0.45	308.39	0	1	155.17	0	1	0.4	1	-0.6	7.7466e-61	3.27108e-59	CDS	Y
FBgn0031097	FBtr0306737|FBgn0031097|X|+	4420.8	20242220	chrX:20241885-20242539	349.21	340.64	0.51	444.7	348.93	0.56	370.53	9.28	0.98	219.98	0	1	0.535	0.99	-0.455	1.32687e-57	5.34652e-56	3UTR	Y
FBgn0028534	FBtr0080549|FBgn0028534|2L|+	2.06281e+06	13847376	chr2L:13847175-13847799	92.69	40.01	0.7	113.89	32.81	0.78	5243.98	0	1	3513.4	0	1	0.74	1	-0.26	2.97405e-57	1.19058e-55	CDS	N
FBgn0250814	FBtr0075309|FBgn0250814|3L|+	24587.8	16585451	chr3L:16585185-16586111	249.76	237.57	0.51	655.29	168.22	0.8	614.95	0	1	358.78	0	1	0.655	1	-0.345	2.70179e-56	1.06773e-54	CDS	N
FBgn0004921	FBtr0088647|FBgn0004921|2R|+	21052.2	8902746	chr2R:8902328-8903130	486.31	571.16	0.46	592.36	497.07	0.54	888.11	240.11	0.79	547.2	52.76	0.91	0.5	0.85	-0.35	1.65049e-53	6.12966e-52	3UTR	Y
FBgn0052698	FBtr0071386|FBgn0052698|X|+	18093.1	9849102	chrX:9848901-9849226	220.21	254.41	0.46	270.07	205.94	0.57	269.54	3.5	0.99	221.25	0	1	0.515	0.995	-0.48	1.76338e-51	6.28395e-50	3UTR	N
FBgn0031285	FBtr0078012|FBgn0031285|2L|+	15554.4	823838	chr2L:823637-824329	277.32	315.29	0.47	342.67	277.87	0.55	767.7	80.16	0.91	422.97	71.85	0.85	0.51	0.88	-0.37	3.42067e-51	1.21198e-49	3UTR	N
FBgn0019925	FBtr0083117|FBgn0019925|3R|-	2476.7	15344131	chr3R:15343653-15344350	340.7	191.37	0.64	450.75	200.78	0.69	490.38	0	1	301.7	0	1	0.665	1	-0.335	4.37327e-51	1.54064e-49	3UTR	N
FBgn0000299	FBtr0079003|FBgn0000299|2L|+	9931.9	5036678	chr2L:5036477-5037114	522.19	298.43	0.64	680.14	149.78	0.82	549.41	0	1	375.77	0	1	0.73	1	-0.27	1.73102e-49	5.99536e-48	CDS	N
FBgn0031263	FBtr0078066|FBgn0031263|2L|+	10477	560404	chr2L:560097-560523	363.8	213.03	0.63	535.5	119.4	0.82	675.44	0	1	334.03	0.14	1	0.725	1	-0.275	8.01572e-49	2.73021e-47	3UTR	N
FBgn0020309	FBtr0335476|FBgn0020309|2L|-	59463.1	11796627	chr2L:11795169-11797741	273.67	363.03	0.43	353.08	358.6	0.5	363.23	53.14	0.87	223.23	0	1	0.465	0.935	-0.47	1.39431e-48	4.69722e-47	3UTR	Y
FBgn0020309	FBtr0080260|FBgn0020309|2L|-	51744.1	11796626	chr2L:11794327-11797741	232.74	403.79	0.37	292.73	418.71	0.41	336.72	79.91	0.81	209.07	4.49	0.98	0.39	0.895	-0.505	3.29638e-48	1.09259e-46	3UTR	Y
FBgn0020309	FBtr0080262|FBgn0020309|2L|-	59479.4	11796627	chr2L:11795172-11797741	273.05	363.65	0.43	352.49	359.2	0.5	362.25	54.12	0.87	222.75	0	1	0.465	0.935	-0.47	5.4815e-48	1.80714e-46	3UTR	Y
FBgn0032913	FBtr0332033|FBgn0032913|2L|+	114806	21090074	chr2L:21089547-21090899	727.3	499.78	0.59	755.4	523.61	0.59	881.14	109.2	0.89	414.72	54.99	0.88	0.59	0.885	-0.295	8.72903e-48	2.86247e-46	CDS	Y
FBgn0036685	FBtr0075293|FBgn0036685|3L|-	2846.8	17013554	chr3L:17012886-17013929	207.55	233.66	0.47	234.02	243.4	0.49	248.64	0	1	131.35	0	1	0.48	1	-0.52	1.00496e-47	3.27808e-46	CDS	N
FBgn0041789	FBtr0081213|FBgn0041789|2L|-	10243.7	19401160	chr2L:19400781-19401372	99.22	194.16	0.34	132.5	180.29	0.42	277.24	17.64	0.94	137.04	3.9	0.97	0.38	0.955	-0.575	2.90915e-46	9.1974e-45	CDS	Y
FBgn0001297	FBtr0099988|FBgn0001297|3R|+	25710.4	29793400	chr3R:29791787-29794113	155.51	303.55	0.34	192.89	345.31	0.36	336.64	81.11	0.81	205.54	21.84	0.9	0.35	0.855	-0.505	3.27492e-46	1.02487e-44	3UTR	N
FBgn0085446	FBtr0112704|FBgn0085446|X|+	18145.8	6588505	chrX:6588304-6589173	397.19	634.05	0.39	539.94	634.25	0.46	414.32	86.67	0.83	240.14	54.53	0.81	0.425	0.82	-0.395	3.029e-45	9.1989e-44	3UTR	N
FBgn0003514	FBtr0070877|FBgn0003514|X|-	68341.1	6223310	chrX:6223061-6223511	755.38	736.78	0.51	881.67	799.22	0.52	860.19	282.23	0.75	618.29	113.78	0.84	0.515	0.795	-0.28	5.4542e-44	1.60886e-42	3UTR	N
FBgn0010238	FBtr0087933|FBgn0010238|2R|+	6568.2	12465084	chr2R:12464340-12465630	233.04	194.92	0.54	293.12	139.15	0.68	371.22	0	1	185.88	0	1	0.61	1	-0.39	8.24751e-44	2.40976e-42	3UTR	N
FBgn0005649	FBtr0084592|FBgn0005649|3R|-	7716.5	24043443	chr3R:24043056-24044127	204.72	221.53	0.48	300.15	227.13	0.57	327.29	20.33	0.94	225.21	0	1	0.525	0.97	-0.445	9.22266e-44	2.68197e-42	3UTR	Y
FBgn0000575	FBtr0072578|FBgn0000575|3L|+	11944.5	752594	chr3L:752272-753492	146.33	484.91	0.23	213.71	554.99	0.28	319.44	173.82	0.65	194.8	53.49	0.78	0.255	0.715	-0.46	9.67901e-44	2.80146e-42	3UTR	N
FBgn0037643	FBtr0347567|FBgn0037643|3R|+	6380.5	8942116	chr3R:8941901-8942557	314.15	216.89	0.59	397.21	97.44	0.8	519.46	5.09	0.99	319.64	0	1	0.695	0.995	-0.3	1.21077e-43	3.48802e-42	3UTR	N
FBgn0004828	FBtr0340343|FBgn0004828|X|-	631571	9153360	chrX:9152523-9154240	210.15	1952.41	0.1	754.33	1757.77	0.3	511.64	1185.47	0.3	599.72	332.87	0.64	0.2	0.47	-0.27	8.76566e-43	2.50604e-41	3UTR	N
FBgn0038922	FBtr0084190|FBgn0038922|3R|-	2801.1	22016904	chr3R:22016391-22017218	178.96	139.68	0.56	186.25	152.52	0.55	288.33	0	1	174.51	0	1	0.555	1	-0.445	3.73105e-42	1.05032e-40	3UTR	N
FBgn0030086	FBtr0071289|FBgn0030086|X|+	3546.4	9092499	chrX:9092110-9092826	170.61	415.95	0.29	254.01	357.09	0.42	317.94	30.31	0.91	143.79	61.94	0.7	0.355	0.805	-0.45	6.52615e-42	1.82053e-40	3UTR	N
FBgn0028703	FBtr0333347|FBgn0028703|2L|-	3083.9	6679913	chr2L:6679321-6680114	69.89	194.97	0.26	71.23	165.59	0.3	172.85	12.67	0.93	91.63	2.82	0.97	0.28	0.95	-0.67	8.24175e-42	2.28876e-40	3UTR	N
FBgn0043070	FBtr0089709|FBgn0043070|2R|+	1356	21514454	chr2R:21514209-21514994	94.55	203.87	0.32	136.02	210.6	0.39	168.83	9.35	0.95	109.81	0	1	0.355	0.975	-0.62	4.42489e-41	1.21242e-39	3UTR	N
FBgn0034291	FBtr0086812|FBgn0034291|2R|-	11745	18044261	chr2R:18044046-18044556	153.18	380.75	0.29	180.01	375.74	0.32	786.59	279.39	0.74	340.47	277.05	0.55	0.305	0.645	-0.34	1.28079e-40	3.49384e-39	3UTR	N
FBgn0028490	FBtr0345719|FBgn0028490|2L|-	36916.8	11523516	chr2L:11523021-11524499	392.57	689.31	0.36	551.18	650.13	0.46	506.71	202.92	0.71	323.38	69.66	0.82	0.41	0.765	-0.355	1.59803e-40	4.34004e-39	3UTR	N
FBgn0003654	FBtr0089407|FBgn0003654|X|-	3272.7	20228659	chrX:20228124-20229072	96.18	310.59	0.24	144.81	309.27	0.32	195.39	49.1	0.8	139.63	20.5	0.87	0.28	0.835	-0.555	4.60635e-40	1.24009e-38	3UTR	Y
FBgn0061356	FBtr0100230|FBgn0061356|2R|+	6489.7	10884617	chr2R:10884104-10884936	215.62	160.75	0.57	215.53	171.48	0.56	269.89	0	1	154.28	0	1	0.565	1	-0.435	5.17908e-40	1.38822e-38	CDS	N
FBgn0032913	FBtr0081464|FBgn0032913|2L|+	108385	21090074	chr2L:21089547-21090999	720	507.09	0.59	749.25	529.76	0.59	846.82	143.53	0.86	408.12	61.59	0.87	0.59	0.865	-0.275	1.70431e-39	4.50948e-38	CDS	Y
FBgn0028689	FBtr0087475|FBgn0028689|2R|-	35977.8	14750441	chr2R:14750166-14750716	647.55	697.5	0.48	747.18	755.79	0.5	996.19	432.42	0.7	709.28	164.67	0.81	0.49	0.755	-0.265	6.48908e-39	1.70235e-37	3UTR	Y
FBgn0028480	FBtr0071444|FBgn0028480|X|+	1948.8	10382898	chrX:10382582-10383353	55.77	106.47	0.34	88.96	124.24	0.42	153.64	0	1	131.85	0	1	0.38	1	-0.62	6.58929e-39	1.72131e-37	3UTR	N
FBgn0020497	FBtr0346708|FBgn0020497|2L|+	5289	8408094	chr2L:8407775-8408280	204.14	117.44	0.63	171.95	114.31	0.6	376.89	0	1	182.39	1.68	0.99	0.615	0.995	-0.38	6.7556e-39	1.75731e-37	3UTR	N
FBgn0005649	FBtr0084591|FBgn0005649|3R|-	9821.1	24043390	chr3R:24043056-24044145	172.67	234.79	0.42	261.84	244.96	0.52	300.94	42.13	0.88	209.08	0	1	0.47	0.94	-0.47	6.94718e-39	1.79955e-37	3UTR	Y
FBgn0013949	FBtr0084708|FBgn0013949|3R|+	5875.5	24866406	chr3R:24866012-24866703	282.05	158.24	0.64	271.46	136.16	0.67	394.81	0	1	162.74	0	1	0.655	1	-0.345	3.73211e-38	9.4685e-37	CDS	N
FBgn0005771	FBtr0080643|FBgn0005771|2L|+	11507.8	14493295	chr2L:14491638-14494019	152.72	131.25	0.54	168.47	249.36	0.4	245.14	8.74	0.97	140.85	7.37	0.95	0.47	0.96	-0.49	4.91192e-38	1.24107e-36	3UTR	N
FBgn0031097	FBtr0077334|FBgn0031097|X|+	6896.8	20242286	chrX:20241885-20243209	142.92	507.36	0.22	193.98	561.41	0.26	248.89	134.2	0.65	141.72	57.11	0.71	0.24	0.68	-0.44	3.92617e-37	9.76003e-36	3UTR	Y
FBgn0005648	FBtr0088785|FBgn0005648|2R|+	8128	8133816	chr2R:8133615-8134170	110.15	121.61	0.48	216.41	100.63	0.68	253.96	0	1	233.3	0	1	0.58	1	-0.42	4.2354e-37	1.04864e-35	3UTR	N
FBgn0017566	FBtr0071180|FBgn0017566|X|-	7009	8248804	chrX:8248651-8249094	262.14	195.82	0.57	385.64	144.93	0.73	483.89	0	1	209.09	15.65	0.93	0.65	0.965	-0.315	4.93162e-37	1.21614e-35	3UTR	N
FBgn0260960	FBtr0075356|FBgn0260960|3L|-	39511.1	16649329	chr3L:16648841-16650582	209.81	129.03	0.62	210.67	185.14	0.53	354.81	18.97	0.95	215.38	0	1	0.575	0.975	-0.4	6.40369e-37	1.56662e-35	3UTR	N
FBgn0001235	FBtr0082256|FBgn0001235|3R|-	5471.4	10511239	chr3R:10509847-10511537	126.86	211.61	0.37	201.38	141.27	0.59	167.37	0	1	127.75	0	1	0.48	1	-0.52	1.35011e-36	3.27693e-35	3UTR	Y
FBgn0038747	FBtr0344351|FBgn0038747|3R|+	6049.9	19912915	chr3R:19912315-19913730	155	115.28	0.57	124.03	180.19	0.41	193.53	0	1	113.71	0	1	0.49	1	-0.51	4.05564e-36	9.65367e-35	CDS	Y
FBgn0038747	FBtr0083821|FBgn0038747|3R|+	6081.4	19912917	chr3R:19912312-19913730	155.23	113.8	0.58	123.76	179.22	0.41	193.9	0	1	113.92	0	1	0.495	1	-0.505	8.46222e-36	1.99883e-34	CDS	Y
FBgn0020279	FBtr0088776|FBgn0020279|2R|+	42444.9	8078157	chr2R:8077731-8078815	654.34	520.57	0.56	916.03	281.89	0.76	673.45	109.49	0.86	467.52	0	1	0.66	0.93	-0.27	1.3673e-35	3.21733e-34	3UTR	N
FBgn0003654	FBtr0089401|FBgn0003654|X|-	3035	20228658	chrX:20227961-20229072	89.95	316.46	0.22	128.98	324.69	0.28	185.59	58.92	0.76	124.96	35.13	0.78	0.25	0.77	-0.52	9.60922e-35	2.21048e-33	3UTR	Y
FBgn0016693	FBtr0082655|FBgn0016693|3R|+	5109.3	12704369	chr3R:12703876-12704875	197.99	118.43	0.63	251.21	118.91	0.68	349.68	0	1	186.31	0	1	0.655	1	-0.345	1.00257e-34	2.29771e-33	3UTR	N
FBgn0034368	FBtr0086661|FBgn0034368|2R|-	7618.5	18630075	chr2R:18629915-18630276	148.55	60.12	0.71	166.02	112.66	0.6	335.04	0	1	248.07	0	1	0.655	1	-0.345	1.8546e-34	4.21905e-33	3UTR	N
FBgn0050035	FBtr0088073|FBgn0050035|2R|+	5701.8	11674463	chr2R:11674244-11674782	225.97	399.89	0.36	258.39	391.98	0.4	365.9	130.83	0.74	213.84	41.98	0.84	0.38	0.79	-0.41	1.87931e-34	4.25955e-33	3UTR	N
FBgn0033476	FBtr0339416|FBgn0033476|2R|-	257561	10036162	chr2R:10035536-10037771	321.67	406.3	0.44	366.58	451.47	0.45	873.7	289.09	0.75	413.97	166.01	0.71	0.445	0.73	-0.285	4.39591e-34	9.89079e-33	3UTR	N
FBgn0260463	FBtr0082095|FBgn0260463|3R|-	6612.1	9687436	chr3R:9687141-9687637	37.38	70.27	0.35	64.47	95.85	0.4	166.86	0	1	100.3	0	1	0.375	1	-0.625	9.23991e-34	2.07142e-32	3UTR	N
FBgn0010415	FBtr0071706|FBgn0010415|2R|-	119986	21394003	chr2R:21393617-21394735	265.24	501.54	0.35	455.23	687.95	0.4	576.37	262.92	0.69	402.36	211.39	0.66	0.375	0.675	-0.3	9.83446e-34	2.19672e-32	3UTR	Y
FBgn0003721	FBtr0089968|FBgn0003721|3R|+	10202	15304196	chr3R:15303641-15304972	192.51	367.9	0.34	253.51	307.01	0.45	432.27	198.31	0.69	309.05	34.1	0.9	0.395	0.795	-0.4	5.25304e-33	1.16493e-31	3UTR	Y
FBgn0038829	FBtr0083993|FBgn0038829|3R|-	1868.3	20819999	chr3R:20819626-20820443	108.54	134.46	0.45	131.28	84.65	0.61	203.56	0	1	124.97	0	1	0.53	1	-0.47	1.1028e-32	2.41948e-31	3UTR	N
FBgn0028509	FBtr0080546|FBgn0028509|2L|+	2112.1	13897826	chr2L:13897426-13898712	56.03	144.38	0.28	49.24	169.12	0.23	102.22	10.1	0.91	77.25	0.25	1	0.255	0.955	-0.7	1.17669e-32	2.56336e-31	3UTR	Y
FBgn0004179	FBtr0078493|FBgn0004179|3L|+	7018.8	22271762	chr3L:22271558-22273745	180.71	162.03	0.53	213.73	115.68	0.65	245.8	0	1	121.18	0	1	0.59	1	-0.41	1.98102e-32	4.2554e-31	CDS	N
FBgn0039130	FBtr0084494|FBgn0039130|3R|+	3767.1	23935664	chr3R:23935364-23935958	224.9	148.35	0.6	304.66	102.27	0.75	301.57	0	1	215.26	0	1	0.675	1	-0.325	2.07616e-32	4.44428e-31	3UTR	N
FBgn0028509	FBtr0080547|FBgn0028509|2L|+	1610.5	13897713	chr2L:13897426-13898256	115.39	96	0.55	97.44	150.95	0.39	149.27	0	1	113.49	0	1	0.47	1	-0.53	2.96475e-32	6.30265e-31	3UTR	Y
FBgn0037677	FBtr0082058|FBgn0037677|3R|-	47398	9329334	chr3R:9329223-9329578	179.99	117.48	0.61	291.97	103.43	0.74	3617.48	433.29	0.89	2311.88	91.97	0.96	0.675	0.925	-0.25	1.24764e-31	2.61622e-30	CDS	N
FBgn0015791	FBtr0080627|FBgn0015791|2L|+	9497.7	14358208	chr2L:14358006-14358764	130.86	103.57	0.56	210.86	52.47	0.8	312.58	0	1	290.12	0	1	0.68	1	-0.32	4.61318e-31	9.5437e-30	3UTR	N
FBgn0003210	FBtr0070702|FBgn0003210|X|-	2803.5	4536568	chrX:4535635-4537431	80.83	107.04	0.43	65.73	115.5	0.36	139.24	0	1	75.03	0	1	0.395	1	-0.605	6.0863e-31	1.25492e-29	3UTR	N
FBgn0262160	FBtr0310277|FBgn0262160|2L|-	66541.9	13023142	chr2L:13021868-13025497	295.23	515.71	0.36	429.36	453.62	0.49	333.97	122.8	0.73	206	22.06	0.9	0.425	0.815	-0.39	1.00802e-30	2.07149e-29	3UTR	N
FBgn0034432	FBtr0345425|FBgn0034432|2R|+	13092.8	19306366	chr2R:19305172-19307445	263.96	81.84	0.76	261.29	94.81	0.73	478.19	0	1	242.17	0	1	0.745	1	-0.255	1.61135e-30	3.2894e-29	CDS	Y
FBgn0020309	FBtr0080261|FBgn0020309|2L|-	61896.9	11796625	chr2L:11795496-11797741	242.67	393.69	0.38	322.07	389.12	0.45	306.58	110.27	0.74	195.85	17.79	0.92	0.415	0.83	-0.415	6.23707e-30	1.25659e-28	3UTR	Y
FBgn0040001	FBtr0305959|FBgn0040001|3L|-	1450.3	25753433	chr3L:25752859-25753634	115.21	113.73	0.5	164.98	89.31	0.65	260.14	0	1	122.7	3.67	0.97	0.575	0.985	-0.41	7.6955e-30	1.54537e-28	CDS	N
FBgn0053208	FBtr0082210|FBgn0053208|3R|-	4115.5	10002239	chr3R:10001554-10002440	169.3	102.35	0.62	199.74	147.06	0.58	210.07	0	1	141.69	0	1	0.6	1	-0.4	8.28659e-30	1.6533e-28	3UTR	Y
FBgn0028341	FBtr0071406|FBgn0028341|X|-	2459.7	9628920	chrX:9628722-9629332	93.96	126.5	0.43	165.9	103.17	0.62	140.2	0	1	142.43	0	1	0.525	1	-0.475	4.22187e-29	8.28912e-28	3UTR	N
FBgn0039209	FBtr0084675|FBgn0039209|3R|-	693.4	24560116	chr3R:24559789-24560317	103.45	94.71	0.52	109.45	118.03	0.48	176.72	0	1	89.25	0	1	0.5	1	-0.5	7.24299e-29	1.41307e-27	3UTR	N
FBgn0034432	FBtr0300283|FBgn0034432|2R|+	11877	19306369	chr2R:19305172-19307184	266.86	78.7	0.77	259.43	96.52	0.73	456.27	0	1	216.5	0.11	1	0.75	1	-0.25	9.45302e-29	1.82689e-27	CDS	Y
FBgn0086915	FBtr0078270|FBgn0086915|3L|-	5539.3	20817105	chr3L:20816901-20817534	136.19	274.71	0.33	205.82	260.19	0.44	324.06	122.35	0.73	210.34	29.13	0.88	0.385	0.805	-0.42	1.79652e-28	3.42897e-27	3UTR	N
FBgn0029801	FBtr0070809|FBgn0029801|X|+	5367.3	5759195	chrX:5758405-5759751	93.06	60.63	0.61	110.83	74.31	0.6	228.24	0	1	182.37	0	1	0.605	1	-0.395	7.34922e-28	1.3606e-26	3UTR	N
FBgn0033919	FBtr0339968|FBgn0033919|2R|-	5777.6	14261468	chr2R:14261206-14261920	241.23	274.81	0.47	345.49	146.25	0.7	408.73	79.55	0.84	298.28	0	1	0.585	0.92	-0.335	8.16486e-28	1.50258e-26	3UTR	N
FBgn0023537	FBtr0070092|FBgn0023537|X|-	14000.1	492388	chrX:490787-492628	401.55	279.49	0.59	380.46	301.71	0.56	460.73	74.98	0.86	211.06	16.15	0.93	0.575	0.895	-0.32	3.27023e-27	5.87783e-26	CDS	N
FBgn0010328	FBtr0085178|FBgn0010328|3R|-	1903.4	27257267	chr3R:27256595-27257480	160.14	151.12	0.51	164.66	178.94	0.48	230.14	10.76	0.96	126.34	16.02	0.89	0.495	0.925	-0.43	3.3962e-27	6.08651e-26	3UTR	N
FBgn0029870	FBtr0070909|FBgn0029870|X|+	2722.9	6370681	chrX:6370059-6370924	104.97	60.66	0.63	114.36	67.76	0.63	284.39	0	1	157.93	0	1	0.63	1	-0.37	4.44928e-27	7.9277e-26	3UTR	N
FBgn0029996	FBtr0071112|FBgn0029996|X|-	79208.8	8088274	chrX:8087544-8090147	159.45	249.57	0.39	215.79	351.61	0.38	480.28	144.24	0.77	257.74	155.45	0.62	0.385	0.695	-0.31	7.72415e-26	1.32276e-24	3UTR	N
FBgn0029687	FBtr0070616|FBgn0029687|X|+	37283.9	3953062	chrX:3952767-3954086	242.61	596.02	0.29	288.43	683.5	0.3	383.81	345.53	0.53	268.46	148.57	0.64	0.295	0.585	-0.29	8.70242e-26	1.48206e-24	3UTR	N
FBgn0260484	FBtr0070600|FBgn0260484|X|+	18825.4	3800861	chrX:3800560-3801570	144.46	414.8	0.26	202.31	611.8	0.25	435.02	532.15	0.45	279.2	111.26	0.72	0.255	0.585	-0.33	1.3281e-25	2.23709e-24	3UTR	N
FBgn0027339	FBtr0333211|FBgn0027339|3L|-	5803	22797396	chr3L:22795977-22798481	136.29	175.42	0.44	204.38	329	0.38	255.75	39.55	0.87	152.17	57.84	0.72	0.41	0.795	-0.385	1.3559e-25	2.27769e-24	3UTR	Y
FBgn0027339	FBtr0100184|FBgn0027339|3L|-	5697.7	22797396	chr3L:22795977-22798478	136.24	175.95	0.44	204.28	330.08	0.38	255.6	40.26	0.86	152.08	58.34	0.72	0.41	0.79	-0.38	1.86567e-25	3.10861e-24	3UTR	Y
FBgn0041585	FBtr0114614|FBgn0041585|2R|+	1496.5	17859783	chr2R:17859258-17860284	59.19	112.92	0.34	84.01	104.57	0.45	122.26	7.57	0.94	80.94	0	1	0.395	0.97	-0.575	2.28878e-25	3.80333e-24	3UTR	Y
FBgn0031250	FBtr0078094|FBgn0031250|2L|-	1511	356111	chr2L:355566-356312	106.88	102.12	0.51	137.94	69.08	0.67	214.37	0	1	95.28	0	1	0.59	1	-0.41	2.88368e-25	4.779e-24	CDS	N
FBgn0033631	FBtr0433531|FBgn0033631|2R|-	94212	11381393	chr2R:11380449-11381594	89.81	215.2	0.29	116.89	228.94	0.34	368.38	125.43	0.75	198.37	116.74	0.63	0.315	0.69	-0.375	3.66867e-25	6.04742e-24	3UTR	N
FBgn0003165	FBtr0081990|FBgn0003165|3R|-	3501	9070775	chr3R:9069757-9071437	63.6	164.96	0.28	101.3	173.06	0.37	99.72	13.24	0.88	65.1	0	1	0.325	0.94	-0.615	5.72873e-25	9.34329e-24	3UTR	Y
FBgn0028734	FBtr0082197|FBgn0028734|3R|-	11805.7	10102868	chr3R:10102474-10103602	152.13	173.42	0.47	221.34	189.46	0.54	308.41	58.93	0.84	194.92	11.32	0.95	0.505	0.895	-0.39	7.87114e-25	1.28036e-23	3UTR	N
FBgn0038147	FBtr0082762|FBgn0038147|3R|-	18068.3	13389558	chr3R:13389059-13389759	123.3	615.5	0.17	175.83	712.13	0.2	213.55	262.6	0.45	164.39	160.76	0.51	0.185	0.48	-0.295	8.02608e-25	1.30213e-23	3UTR	N
FBgn0004583	FBtr0078059|FBgn0004583|2L|+	2964.8	447184	chr2L:446642-448254	140.37	88.99	0.61	124.33	153.57	0.45	162.46	2.21	0.99	88.76	2.09	0.98	0.53	0.985	-0.455	1.74967e-24	2.79449e-23	CDS	N
FBgn0041092	FBtr0303870|FBgn0041092|2L|+	5350.8	9246039	chr2L:9245777-9247186	100.78	115.18	0.47	126.2	198.84	0.39	163.1	20.95	0.89	106.14	10.03	0.91	0.43	0.9	-0.47	8.25947e-24	1.29566e-22	3UTR	N
FBgn0261439	FBtr0086552|FBgn0261439|2R|-	1417.3	19392258	chr2R:19391900-19392578	186.39	163.76	0.53	161.44	137.34	0.54	315.84	54.62	0.85	175.2	0	1	0.535	0.925	-0.39	8.48289e-24	1.32734e-22	3UTR	N
FBgn0015320	FBtr0333492|FBgn0015320|2L|-	2750.6	10765929	chr2L:10765010-10766130	88.05	120.01	0.42	116.46	153.18	0.43	145.75	26.7	0.85	127.59	0	1	0.425	0.925	-0.5	1.53249e-23	2.3798e-22	3UTR	N
FBgn0003721	FBtr0089960|FBgn0003721|3R|+	10949.3	15304170	chr3R:15303641-15304529	279.23	290.4	0.49	302.71	265.96	0.53	503.87	125.9	0.8	277.76	67.24	0.81	0.51	0.805	-0.295	1.69919e-23	2.63203e-22	3UTR	Y
FBgn0000014	FBtr0083388|FBgn0000014|3R|-	2535.4	16808969	chr3R:16807627-16810061	73.17	155.12	0.32	103.48	177.63	0.37	130.71	25.71	0.84	82.41	5.64	0.94	0.345	0.89	-0.545	2.13177e-23	3.29383e-22	3UTR	Y
FBgn0034688	FBtr0303766|FBgn0034688|2R|-	1118.7	22071506	chr2R:22071234-22071707	77.86	92.38	0.46	139.37	54.74	0.72	184.53	0	1	115.36	0	1	0.59	1	-0.41	2.62459e-23	4.02502e-22	3UTR	Y
FBgn0010300	FBtr0081159|FBgn0010300|2L|+	15993.9	19170978	chr2L:19168095-19172567	278.99	95.99	0.74	313.99	96.92	0.76	320.17	0	1	169.77	0	1	0.75	1	-0.25	4.69918e-23	7.18869e-22	CDS	N
FBgn0034542	FBtr0086245|FBgn0034542|2R|-	4168.5	20662894	chr2R:20662595-20663095	286.84	114.18	0.72	356.22	113.3	0.76	248.02	0	1	179.23	0	1	0.74	1	-0.26	1.06496e-22	1.61711e-21	3UTR	N
FBgn0034072	FBtr0306238|FBgn0034072|2R|-	2709.5	16083192	chr2R:16081176-16083393	93.65	46.04	0.67	117.08	132.83	0.47	146	0	1	73.03	0	1	0.57	1	-0.43	3.40394e-22	5.09352e-21	3UTR	Y
FBgn0031245	FBtr0078135|FBgn0031245|2L|-	2024.7	283983	chr2L:283662-284210	189.91	190.45	0.5	172.53	186.91	0.48	258.07	26.53	0.91	124.18	30.87	0.8	0.49	0.855	-0.365	4.5593e-22	6.7894e-21	CDS	Y
FBgn0261279	FBtr0299515|FBgn0261279|3R|+	4964.6	22418599	chr3R:22418109-22419051	98.2	221.37	0.31	174.92	222.13	0.44	216.5	66.27	0.77	149.25	38.45	0.8	0.375	0.785	-0.41	8.09896e-22	1.19736e-20	3UTR	N
FBgn0003165	FBtr0081993|FBgn0003165|3R|-	6288.8	9070784	chr3R:9067578-9071437	124.2	105.18	0.54	148.01	127.33	0.54	124.19	0	1	75.58	0	1	0.54	1	-0.46	8.88021e-22	1.30972e-20	3UTR	Y
FBgn0039492	FBtr0339264|FBgn0039492|3R|-	1664.4	27125583	chr3R:27124759-27126618	134.2	88.67	0.6	141.56	135.28	0.51	185.77	11.4	0.94	100.94	0	1	0.555	0.97	-0.415	1.10358e-21	1.6199e-20	3UTR	Y
FBgn0039492	FBtr0305050|FBgn0039492|3R|-	1662.2	27125583	chr3R:27124759-27126621	134.2	88.64	0.6	141.56	135.32	0.51	185.77	11.3	0.94	100.94	0	1	0.555	0.97	-0.415	1.10358e-21	1.6199e-20	3UTR	Y
FBgn0029820	FBtr0339948|FBgn0029820|X|+	3607	5882840	chrX:5882527-5883391	237.21	90.12	0.72	264.85	101.36	0.72	235.52	0	1	161.1	0	1	0.72	1	-0.28	1.68976e-21	2.46857e-20	3UTR	N
FBgn0004595	FBtr0304603|FBgn0004595|3R|+	12951.5	11392469	chr3R:11391918-11407627	113.47	75.2	0.6	143.04	84.48	0.63	165.83	0.39	1	111.06	0	1	0.615	1	-0.385	2.25926e-21	3.28498e-20	3UTR	Y
FBgn0037551	FBtr0081794|FBgn0037551|3R|+	2357.6	8128691	chr3R:8128490-8128850	57.69	66.97	0.46	117.42	34.6	0.77	226.71	0	1	126.07	0	1	0.615	1	-0.385	2.49002e-21	3.60352e-20	3UTR	N
FBgn0029092	FBtr0339384|FBgn0029092|2R|-	10282.6	9435124	chr2R:9434669-9435325	179.47	390.53	0.31	262.08	475.79	0.36	247.57	166.49	0.6	194.12	68.55	0.74	0.335	0.67	-0.335	2.49589e-21	3.60355e-20	3UTR	Y
FBgn0004656	FBtr0301309|FBgn0004656|X|-	3708.2	8050082	chrX:8049400-8050283	64.3	97.73	0.4	124.55	165.18	0.43	93.62	7.16	0.93	70.24	0	1	0.415	0.965	-0.55	4.76358e-21	6.82964e-20	3UTR	Y
FBgn0037020	FBtr0078251|FBgn0037020|3L|+	3991.5	20780162	chr3L:20779678-20780350	73.25	74.69	0.5	125.17	52.66	0.7	192.78	0	1	98.28	0	1	0.6	1	-0.4	4.93416e-21	7.0578e-20	3UTR	N
FBgn0261988	FBtr0085788|FBgn0261988|3R|+	2846.9	31456698	chr3R:31456374-31457873	80.37	74.28	0.52	73.82	91.02	0.45	122.08	0	1	50	0	1	0.485	1	-0.515	1.63723e-20	2.30973e-19	3UTR	N
FBgn0029092	FBtr0088548|FBgn0029092|2R|-	10326.7	9435133	chr2R:9434669-9435334	184.05	406.8	0.31	267.87	494.02	0.35	248.65	178.44	0.58	194.04	74.81	0.72	0.33	0.65	-0.32	2.88634e-20	4.02586e-19	3UTR	Y
FBgn0259176	FBtr0299656|FBgn0259176|2L|-	32818.4	12457120	chr2L:12456577-12458223	409.43	380.82	0.52	495.62	483.98	0.51	564.95	326.66	0.63	446.11	33.74	0.93	0.515	0.78	-0.265	4.51737e-20	6.25833e-19	3UTR	N
FBgn0004387	FBtr0085211|FBgn0004387|3R|-	1613.2	27548621	chr3R:27547775-27548976	80.16	75.41	0.52	98.8	81.22	0.55	122.15	0	1	73.51	0	1	0.535	1	-0.465	5.08972e-20	7.01972e-19	3UTR	N
FBgn0085354	FBtr0112527|FBgn0085354|X|-	2709.4	16714594	chrX:16714449-16714966	39.19	58.27	0.4	61.24	33.21	0.65	172.48	0	1	67.09	0	1	0.525	1	-0.475	6.71991e-20	9.20627e-19	3UTR	N
FBgn0032101	FBtr0079774|FBgn0032101|2L|-	824.6	9165555	chr2L:9165426-9165842	148.72	64.05	0.7	201.5	69.23	0.74	250.31	0	1	143.75	0	1	0.72	1	-0.28	7.25594e-20	9.89665e-19	3UTR	N
FBgn0001624	FBtr0308088|FBgn0001624|X|+	6056.9	11406698	chrX:11406072-11407985	125.17	59.36	0.68	156.46	75.47	0.67	200.97	1.24	0.99	118.78	0	1	0.675	0.995	-0.32	1.07965e-19	1.46609e-18	3UTR	Y
FBgn0052676	FBtr0071503|FBgn0052676|X|-	4400	10713691	chrX:10713115-10715139	131.68	103.52	0.56	149.16	121.64	0.55	156.29	15.22	0.91	129.08	0	1	0.555	0.955	-0.4	1.16953e-19	1.58117e-18	3UTR	N
FBgn0013987	FBtr0070837|FBgn0013987|X|-	2864.7	5760498	chrX:5759908-5760820	139.28	227.37	0.38	156.54	255.65	0.38	304.12	157.02	0.66	204.64	53.46	0.79	0.38	0.725	-0.345	1.56188e-19	2.107e-18	3UTR	N
FBgn0260934	FBtr0086457|FBgn0260934|2R|+	1078.7	19481469	chr2R:19481151-19482575	62.64	59.2	0.51	94.79	79.53	0.54	114.43	0	1	79.37	0	1	0.525	1	-0.475	1.79841e-19	2.41551e-18	3UTR	N
FBgn0029709	FBtr0343566|FBgn0029709|X|+	110086	4542338	chrX:4541907-4542506	171.13	279.55	0.38	232.42	262.41	0.47	591.81	338.1	0.64	363.52	87.25	0.81	0.425	0.725	-0.3	2.66345e-19	3.53883e-18	3UTR	Y
FBgn0004509	FBtr0089987|FBgn0004509|3R|-	1755.5	25351991	chr3R:25351511-25352192	52.49	69.92	0.43	105.46	69.39	0.6	108.26	0	1	80.6	0	1	0.515	1	-0.485	3.89692e-19	5.15547e-18	3UTR	Y
FBgn0015838	FBtr0088566|FBgn0015838|2R|+	826.3	9105637	chr2R:9103884-9106796	61.53	62.42	0.5	68.23	66.48	0.51	110.43	0	1	67.16	0	1	0.505	1	-0.495	4.22152e-19	5.57295e-18	3UTR	N
FBgn0037810	FBtr0082231|FBgn0037810|3R|+	1428.8	10337877	chr3R:10337508-10338265	150.81	182.88	0.45	206.72	204.4	0.5	122.95	13.97	0.9	72.02	0.54	0.99	0.475	0.945	-0.47	4.36849e-19	5.74237e-18	CDS	N
FBgn0034072	FBtr0087257|FBgn0034072|2R|-	1604.5	16083192	chr2R:16081667-16083393	92.01	47.68	0.66	121.14	128.77	0.48	134.2	0	1	66.44	2.12	0.97	0.57	0.985	-0.415	5.23119e-19	6.86176e-18	3UTR	Y
FBgn0022710	FBtr0100142|FBgn0022710|X|-	7547.6	15514917	chrX:15510877-15516272	111.83	57.35	0.66	122	80.5	0.6	162.88	1.21	0.99	91.3	0	1	0.63	0.995	-0.365	6.23855e-19	8.14844e-18	CDS	Y
FBgn0032600	FBtr0080893|FBgn0032600|2L|+	1963.2	16745173	chr2L:16744690-16745565	69.73	97.1	0.42	105.04	72.63	0.59	104.34	0	1	60.94	0	1	0.505	1	-0.495	7.49859e-19	9.75291e-18	3UTR	Y
FBgn0002044	FBtr0081245|FBgn0002044|2L|+	10228.3	19497587	chr2L:19497160-19497978	91.95	183.05	0.33	148.14	239.82	0.38	236.02	50.3	0.82	116.84	77.04	0.6	0.355	0.71	-0.355	7.71692e-19	9.9947e-18	3UTR	Y
FBgn0011754	FBtr0090002|FBgn0011754|X|+	502.4	11703800	chrX:11703509-11704394	93.64	78.36	0.54	115.05	63.73	0.64	128.92	0	1	92.42	0	1	0.59	1	-0.41	1.32933e-18	1.70736e-17	3UTR	N
FBgn0259168	FBtr0300508|FBgn0259168|X|-	1993.8	17863509	chrX:17862697-17864545	129.17	63.2	0.67	169.4	126.08	0.57	139.27	0	1	75.62	0	1	0.62	1	-0.38	1.33726e-18	1.71398e-17	3UTR	N
FBgn0034068	FBtr0087259|FBgn0034068|2R|-	5296.4	16024933	chr2R:16024628-16025134	146.93	211.43	0.41	136.8	239.1	0.36	257.69	64.75	0.8	143.04	82.08	0.64	0.385	0.72	-0.335	2.07029e-18	2.6262e-17	3UTR	N
FBgn0025800	FBtr0340159|FBgn0025800|X|-	12821.5	8139550	chrX:8137046-8140917	200.5	275.46	0.42	231.67	314.99	0.42	267.35	117.85	0.69	174.38	41.33	0.81	0.42	0.75	-0.33	3.19702e-18	4.03885e-17	CDS	N
FBgn0004903	FBtr0100338|FBgn0004903|3R|-	3614.6	26873797	chr3R:26872583-26873998	92.88	67.73	0.58	103.12	64.42	0.62	147.44	0	1	71.91	0	1	0.6	1	-0.4	3.4296e-18	4.315e-17	3UTR	Y
FBgn0261854	FBtr0329887|FBgn0261854|2R|-	1519.8	14946170	chr2R:14945114-14946417	65.97	70.96	0.48	91.37	57.69	0.61	114.73	0	1	75.04	0	1	0.545	1	-0.455	4.51462e-18	5.65703e-17	3UTR	N
FBgn0003447	FBtr0301677|FBgn0003447|X|+	4866.5	7985903	chrX:7985434-7986085	106.79	58.48	0.65	183.61	48.94	0.79	239.24	0	1	146.31	0	1	0.72	1	-0.28	5.41978e-18	6.75009e-17	3UTR	N
FBgn0250871	FBtr0305609|FBgn0250871|X|-	5066	11908422	chrX:11907409-11908729	106.05	445.06	0.19	155.22	383.52	0.29	208.96	177.21	0.54	124.81	113.01	0.52	0.24	0.53	-0.29	6.4484e-18	7.98281e-17	3UTR	N
FBgn0004903	FBtr0100340|FBgn0004903|3R|-	3623.3	26873815	chr3R:26872583-26874016	92.37	67.35	0.58	102.4	65.94	0.61	145	0	1	70.86	0	1	0.595	1	-0.405	7.6678e-18	9.43553e-17	3UTR	Y
FBgn0032689	FBtr0081080|FBgn0032689|2L|-	1240.5	18600308	chr2L:18599755-18601051	58.23	102.12	0.36	42.23	133.47	0.24	129.08	38.37	0.77	72.77	13.46	0.84	0.3	0.805	-0.505	8.17011e-18	1.00336e-16	3UTR	N
FBgn0000014	FBtr0306337|FBgn0000014|3R|-	2314.2	16808969	chr3R:16807214-16810061	72.44	155.85	0.32	109.15	171.97	0.39	122.87	33.55	0.79	77.54	10.5	0.88	0.355	0.835	-0.48	8.19922e-18	1.00493e-16	3UTR	Y
FBgn0010263	FBtr0077639|FBgn0010263|2L|+	9995.6	2963426	chr2L:2963225-2964851	142.22	83.13	0.63	168.37	46.97	0.78	191.29	0	1	115.9	0	1	0.705	1	-0.295	1.32037e-17	1.60871e-16	3UTR	N
FBgn0261552	FBtr0111030|FBgn0261552|3R|+	4999.5	9446497	chr3R:9445969-9449468	130.22	170.36	0.43	166.74	310.32	0.35	198.88	94.72	0.68	122.09	17.28	0.88	0.39	0.78	-0.39	1.54996e-17	1.87363e-16	CDS	N
FBgn0000611	FBtr0074137|FBgn0000611|X|+	5196.8	15995101	chrX:15994685-15995996	135.2	354.93	0.28	172.51	424.72	0.29	228.49	204.94	0.53	142.18	68.84	0.67	0.285	0.6	-0.315	1.65134e-17	1.99228e-16	3UTR	Y
FBgn0031245	FBtr0078136|FBgn0031245|2L|-	3025.1	283929	chr2L:283385-284210	103.89	253.38	0.29	112.19	222.62	0.34	208.97	75.31	0.74	90.2	66.79	0.57	0.315	0.655	-0.34	1.7185e-17	2.06925e-16	CDS	Y
FBgn0033777	FBtr0087816|FBgn0033777|2R|-	12327.7	12849556	chr2R:12849358-12849896	108.49	317.49	0.25	150.7	278.36	0.35	380.44	288.09	0.57	260.4	191.5	0.58	0.3	0.575	-0.275	2.96603e-17	3.52323e-16	3UTR	N
FBgn0003435	FBtr0086495|FBgn0003435|2R|-	1101.2	19530454	chr2R:19530297-19530700	154.47	101.21	0.6	178.63	113.16	0.61	253.9	0	1	152.52	33.13	0.82	0.605	0.91	-0.305	3.44791e-17	4.08777e-16	3UTR	Y
FBgn0022710	FBtr0332497|FBgn0022710|X|-	7570.7	15514919	chrX:15511237-15516272	120.1	49.09	0.71	130.66	71.9	0.65	172.23	0	1	93.85	0	1	0.68	1	-0.32	6.89361e-17	8.06435e-16	CDS	Y
FBgn0041184	FBtr0081040|FBgn0041184|2L|-	328	18139289	chr2L:18138675-18140154	30.26	60.96	0.33	26.38	71.48	0.27	63.85	3.41	0.95	33.6	0	1	0.3	0.975	-0.675	7.37019e-17	8.60554e-16	3UTR	N
FBgn0250869	FBtr0339775|FBgn0250869|X|+	3229.9	6332416	chrX:6330842-6333028	79.52	47.38	0.63	112.1	72.17	0.61	132.99	0.78	0.99	86.53	0	1	0.62	0.995	-0.375	1.01655e-16	1.18246e-15	3UTR	N
FBgn0016076	FBtr0346579|FBgn0016076|2L|+	20029.6	5309248	chr2L:5308021-5311223	291.39	213.76	0.58	327.88	228.5	0.59	312.18	97.79	0.76	225.27	0	1	0.585	0.88	-0.295	1.53033e-16	1.76676e-15	CDS	N
FBgn0002645	FBtr0334299|FBgn0002645|3R|-	5017.6	32057235	chr3R:32055279-32058769	93.61	234.54	0.29	101.86	263.41	0.28	190.54	125.97	0.6	110.14	57.2	0.66	0.285	0.63	-0.345	1.7206e-16	1.97166e-15	3UTR	N
FBgn0260859	FBtr0089879|FBgn0260859|3L|-	441.1	9438850	chr3L:9438482-9439051	88.84	63.55	0.58	81.75	63.84	0.56	132.24	2.97	0.98	70.27	0	1	0.57	0.99	-0.42	2.51975e-16	2.8661e-15	3UTR	N
FBgn0034688	FBtr0071802|FBgn0034688|2R|-	1735.1	22071506	chr2R:22071415-22071707	102.88	67.36	0.6	160.75	33.37	0.83	189.56	0	1	127.77	0	1	0.715	1	-0.285	6.11351e-16	6.82787e-15	3UTR	Y
FBgn0085478	FBtr0112753|FBgn0085478|X|-	2874.1	9326937	chrX:9324508-9328286	76.05	60.38	0.56	86.14	67.33	0.56	109.79	0	1	56.62	0	1	0.56	1	-0.44	6.56387e-16	7.30438e-15	3UTR	N
FBgn0003525	FBtr0085397|FBgn0003525|3R|-	8471.5	29252951	chr3R:29251826-29253961	153.38	45.68	0.77	160.94	66.2	0.71	201.59	0	1	121.04	0	1	0.74	1	-0.26	1.03846e-15	1.13917e-14	CDS	N
FBgn0033395	FBtr0088591|FBgn0033395|2R|+	384.4	9239735	chr2R:9239491-9239831	38.93	22.61	0.63	32.54	29.7	0.52	157.14	0	1	104.07	0	1	0.575	1	-0.425	1.44099e-15	1.56679e-14	3UTR	N
FBgn0024807	FBtr0301292|FBgn0024807|X|-	15488.6	21625883	chrX:21625150-21626252	279.44	194.9	0.59	302.76	287.9	0.51	279.05	9.95	0.97	119.64	68.67	0.64	0.55	0.805	-0.255	1.64483e-15	1.78528e-14	3UTR	N
FBgn0002044	FBtr0081244|FBgn0002044|2L|+	12011.2	19497587	chr2L:19497160-19497835	115.9	159.11	0.42	176.52	211.43	0.46	230.63	55.68	0.81	138.74	55.15	0.72	0.44	0.765	-0.325	2.5783e-15	2.78375e-14	3UTR	Y
FBgn0038167	FBtr0301488|FBgn0038167|3R|+	298.2	13678964	chr3R:13678750-13679430	52.37	39.2	0.57	70.86	73.41	0.49	103.53	0	1	42.78	0	1	0.53	1	-0.47	2.63849e-15	2.84376e-14	CDS	N
FBgn0261954	FBtr0307290|FBgn0261954|X|+	2829.1	2021843	chrX:2021172-2023822	164.08	107.33	0.6	185.11	114.79	0.62	155.67	13.33	0.92	92.64	0	1	0.61	0.96	-0.35	3.01696e-15	3.2347e-14	CDS	N
FBgn0085188	FBtr0112350|FBgn0085188|2L|-	1903	10202803	chr2L:10202520-10203032	129.8	230.23	0.36	175.16	150.49	0.54	224.78	141.77	0.61	205.87	0	1	0.45	0.805	-0.355	3.09099e-15	3.3026e-14	3UTR	N
FBgn0001624	FBtr0308089|FBgn0001624|X|+	5565.5	11406698	chrX:11406072-11408338	114.09	70.44	0.62	151.44	80.48	0.65	191.7	10.51	0.95	113.24	3.38	0.97	0.635	0.96	-0.325	4.05375e-15	4.30144e-14	3UTR	Y
FBgn0037614	FBtr0081905|FBgn0037614|3R|+	2351.4	8720005	chr3R:8719804-8720339	76.32	67.86	0.53	109.48	47.71	0.7	128.48	0	1	62.98	0	1	0.615	1	-0.385	4.22471e-15	4.46747e-14	3UTR	N
FBgn0004648	FBtr0070086|FBgn0004648|X|+	6029.9	503037	chrX:502836-504319	103.88	264.81	0.28	112.47	327.74	0.26	132.28	76.59	0.63	66.66	43.31	0.61	0.27	0.62	-0.35	4.97477e-15	5.22478e-14	3UTR	N
FBgn0052446	FBtr0078426|FBgn0052446|3L|+	12852.9	21642333	chr3L:21641974-21642599	210.87	298.67	0.41	334.25	235.67	0.59	531.38	306.57	0.63	432.75	62.37	0.87	0.5	0.75	-0.25	5.65231e-15	5.89619e-14	3UTR	N
FBgn0029959	FBtr0307272|FBgn0029959|X|+	1116.6	7736375	chrX:7735764-7736756	53.67	52.01	0.51	50.32	44.41	0.53	90.62	0.6	0.99	56.75	0	1	0.52	0.995	-0.475	6.05736e-15	6.30804e-14	3UTR	N
FBgn0027657	FBtr0300895|FBgn0027657|3R|-	331.8	15897106	chr3R:15896931-15897423	83.94	64.31	0.57	85.25	42.91	0.67	149.04	0	1	64.2	3.76	0.94	0.62	0.97	-0.35	6.63361e-15	6.87331e-14	3UTR	Y
FBgn0028381	FBtr0083304|FBgn0028381|3R|-	416.6	16499231	chr3R:16499058-16499457	86.04	72.16	0.54	96.19	61.26	0.61	205.99	5.33	0.97	113.13	18.48	0.86	0.575	0.915	-0.34	8.61278e-15	8.87923e-14	CDS	N
FBgn0000015	FBtr0083385|FBgn0000015|3R|-	590.5	16929120	chr3R:16927212-16929580	41.95	58.22	0.42	55.02	80.41	0.41	59.17	1.95	0.97	35.8	0	1	0.415	0.985	-0.57	1.21454e-14	1.24379e-13	3UTR	Y
FBgn0000611	FBtr0333322|FBgn0000611|X|+	5381.1	15995104	chrX:15994685-15996509	105.78	382.9	0.22	136.08	459.73	0.23	190.09	242.46	0.44	116.86	93.85	0.55	0.225	0.495	-0.27	1.9035e-14	1.92694e-13	3UTR	Y
FBgn0015872	FBtr0088141|FBgn0015872|2R|-	807.3	11412325	chr2R:11411956-11412574	126.36	90.48	0.58	106.86	140.67	0.43	106.36	7.16	0.94	52.59	4.53	0.92	0.505	0.93	-0.425	2.16533e-14	2.18125e-13	3UTR	N
FBgn0260941	FBtr0339925|FBgn0260941|3L|-	17974.9	12206714	chr3L:12206238-12207937	57.29	71.92	0.44	89.58	67.6	0.57	185.24	33.83	0.85	106.44	0	1	0.505	0.925	-0.42	4.35637e-14	4.31092e-13	3UTR	N
FBgn0035802	FBtr0089850|FBgn0035802|3L|+	286.4	7639079	chr3L:7638841-7639573	48.94	80.19	0.38	71.64	66.77	0.52	66.69	2.41	0.97	44.14	0	1	0.45	0.985	-0.535	4.63704e-14	4.58131e-13	3UTR	N
FBgn0032748	FBtr0081148|FBgn0032748|2L|+	2105.6	19057475	chr2L:19056252-19058821	71.54	70.71	0.5	89.37	62.24	0.59	78.18	1.7	0.98	55.56	0	1	0.545	0.99	-0.445	5.66507e-14	5.5791e-13	CDS	Y
FBgn0030183	FBtr0071487|FBgn0030183|X|-	7830.4	10207022	chrX:10206593-10207675	134.4	226.03	0.37	114.61	298.46	0.28	189.12	126.69	0.6	116.16	54.61	0.68	0.325	0.64	-0.315	6.15145e-14	6.03881e-13	3UTR	N
FBgn0031266	FBtr0332340|FBgn0031266|2L|+	2666	571910	chr2L:569348-572907	101.96	45.91	0.69	86.8	89.1	0.49	146.88	0	1	68.33	9.07	0.88	0.59	0.94	-0.35	6.24875e-14	6.11485e-13	CDS	N
FBgn0027657	FBtr0083245|FBgn0027657|3R|-	328.7	15897106	chr3R:15896926-15897423	82.75	65.5	0.56	84.34	43.81	0.66	147.72	0	1	63.72	4.24	0.94	0.61	0.97	-0.36	6.2905e-14	6.14595e-13	3UTR	Y
FBgn0022349	FBtr0085839|FBgn0022349|3R|+	12939	31751318	chr3R:31750645-31751825	81.65	256	0.24	100.36	349.58	0.22	180.35	209.38	0.46	138.35	104.68	0.57	0.23	0.515	-0.285	6.41786e-14	6.26046e-13	3UTR	N
FBgn0083969	FBtr0335004|FBgn0083969|3R|+	826.4	29874737	chr3R:29874411-29875159	41.03	42.92	0.49	42.78	87.71	0.33	115.07	15.46	0.88	82.88	15.63	0.84	0.41	0.86	-0.45	6.69108e-14	6.49615e-13	3UTR	N
FBgn0045063	FBtr0339637|FBgn0045063|2R|-	497.9	12488235	chr2R:12487986-12488694	105.19	73.79	0.59	144.63	33.16	0.81	153.25	0	1	80.05	0	1	0.7	1	-0.3	6.90768e-14	6.6749e-13	3UTR	Y
FBgn0045063	FBtr0087946|FBgn0045063|2R|-	497.9	12488235	chr2R:12487986-12488694	105.19	73.79	0.59	144.63	33.16	0.81	153.25	0	1	80.05	0	1	0.7	1	-0.3	6.90768e-14	6.6749e-13	3UTR	Y
FBgn0045063	FBtr0346633|FBgn0045063|2R|-	497.9	12488235	chr2R:12487986-12488694	105.19	73.79	0.59	144.63	33.16	0.81	153.25	0	1	80.05	0	1	0.7	1	-0.3	6.90768e-14	6.6749e-13	3UTR	Y
FBgn0034501	FBtr0086298|FBgn0034501|2R|-	10480.4	20309355	chr2R:20309027-20309746	67.74	336.91	0.17	94.57	312.02	0.23	285.43	515.16	0.36	221.37	182.06	0.55	0.2	0.455	-0.255	1.21516e-13	1.16508e-12	CDS	N
FBgn0261573	FBtr0307901|FBgn0261573|X|+	3537.8	19529875	chrX:19529674-19529973	138.47	71.01	0.66	150.43	61.75	0.71	124.15	0	1	79.4	0	1	0.685	1	-0.315	1.23114e-13	1.17856e-12	3UTR	Y
FBgn0004647	FBtr0070507|FBgn0004647|X|+	3304.7	3170956	chrX:3170635-3172221	98.66	196.59	0.33	129.56	181.37	0.42	123.7	64.86	0.66	101.17	12.33	0.89	0.375	0.775	-0.4	1.28724e-13	1.22846e-12	CDS	N
FBgn0000015	FBtr0083381|FBgn0000015|3R|-	517.2	16929122	chr3R:16927667-16929580	48.87	51.41	0.49	62.56	73.03	0.46	66.63	0	1	37.06	0	1	0.475	1	-0.525	1.56956e-13	1.49096e-12	3UTR	Y
FBgn0032935	FBtr0081487|FBgn0032935|2L|-	1342.8	21212965	chr2L:21212693-21213166	93.84	71.71	0.57	91	52.63	0.63	135.9	11.28	0.92	96.48	0	1	0.6	0.96	-0.36	1.71949e-13	1.63087e-12	3UTR	N
FBgn0086686	FBtr0082975|FBgn0086686|3R|-	669.5	14644966	chr3R:14644669-14645188	161.54	66.1	0.71	165.61	120.77	0.58	136.21	7.72	0.95	71.36	0	1	0.645	0.975	-0.33	2.21897e-13	2.09815e-12	CDS	N
FBgn0261573	FBtr0302862|FBgn0261573|X|+	1267.6	19529875	chrX:19529674-19530896	140.36	69.12	0.67	156.07	56.11	0.74	132.39	0	1	82.33	0	1	0.705	1	-0.295	2.44585e-13	2.30561e-12	3UTR	Y
FBgn0038652	FBtr0083678|FBgn0038652|3R|-	1406	18759741	chr3R:18759236-18759942	70.19	11.62	0.86	73.55	46.93	0.61	189.78	0	1	106.06	0	1	0.735	1	-0.265	2.48398e-13	2.33797e-12	CDS	N
FBgn0001235	FBtr0100454|FBgn0001235|3R|-	1078.9	10583637	chr3R:10582478-10583873	79.31	66.65	0.54	131.03	94.76	0.58	113.05	5.17	0.96	69.7	2.86	0.96	0.56	0.96	-0.4	2.73877e-13	2.56995e-12	3UTR	Y
FBgn0038438	FBtr0083307|FBgn0038438|3R|-	407.3	16482947	chr3R:16482694-16483206	88.74	83.31	0.52	112.3	60	0.65	143.02	8.48	0.94	78.17	5.1	0.94	0.585	0.94	-0.355	3.48298e-13	3.23382e-12	3UTR	N
FBgn0014000	FBtr0081306|FBgn0014000|2L|-	3064.5	19966971	chr2L:19966727-19967510	94.44	51.15	0.65	122.84	21.31	0.85	208.47	0	1	98.31	0	1	0.75	1	-0.25	3.65835e-13	3.39153e-12	CDS	N
FBgn0053087	FBtr0344894|FBgn0053087|2R|+	3271.3	8225794	chr2R:8225251-8226438	124.72	132.96	0.48	136.69	197.43	0.41	119.82	43.37	0.73	80.39	2.52	0.97	0.445	0.85	-0.405	3.71895e-13	3.44254e-12	3UTR	Y
FBgn0032748	FBtr0113043|FBgn0032748|2L|+	2394.6	19057473	chr2L:19056252-19058410	69.75	72.56	0.49	98.17	53.48	0.65	82.26	0	1	49.48	1.68	0.97	0.57	0.985	-0.415	4.01816e-13	3.71394e-12	CDS	Y
FBgn0019960	FBtr0290271|FBgn0019960|3R|-	972.6	22019747	chr3R:22019505-22020037	81.02	143.87	0.36	160.22	100.56	0.61	251.73	80.1	0.76	162.35	22.8	0.88	0.485	0.82	-0.335	4.97273e-13	4.57565e-12	3UTR	N
FBgn0034638	FBtr0071690|FBgn0034638|2R|-	2295.3	21605871	chr2R:21605676-21606193	88.29	187.01	0.32	124.01	201.83	0.38	208.92	159.81	0.57	167.8	43.09	0.8	0.35	0.685	-0.335	5.30877e-13	4.86308e-12	3UTR	N
FBgn0032297	FBtr0080118|FBgn0032297|2L|-	586	10745370	chr2L:10744075-10745571	35.87	49.38	0.42	37.39	72.74	0.34	66.98	0	1	36.43	7.21	0.83	0.38	0.915	-0.535	6.19244e-13	5.63073e-12	3UTR	Y
FBgn0087035	FBtr0075559|FBgn0087035|3L|+	11762.5	15560842	chr3L:15560641-15561042	151.97	281.35	0.35	182.08	358.14	0.34	237.11	194.96	0.55	163.3	73.57	0.69	0.345	0.62	-0.275	6.49e-13	5.88395e-12	3UTR	N
FBgn0050344	FBtr0088583|FBgn0050344|2R|+	332.6	9148380	chr2R:9148153-9148512	56.77	45.15	0.56	55.98	38.73	0.59	155.34	0	1	55.13	7.34	0.88	0.575	0.94	-0.365	8.30884e-13	7.49986e-12	3UTR	N
FBgn0001624	FBtr0073489|FBgn0001624|X|+	6745.6	11406698	chrX:11406072-11407751	123.31	61.22	0.67	153.58	78.35	0.66	188.11	14.1	0.93	115.85	0.76	0.99	0.665	0.96	-0.295	8.84196e-13	7.95777e-12	3UTR	Y
FBgn0027572	FBtr0089548|FBgn0027572|2R|+	512.2	17764315	chr2R:17764111-17764541	51.35	57.15	0.47	92.86	34.63	0.73	166.66	14.98	0.92	129.82	0	1	0.6	0.96	-0.36	9.48629e-13	8.52522e-12	CDS	N
FBgn0051522	FBtr0078941|FBgn0051522|3R|-	3458.2	4442228	chr3R:4441415-4443055	79.76	336.93	0.19	105.87	322.37	0.25	102.56	131.54	0.44	81.51	37.97	0.68	0.22	0.56	-0.34	9.76329e-13	8.76138e-12	3UTR	N
FBgn0032123	FBtr0079827|FBgn0032123|2L|+	1517.9	9538368	chr2L:9537805-9540045	98.13	42.64	0.7	103.82	52	0.67	132.65	0	1	66.19	0	1	0.685	1	-0.315	1.05229e-12	9.38835e-12	CDS	Y
FBgn0032123	FBtr0079825|FBgn0032123|2L|+	1517.8	9538368	chr2L:9537805-9540060	97.87	42.9	0.7	104.09	51.74	0.67	133.17	0	1	66.55	0	1	0.685	1	-0.315	1.05229e-12	9.38835e-12	CDS	Y
FBgn0037697	FBtr0082043|FBgn0037697|3R|-	639.6	9457924	chr3R:9457591-9458125	99.86	98.25	0.5	113.5	118.13	0.49	202.11	36.61	0.85	128.56	33.44	0.79	0.495	0.82	-0.325	1.06671e-12	9.50325e-12	3UTR	Y
FBgn0040765	FBtr0088210|FBgn0040765|2R|-	408.8	10983095	chr2R:10982794-10983473	41.45	45.85	0.47	59.59	32.6	0.65	77.35	0	1	63.06	0	1	0.56	1	-0.44	1.82429e-12	1.60439e-11	3UTR	N
FBgn0262124	FBtr0302227|FBgn0262124|2R|-	360.1	3901034	chr2R:3900751-3901330	72.46	50.6	0.59	84.91	31.74	0.73	131.53	0	1	81.08	2.71	0.97	0.66	0.985	-0.325	2.08941e-12	1.82972e-11	CDS	N
FBgn0034269	FBtr0086883|FBgn0034269|2R|-	362.3	17735355	chr2R:17734483-17736276	32.96	40.43	0.45	37.11	45.08	0.45	64.12	0	1	34.83	0	1	0.45	1	-0.55	2.29435e-12	1.99783e-11	CDS	N
FBgn0024291	FBtr0080434|FBgn0024291|2L|+	3452.5	13168906	chr2L:13167380-13169551	113.7	76.49	0.6	101.15	114.71	0.47	138.41	28.46	0.83	91.11	0	1	0.535	0.915	-0.38	2.48875e-12	2.15797e-11	3UTR	N
FBgn0022710	FBtr0074073|FBgn0022710|X|-	6369.5	15514917	chrX:15511458-15516272	112.31	56.87	0.66	124.12	78.37	0.61	154.9	9.18	0.94	82.17	1.57	0.98	0.635	0.96	-0.325	2.59709e-12	2.24874e-11	CDS	Y
FBgn0040235	FBtr0071324|FBgn0040235|X|-	1117.8	9318210	chrX:9317915-9318928	88.19	69.98	0.56	132.8	72.19	0.65	139.99	3.19	0.98	69.77	7.48	0.9	0.605	0.94	-0.335	2.85747e-12	2.45352e-11	3UTR	N
FBgn0003415	FBtr0078328|FBgn0003415|3L|-	1654.5	20995502	chr3L:20994131-20996087	77.91	103.66	0.43	97.08	89.11	0.52	94.06	13.59	0.87	58.33	2.86	0.95	0.475	0.91	-0.435	3.24636e-12	2.76816e-11	3UTR	N
FBgn0051249	FBtr0083483|FBgn0051249|3R|-	710.3	17686075	chr3R:17685807-17686361	67.85	55.12	0.55	73.8	73.26	0.5	56.01	0.84	0.99	47.08	0	1	0.525	0.995	-0.47	3.64409e-12	3.09021e-11	CDS	N
FBgn0037702	FBtr0082065|FBgn0037702|3R|+	561.4	9526721	chr3R:9526506-9527237	63.59	163.29	0.28	69.48	169.22	0.29	116.63	58.83	0.66	57.79	32.73	0.64	0.285	0.65	-0.365	3.96502e-12	3.35313e-11	3UTR	N
FBgn0261564	FBtr0302766|FBgn0261564|2R|+	251.5	22929316	chr2R:22929088-22929729	143.61	22.32	0.87	127.59	87.86	0.59	134.22	0	1	63.33	1.48	0.98	0.73	0.99	-0.26	5.63356e-12	4.73818e-11	CDS	N
FBgn0085443	FBtr0112690|FBgn0085443|X|-	482.6	10490480	chrX:10490069-10491147	22.13	78.3	0.22	34.02	66.8	0.34	59.16	0	1	20.45	11.5	0.64	0.28	0.82	-0.54	6.44935e-12	5.40221e-11	3UTR	N
FBgn0038286	FBtr0113236|FBgn0038286|3R|-	1460.3	15080954	chr3R:15080453-15081383	74.05	160.07	0.32	105.42	169.43	0.38	156.41	63.84	0.71	74.99	38.59	0.66	0.35	0.685	-0.335	7.27448e-12	6.06863e-11	3UTR	N
FBgn0033244	FBtr0088873|FBgn0033244|2R|-	629.3	7969155	chr2R:7968129-7969476	66.88	135.63	0.33	80.13	117.52	0.41	100.22	48	0.68	78.13	8.63	0.9	0.37	0.79	-0.42	8.1071e-12	6.74497e-11	3UTR	N
FBgn0034644	FBtr0071661|FBgn0034644|2R|+	1382.5	21657274	chr2R:21656367-21657935	85.63	107.07	0.44	90.51	109.96	0.45	106.44	29.79	0.78	65.12	0.58	0.99	0.445	0.885	-0.44	8.32052e-12	6.91321e-11	3UTR	N
FBgn0022238	FBtr0086776|FBgn0022238|2R|-	1374.4	18155046	chr2R:18154845-18155342	181.22	161.47	0.53	215.32	148.6	0.59	208.98	53.47	0.8	139.13	16.06	0.9	0.56	0.85	-0.29	8.65786e-12	7.16452e-11	3UTR	N
FBgn0037339	FBtr0078755|FBgn0037339|3R|-	487.4	5558100	chr3R:5557786-5558301	112.62	112.73	0.5	121.53	91.72	0.57	160.17	37.69	0.81	107.65	5.4	0.95	0.535	0.88	-0.345	8.997e-12	7.43519e-11	3UTR	N
FBgn0000286	FBtr0089647|FBgn0000286|2L|-	1221.9	4878794	chr2L:4877110-4879196	41.92	174.21	0.19	60.91	180.08	0.25	65.4	69.9	0.48	62.09	9.58	0.87	0.22	0.675	-0.455	9.63067e-12	7.92698e-11	3UTR	Y
FBgn0027512	FBtr0084476|FBgn0027512|3R|-	481.4	23689373	chr3R:23689007-23689737	69.11	40.23	0.63	74.9	40.16	0.65	106.48	0	1	60.47	0	1	0.64	1	-0.36	9.98311e-12	8.18429e-11	3UTR	N
FBgn0036180	FBtr0301145|FBgn0036180|3L|-	376.3	11605984	chr3L:11605789-11606198	66.34	43.3	0.61	73.9	27.52	0.73	103.02	0	1	85.65	0	1	0.67	1	-0.33	1.15945e-11	9.44255e-11	3UTR	N
FBgn0051092	FBtr0084927|FBgn0051092|3R|-	142.2	25699773	chr3R:25699224-25700026	33.95	46.33	0.42	62.85	44.55	0.59	52.07	0	1	52.61	0	1	0.505	1	-0.495	1.34103e-11	1.08639e-10	3UTR	N
FBgn0037697	FBtr0082042|FBgn0037697|3R|-	598	9457924	chr3R:9457647-9458125	105.36	92.75	0.53	123.04	108.59	0.53	203.13	35.59	0.85	131.52	30.49	0.81	0.53	0.83	-0.3	3.60374e-11	2.84834e-10	3UTR	Y
FBgn0260959	FBtr0301428|FBgn0260959|2R|-	1276.8	11898056	chr2R:11896842-11898477	153.69	64.87	0.7	167.03	58.04	0.74	132.76	2.15	0.98	81.34	0	1	0.72	0.99	-0.27	3.61964e-11	2.85725e-10	CDS	N
FBgn0038720	FBtr0083807|FBgn0038720|3R|-	1248.5	19616294	chr3R:19616024-19616884	64.38	163.25	0.28	85.15	191.94	0.31	90.68	57.04	0.61	67.67	25.75	0.72	0.295	0.665	-0.37	3.62517e-11	2.85795e-10	3UTR	N
FBgn0002524	FBtr0343735|FBgn0002524|2L|+	858.9	15503993	chr2L:15503699-15504591	97.51	185.06	0.35	110.1	180.88	0.38	106.31	46.28	0.7	55.75	15.12	0.79	0.365	0.745	-0.38	3.75865e-11	2.95939e-10	3UTR	Y
FBgn0031816	FBtr0079271|FBgn0031816|2L|-	148	6459347	chr2L:6459015-6459647	27.33	52.73	0.34	31.03	55.67	0.36	65.75	7.36	0.9	30.93	3.8	0.89	0.35	0.895	-0.545	4.13678e-11	3.24056e-10	3UTR	N
FBgn0037779	FBtr0082204|FBgn0037779|3R|-	1589.6	10047568	chr3R:10047260-10047769	191.96	157.54	0.55	192.64	74.85	0.72	198.01	22.68	0.9	111.28	14.5	0.88	0.635	0.89	-0.255	4.29536e-11	3.36052e-10	CDS	N
FBgn0027095	FBtr0083283|FBgn0027095|3R|+	1329.3	16350655	chr3R:16350417-16350786	131.41	124.19	0.51	149.2	123.28	0.55	252.19	61.32	0.8	180.32	47.37	0.79	0.53	0.795	-0.265	4.61573e-11	3.59747e-10	3UTR	N
FBgn0039904	FBtr0089126|FBgn0039904|4|+	298.2	372513	chr4:372250-372784	31.68	75.17	0.3	62.38	78.91	0.44	68.85	18.41	0.79	45.63	1.27	0.97	0.37	0.88	-0.51	4.97411e-11	3.87189e-10	3UTR	N
FBgn0039261	FBtr0084795|FBgn0039261|3R|-	237	25034420	chr3R:25034145-25034623	49.19	69.78	0.41	62.49	77.45	0.45	104.11	12.15	0.9	67.26	18.21	0.79	0.43	0.845	-0.415	5.03136e-11	3.91152e-10	3UTR	N
FBgn0030034	FBtr0071174|FBgn0030034|X|+	6028.8	8403103	chrX:8400949-8403942	78.83	60.94	0.56	134.63	165.47	0.45	153.93	39.88	0.79	100.52	19.45	0.84	0.505	0.815	-0.31	5.23467e-11	4.05934e-10	3UTR	N
FBgn0000286	FBtr0304887|FBgn0000286|2L|-	1236.1	4878794	chr2L:4876891-4879196	37.86	178.27	0.18	55.71	185.29	0.23	61.92	73.39	0.46	56.3	15.37	0.79	0.205	0.625	-0.42	6.45387e-11	4.96111e-10	3UTR	Y
FBgn0034997	FBtr0072265|FBgn0034997|2R|+	7253.5	24264361	chr2R:24264160-24265213	193.47	225.2	0.46	242.84	276.74	0.47	119.16	22.26	0.84	68.35	26.46	0.72	0.465	0.78	-0.315	6.64198e-11	5.09935e-10	3UTR	N
FBgn0033391	FBtr0302511|FBgn0033391|2R|-	647	9187942	chr2R:9187363-9188265	60.33	128.07	0.32	58.52	155.69	0.27	73.11	33.86	0.68	45.36	12.96	0.78	0.295	0.73	-0.435	6.7978e-11	5.21249e-10	3UTR	Y
FBgn0038842	FBtr0083979|FBgn0038842|3R|+	5469.6	20927466	chr3R:20927188-20927624	189.68	151.27	0.56	259.05	135.28	0.66	224.25	42.99	0.84	153.86	19.9	0.89	0.61	0.865	-0.255	6.80681e-11	5.21292e-10	CDS	N
FBgn0053087	FBtr0344893|FBgn0053087|2R|+	2797.9	8225696	chr2R:8225263-8226438	136.09	143.22	0.49	160.23	197.47	0.45	121.59	52.18	0.7	84.95	0	1	0.47	0.85	-0.38	7.1318e-11	5.45503e-10	3UTR	Y
FBgn0016078	FBtr0088552|FBgn0016078|2R|-	1046.3	9400716	chr2R:9400531-9401148	46.48	42.26	0.52	83.1	17.04	0.83	137.23	0	1	57.45	0	1	0.675	1	-0.325	7.14864e-11	5.46113e-10	3UTR	N
FBgn0037705	FBtr0082117|FBgn0037705|3R|-	2390.2	9538681	chr3R:9538154-9539290	91.68	227.09	0.29	122.54	197.95	0.38	103.88	69.57	0.6	64.85	11.18	0.85	0.335	0.725	-0.39	8.25117e-11	6.24153e-10	3UTR	N
FBgn0030102	FBtr0071336|FBgn0030102|X|-	2175.4	9206848	chrX:9206126-9207071	132.23	268.09	0.33	262.28	135.29	0.66	115.18	31.36	0.79	65.06	6.62	0.91	0.495	0.85	-0.355	8.87769e-11	6.69083e-10	CDS	N
FBgn0032172	FBtr0079890|FBgn0032172|2L|-	2145.8	9960943	chr2L:9960450-9961617	118.75	64.07	0.65	139	166.44	0.46	161.82	57.88	0.74	115.51	0	1	0.555	0.87	-0.315	1.37278e-10	1.01844e-09	3UTR	Y
FBgn0022960	FBtr0086182|FBgn0022960|2R|-	489.1	6976611	chr2R:6975285-6977157	50.08	48.26	0.51	62.91	37.84	0.62	70.66	0	1	38.2	0	1	0.565	1	-0.435	1.45496e-10	1.07552e-09	CDS	N
FBgn0032172	FBtr0309209|FBgn0032172|2L|-	2448.2	9960943	chr2L:9960168-9961617	101.23	81.59	0.55	149.84	155.61	0.49	154.54	65.16	0.7	130.34	0	1	0.52	0.85	-0.33	1.69555e-10	1.25037e-09	3UTR	Y
FBgn0034051	FBtr0306649|FBgn0034051|2R|-	3306.9	15936382	chr2R:15936091-15936583	164.74	201.34	0.45	164.7	231.73	0.42	206.27	129.24	0.61	159.52	37.29	0.81	0.435	0.71	-0.275	1.8044e-10	1.3243e-09	3UTR	N
FBgn0032172	FBtr0309210|FBgn0032172|2L|-	2131.8	9960943	chr2L:9960450-9961614	118.75	64.27	0.65	139	166.93	0.45	161.82	58.21	0.74	115.51	0	1	0.55	0.87	-0.32	1.91595e-10	1.4045e-09	3UTR	Y
FBgn0262031	FBtr0303926|FBgn0262031|3L|+	2802.7	19478581	chr3L:19478353-19478670	70.72	72.09	0.5	69.93	45.2	0.61	156.48	0	1	28.95	17.2	0.63	0.555	0.815	-0.26	1.96389e-10	1.43793e-09	CDS	N
FBgn0043884	FBtr0084563|FBgn0043884|3R|+	2048.7	24248355	chr3R:24247976-24248853	113.3	145.52	0.44	140.98	102.91	0.58	186.22	63.44	0.75	101.18	8.41	0.92	0.51	0.835	-0.325	2.11364e-10	1.54026e-09	3UTR	N
FBgn0039451	FBtr0085046|FBgn0039451|3R|-	332.8	26720521	chr3R:26720324-26720847	36.84	30.25	0.55	49.64	19.81	0.71	80.45	0	1	78.36	0	1	0.63	1	-0.37	2.34691e-10	1.7002e-09	3UTR	N
FBgn0031251	FBtr0078093|FBgn0031251|2L|-	1393.3	397618	chr2L:396595-398866	84.42	42.4	0.67	114.57	54.23	0.68	127.57	0	1	64.61	5.69	0.92	0.675	0.96	-0.285	2.87706e-10	2.07209e-09	CDS	N
FBgn0039214	FBtr0084668|FBgn0039214|3R|-	1824.4	24636419	chr3R:24635270-24637197	78.38	88.98	0.47	102.32	71.33	0.59	97.8	19.49	0.83	69.32	0	1	0.53	0.915	-0.385	2.8901e-10	2.07905e-09	3UTR	Y
FBgn0031896	FBtr0079416|FBgn0031896|2L|-	4024.5	7195288	chr2L:7194908-7195640	54.89	147.7	0.27	111.28	175.63	0.39	168.73	108.71	0.61	107.23	49.96	0.68	0.33	0.645	-0.315	2.98479e-10	2.14467e-09	3UTR	N
FBgn0053497	FBtr0345925|FBgn0053497|X|-	9401.9	20182305	chrX:20181743-20182691	89.11	388.09	0.19	129.75	458.46	0.22	111.92	200.37	0.36	92.25	70.5	0.57	0.205	0.465	-0.26	3.18752e-10	2.28236e-09	3UTR	N
FBgn0027505	FBtr0080302|FBgn0027505|2L|-	324.8	12058440	chr2L:12058304-12058763	63.76	64.34	0.5	106.78	52.4	0.67	117.03	2.46	0.98	80.34	13.04	0.86	0.585	0.92	-0.335	3.30077e-10	2.35251e-09	3UTR	Y
FBgn0027505	FBtr0080301|FBgn0027505|2L|-	328.6	12058440	chr2L:12058304-12058766	63.76	64.28	0.5	106.78	51.97	0.67	117.03	2.68	0.98	80.34	12.84	0.86	0.585	0.92	-0.335	3.30077e-10	2.35251e-09	3UTR	Y
FBgn0259170	FBtr0299632|FBgn0259170|X|-	165.1	10277353	chrX:10276618-10277702	55.58	38.7	0.59	53.79	57.83	0.48	68.12	4.44	0.94	49.57	1.44	0.97	0.535	0.955	-0.42	4.17926e-10	2.95811e-09	3UTR	N
FBgn0261260	FBtr0302153|FBgn0261260|X|-	13402.5	9360154	chrX:9359850-9360534	235.37	136.14	0.63	288.65	192.49	0.6	211.27	54.79	0.79	124.51	1.72	0.99	0.615	0.89	-0.275	4.30259e-10	3.03495e-09	3UTR	N
FBgn0015924	FBtr0078087|FBgn0015924|2L|-	6339	448969	chr2L:448701-449170	114.97	153.93	0.43	164.16	100.51	0.62	328.8	119.46	0.73	199.79	44.26	0.82	0.525	0.775	-0.25	4.36497e-10	3.07544e-09	3UTR	N
FBgn0040968	FBtr0080274|FBgn0040968|2L|+	8435.1	11843551	chr2L:11843137-11844012	40.75	246.14	0.14	81.49	274.16	0.23	84.44	85.86	0.5	51.72	61.15	0.46	0.185	0.48	-0.295	5.41526e-10	3.7766e-09	3UTR	N
FBgn0034032	FBtr0087353|FBgn0034032|2R|-	177.2	15562842	chr2R:15562697-15563212	19.57	27.25	0.42	21.33	16.94	0.56	58.45	0	1	42.99	0	1	0.49	1	-0.51	5.56152e-10	3.87421e-09	3UTR	N
FBgn0039214	FBtr0330308|FBgn0039214|3R|-	1833.7	24636418	chr3R:24635270-24637224	77.54	86.51	0.47	101.13	69.23	0.59	96.49	18.58	0.84	68.53	0	1	0.53	0.92	-0.39	5.75235e-10	3.99811e-09	3UTR	Y
FBgn0033810	FBtr0345470|FBgn0033810|2R|-	88.2	13219565	chr2R:13219396-13219884	25.42	30.96	0.45	37.08	31.19	0.54	60.45	0	1	30.23	0.86	0.97	0.495	0.985	-0.49	6.42643e-10	4.43661e-09	3UTR	N
FBgn0039207	FBtr0089906|FBgn0039207|3R|-	1184.6	24536769	chr3R:24536395-24537222	123.06	89.28	0.58	117.76	122.81	0.49	120.2	27.86	0.81	77.45	5.7	0.93	0.535	0.87	-0.335	6.58596e-10	4.54166e-09	3UTR	N
FBgn0034636	FBtr0071692|FBgn0034636|2R|-	538.6	21560904	chr2R:21560246-21561591	48.87	31.69	0.61	47.53	42.08	0.53	73.97	0	1	35.33	0	1	0.57	1	-0.43	6.8396e-10	4.7113e-09	3UTR	N
FBgn0260970	FBtr0301748|FBgn0260970|X|+	2695.6	7952721	chrX:7952128-7953852	60.7	128.51	0.32	107.21	156.94	0.41	98.03	57.75	0.63	84.96	18	0.83	0.365	0.73	-0.365	7.23265e-10	4.97093e-09	3UTR	N
FBgn0003044	FBtr0329998|FBgn0003044|2R|+	488.7	18139168	chr2R:18138841-18139990	56.92	83.59	0.41	82.34	112.69	0.42	84.34	32.42	0.72	62.15	2.08	0.97	0.415	0.845	-0.43	7.27738e-10	4.99611e-09	CDS	N
FBgn0003507	FBtr0083216|FBgn0003507|3R|+	3098.8	16003581	chr3R:16002407-16004081	90.96	56.07	0.62	88.73	75.9	0.54	129.97	7.88	0.94	64.19	11.41	0.85	0.58	0.895	-0.315	7.6078e-10	5.20556e-09	3UTR	Y
FBgn0024321	FBtr0306742|FBgn0024321|3R|-	164.2	14330162	chr3R:14329608-14331081	17.9	36.27	0.33	22.98	38.08	0.38	49.34	6.84	0.88	33.02	0	1	0.355	0.94	-0.585	8.24508e-10	5.63536e-09	3UTR	N
FBgn0031233	FBtr0078125|FBgn0031233|2L|+	342.3	209005	chr2L:208729-210506	90.87	120.31	0.43	91.96	114.79	0.44	121.26	22.63	0.84	53.39	24.24	0.69	0.435	0.765	-0.33	9.0034e-10	6.13325e-09	CDS	Y
FBgn0039186	FBtr0084630|FBgn0039186|3R|-	1613.2	24346423	chr3R:24345792-24346760	69	134.22	0.34	87.28	169.26	0.34	100.53	64.26	0.61	78.85	23.01	0.77	0.34	0.69	-0.35	1.11645e-09	7.53876e-09	3UTR	N
FBgn0033844	FBtr0087700|FBgn0033844|2R|-	750.8	13487457	chr2R:13487182-13487909	80.09	114.55	0.41	116.75	102.73	0.53	93.86	37.59	0.71	81.71	0	1	0.47	0.855	-0.385	1.17594e-09	7.91451e-09	3UTR	Y
FBgn0001301	FBtr0081042|FBgn0001301|2L|-	2824.7	18130767	chr2L:18129884-18131520	95.13	232.61	0.29	102.93	270.74	0.28	102.52	72.24	0.59	62.47	47.25	0.57	0.285	0.58	-0.295	1.20808e-09	8.11312e-09	3UTR	N
FBgn0029958	FBtr0071076|FBgn0029958|X|-	1243.1	7732044	chrX:7731779-7732245	96.09	205.62	0.32	141.34	183.97	0.43	144.21	63.18	0.7	63.29	34.88	0.64	0.375	0.67	-0.295	1.24421e-09	8.33288e-09	CDS	N
FBgn0004050	FBtr0070435|FBgn0004050|X|+	1679.2	2449653	chrX:2449390-2450550	111.04	46.5	0.7	135.56	61.88	0.69	129.89	0	1	74.46	7.87	0.9	0.695	0.95	-0.255	1.33483e-09	8.9061e-09	CDS	N
FBgn0003174	FBtr0332461|FBgn0003174|2R|+	179.1	7300583	chr2R:7300202-7300806	39.32	36.13	0.52	55.68	32.12	0.63	69.55	0	1	35.68	0	1	0.575	1	-0.425	1.58271e-09	1.05031e-08	3UTR	N
FBgn0038745	FBtr0083855|FBgn0038745|3R|-	3954.2	19899408	chr3R:19898829-19899808	151.88	176.51	0.46	184.46	145.65	0.56	247.94	99.66	0.71	141.65	30.25	0.82	0.51	0.765	-0.255	1.87052e-09	1.23466e-08	3UTR	N
FBgn0031233	FBtr0332339|FBgn0031233|2L|+	446.7	209006	chr2L:208729-210725	85.27	125.67	0.4	86.55	120.04	0.42	115.96	27.81	0.81	51.92	25.67	0.67	0.41	0.74	-0.33	2.06217e-09	1.35536e-08	CDS	Y
FBgn0033901	FBtr0087520|FBgn0033901|2R|+	991.2	14161923	chr2R:14161636-14162821	119.47	133.19	0.47	130.44	109.86	0.54	118.8	4.69	0.96	51.24	27.68	0.65	0.505	0.805	-0.3	2.0759e-09	1.36293e-08	CDS	Y
FBgn0030018	FBtr0303843|FBgn0030018|X|-	4106.1	8171134	chrX:8170229-8173461	59.65	83.35	0.42	52.28	115.41	0.31	108.16	48.36	0.69	67.1	20.11	0.77	0.365	0.73	-0.365	2.11377e-09	1.38632e-08	3UTR	N
FBgn0000057	FBtr0086744|FBgn0000057|2R|+	1104.9	18153548	chr2R:18152708-18154060	115.68	52.22	0.69	105.59	64.37	0.62	122.71	13.24	0.9	85.39	0	1	0.655	0.95	-0.295	2.4431e-09	1.59046e-08	CDS	N
FBgn0024251	FBtr0100598|FBgn0024251|X|+	3083.3	21372439	chrX:21370983-21373145	70.89	160.56	0.31	71.09	189.37	0.27	98.21	104.78	0.48	83.36	19.77	0.81	0.29	0.645	-0.355	2.62277e-09	1.70383e-08	3UTR	N
FBgn0034013	FBtr0087382|FBgn0034013|2R|+	254.6	15367388	chr2R:15365843-15368074	24.17	34.44	0.41	29.68	34.23	0.46	46.41	0	1	21.86	1.91	0.92	0.435	0.96	-0.525	2.67693e-09	1.73718e-08	3UTR	N
FBgn0024986	FBtr0070233|FBgn0024986|X|-	730.9	1379171	chrX:1378896-1379372	54.28	29.73	0.65	89.66	15.38	0.85	148.51	0	1	91.35	0	1	0.75	1	-0.25	2.78146e-09	1.80123e-08	CDS	N
FBgn0024315	FBtr0087114|FBgn0024315|2R|-	2744	16655575	chr2R:16655323-16655972	107.69	184.48	0.37	141.78	214.94	0.4	131.47	65.74	0.67	62.21	22.94	0.73	0.385	0.7	-0.315	2.85112e-09	1.84247e-08	3UTR	N
FBgn0039427	FBtr0085012|FBgn0039427|3R|+	341.9	26454389	chr3R:26453980-26454585	51.76	41.41	0.56	35.18	62.17	0.36	121.17	16.74	0.88	61.28	17.22	0.78	0.46	0.83	-0.37	3.08424e-09	1.98687e-08	3UTR	N
FBgn0003435	FBtr0086492|FBgn0003435|2R|-	1849.9	19530453	chr2R:19529909-19530700	123.34	132.07	0.48	136.77	154.7	0.47	192.79	48.53	0.8	123.49	62.11	0.67	0.475	0.735	-0.26	3.59384e-09	2.29358e-08	3UTR	Y
FBgn0016041	FBtr0333748|FBgn0016041|X|+	1363.7	7739102	chrX:7738901-7739978	47.89	99.42	0.33	68.77	61.22	0.53	87.59	37.36	0.7	63.86	0	1	0.43	0.85	-0.42	3.62478e-09	2.31094e-08	3UTR	Y
FBgn0261873	FBtr0340141|FBgn0261873|X|+	1015.6	8238748	chrX:8238252-8239427	47.88	89.28	0.35	81.27	101.76	0.44	89.42	24.38	0.79	52.38	13.7	0.79	0.395	0.79	-0.395	3.67719e-09	2.34193e-08	3UTR	N
FBgn0040010	FBtr0332630|FBgn0040010|2L|+	2306.7	22551258	chr2L:22550548-22551785	82.18	107.95	0.43	96.6	130.1	0.43	195.55	107.43	0.65	144.8	35.25	0.8	0.43	0.725	-0.295	4.01812e-09	2.55642e-08	3UTR	Y
FBgn0004656	FBtr0071119|FBgn0004656|X|-	12897	8040843	chrX:8038791-8041044	114.07	89.71	0.56	207.77	151.18	0.58	159.01	61.86	0.72	139.45	0	1	0.57	0.86	-0.29	4.11552e-09	2.61299e-08	3UTR	Y
FBgn0032433	FBtr0333092|FBgn0032433|2L|-	202.4	12441745	chr2L:12441401-12441946	17.6	22.24	0.44	35.46	28.01	0.56	81.61	0	1	41.32	4.83	0.9	0.5	0.95	-0.45	4.51265e-09	2.85046e-08	3UTR	Y
FBgn0000492	FBtr0085441|FBgn0000492|3R|+	268	29564699	chr3R:29564153-29565244	25.89	69.62	0.27	23.79	76.35	0.24	59.25	22.86	0.72	25.77	7.49	0.77	0.255	0.745	-0.49	4.56759e-09	2.88221e-08	3UTR	N
FBgn0038195	FBtr0082869|FBgn0038195|3R|+	430.9	14034581	chr3R:14034380-14035018	82.24	51.39	0.62	112.27	72.94	0.61	172.67	3.79	0.98	81.93	25.43	0.76	0.615	0.87	-0.255	4.97991e-09	3.13277e-08	3UTR	N
FBgn0011656	FBtr0330707|FBgn0011656|2R|-	1966.7	9915994	chr2R:9915502-9916912	43.53	106.2	0.29	59.32	139.7	0.3	88.32	44.19	0.67	49.69	29.04	0.63	0.295	0.65	-0.355	5.7528e-09	3.59696e-08	3UTR	Y
FBgn0015577	FBtr0302354|FBgn0015577|3R|-	380.7	7494955	chr3R:7494097-7495535	44.36	87.83	0.34	55.14	103.22	0.35	81.86	35.86	0.7	42.89	10.12	0.81	0.345	0.755	-0.41	5.79771e-09	3.62137e-08	3UTR	Y
FBgn0050334	FBtr0305078|FBgn0050334|2R|-	89.1	12440919	chr2R:12440633-12441120	24.58	26.72	0.48	55.79	15.48	0.78	104.02	0	1	45.08	0	1	0.63	1	-0.37	5.8813e-09	3.66615e-08	CDS	Y
FBgn0053526	FBtr0091489|FBgn0053526|2L|+	433.7	875239	chr2L:875038-877038	111.85	47.84	0.7	118.6	71.8	0.62	110.39	7.39	0.94	52.51	0	1	0.66	0.97	-0.31	6.76057e-09	4.20072e-08	CDS	N
FBgn0029843	FBtr0070872|FBgn0029843|X|+	105.4	6103666	chrX:6103327-6103971	17.94	23.02	0.44	23.59	32.36	0.42	43.38	1.21	0.97	23.31	0	1	0.43	0.985	-0.555	6.76613e-09	4.20072e-08	3UTR	N
FBgn0014024	FBtr0070753|FBgn0014024|X|-	308.1	5319360	chrX:5319071-5319582	55.13	60.22	0.48	46.05	61.54	0.43	58	9.2	0.86	41.66	1.73	0.96	0.455	0.91	-0.455	7.76709e-09	4.7932e-08	CDS	N
FBgn0038965	FBtr0337044|FBgn0038965|3R|+	7967.7	22422992	chr3R:22422196-22423302	62.16	109.23	0.36	55.61	136.37	0.29	150.71	83.82	0.64	70.79	47.8	0.6	0.325	0.62	-0.295	7.82205e-09	4.82229e-08	3UTR	N
FBgn0259227	FBtr0299789|FBgn0259227|3R|+	313.4	11673556	chr3R:11673228-11673974	70.82	39.1	0.64	77.18	63.52	0.55	102.57	8.8	0.92	53.88	2.08	0.96	0.595	0.94	-0.345	7.91056e-09	4.87199e-08	3UTR	N
FBgn0032006	FBtr0302148|FBgn0032006|2L|-	2618.3	8221345	chr2L:8220980-8222114	60.73	119.52	0.34	73.55	139.87	0.34	89.71	47.79	0.65	62.58	22.42	0.74	0.34	0.695	-0.355	7.9199e-09	4.87288e-08	3UTR	Y
FBgn0033970	FBtr0087446|FBgn0033970|2R|+	649.3	14833830	chr2R:14833535-14833951	66.6	46.52	0.59	104.71	21.15	0.83	159.71	6.99	0.96	79.36	0	1	0.71	0.98	-0.27	8.87771e-09	5.43506e-08	3UTR	N
FBgn0033844	FBtr0087699|FBgn0033844|2R|-	624	13487454	chr2R:13486634-13487909	74.23	119.95	0.38	84.89	134.24	0.39	91.14	40.14	0.69	61.47	16.52	0.79	0.385	0.74	-0.355	1.01093e-08	6.15243e-08	3UTR	Y
FBgn0032433	FBtr0080384|FBgn0032433|2L|-	216.2	12441715	chr2L:12441475-12441946	16.15	22.08	0.42	37.08	24.13	0.61	86.42	0	1	42.19	4.35	0.91	0.515	0.955	-0.44	1.01933e-08	6.19738e-08	3UTR	Y
FBgn0014189	FBtr0079123|FBgn0014189|2L|-	16291.9	5539443	chr2L:5539326-5539644	77.21	254.52	0.23	128.27	294.4	0.3	135.23	198.81	0.4	136.22	80.77	0.63	0.265	0.515	-0.25	1.02888e-08	6.24933e-08	3UTR	N
FBgn0041585	FBtr0086795|FBgn0041585|2R|+	1595.8	17859844	chr2R:17859258-17860582	32.91	132.16	0.2	53.13	127.49	0.29	72.69	61.24	0.54	52.55	22.53	0.7	0.245	0.62	-0.375	1.03667e-08	6.29045e-08	3UTR	Y
FBgn0010316	FBtr0088469|FBgn0010316|2R|+	774.7	9715318	chr2R:9714911-9716256	43.75	98.41	0.31	68.93	132.11	0.34	81.96	34.06	0.71	51.9	24.64	0.68	0.325	0.695	-0.37	1.04292e-08	6.32212e-08	3UTR	N
FBgn0003205	FBtr0082122|FBgn0003205|3R|-	3405.4	9511290	chr3R:9510561-9511681	109.82	205.09	0.35	145.7	219.43	0.4	204.05	168.87	0.55	129.72	48.78	0.73	0.375	0.64	-0.265	1.19599e-08	7.21453e-08	3UTR	N
FBgn0034184	FBtr0086974|FBgn0034184|2R|+	88.8	17053725	chr2R:17053485-17053855	25.19	26.18	0.49	26.39	33.73	0.44	64.53	5.53	0.92	39.55	1.34	0.97	0.465	0.945	-0.48	1.34552e-08	8.07702e-08	3UTR	N
FBgn0261550	FBtr0302673|FBgn0261550|3R|+	725.6	20323416	chr3R:20323215-20324196	54.49	27.3	0.67	63.51	28.98	0.69	87.77	0	1	48.21	0	1	0.68	1	-0.32	1.41208e-08	8.43554e-08	CDS	N
FBgn0086711	FBtr0080676|FBgn0086711|2L|-	84.1	14976141	chr2L:14975747-14976358	14.91	17.83	0.46	16.82	22.75	0.43	34.49	0	1	37.69	0	1	0.445	1	-0.555	1.44117e-08	8.59265e-08	3UTR	N
FBgn0039709	FBtr0085488|FBgn0039709|3R|+	1770.6	29854447	chr3R:29854173-29854694	87.22	111.64	0.44	110.82	102.74	0.52	149.46	39.65	0.79	69.78	22.19	0.76	0.48	0.775	-0.295	1.4664e-08	8.72623e-08	3UTR	Y
FBgn0033859	FBtr0087623|FBgn0033859|2R|+	520.9	13596339	chr2R:13595923-13596557	54.66	46.4	0.54	79.59	37.03	0.68	98.49	3.89	0.96	50.5	3.55	0.93	0.61	0.945	-0.335	1.57042e-08	9.30928e-08	CDS	N
FBgn0004914	FBtr0079747|FBgn0004914|2L|-	965	8687623	chr2L:8687226-8687824	37.17	79.71	0.32	56.37	68.37	0.45	67.58	33.97	0.67	56.27	0	1	0.385	0.835	-0.45	1.58788e-08	9.40372e-08	3UTR	Y
FBgn0027579	FBtr0335011|FBgn0027579|3R|+	183.5	27932663	chr3R:27932462-27932982	47.45	43.75	0.52	52.02	28.04	0.65	126.41	17.57	0.88	78.07	0	1	0.585	0.94	-0.355	1.59174e-08	9.41752e-08	CDS	Y
FBgn0039709	FBtr0303095|FBgn0039709|3R|+	1774.9	29854447	chr3R:29854173-29854695	86.8	112.06	0.44	110.4	103.15	0.52	148.92	40.19	0.79	69.54	22.43	0.76	0.48	0.775	-0.295	1.71687e-08	1.01481e-07	3UTR	Y
FBgn0261671	FBtr0340172|FBgn0261671|2L|+	1177.5	16916687	chr2L:16915881-16917052	73.52	135.88	0.35	132.65	101.67	0.57	105.85	37.8	0.74	57.66	4.94	0.92	0.46	0.83	-0.37	1.90392e-08	1.1243e-07	3UTR	N
FBgn0004914	FBtr0079748|FBgn0004914|2L|-	978.5	8687623	chr2L:8687253-8687824	39.16	77.73	0.33	59.17	65.58	0.47	69.83	31.72	0.69	57.21	0	1	0.4	0.845	-0.445	1.9254e-08	1.13589e-07	3UTR	Y
FBgn0003137	FBtr0300337|FBgn0003137|3R|-	650.9	28520932	chr3R:28520665-28521298	89.58	148.61	0.38	118.14	104.11	0.53	158.88	68.19	0.7	95	25.81	0.79	0.455	0.745	-0.29	1.98396e-08	1.16598e-07	3UTR	N
FBgn0032297	FBtr0080117|FBgn0032297|2L|-	245.2	10745370	chr2L:10745115-10745571	54.71	30.54	0.64	50.23	59.89	0.46	52.07	5.2	0.91	47.34	0	1	0.55	0.955	-0.405	2.06477e-08	1.21116e-07	3UTR	Y
FBgn0027342	FBtr0071017|FBgn0027342|X|-	951.4	7106960	chrX:7106345-7108249	16.54	43.78	0.27	25.43	37.94	0.4	62.26	15.66	0.8	29.23	0.71	0.98	0.335	0.89	-0.555	2.0934e-08	1.22679e-07	3UTR	N
FBgn0037750	FBtr0082159|FBgn0037750|3R|-	581.2	9771936	chr3R:9771795-9772137	28.83	51.92	0.36	22.95	44.35	0.34	50.89	24.73	0.67	54.76	0	1	0.35	0.835	-0.485	2.413e-08	1.4065e-07	3UTR	N
FBgn0037956	FBtr0082517|FBgn0037956|3R|-	1240.7	11823606	chr3R:11822702-11824951	49.99	60.94	0.45	65.02	51.56	0.56	84.81	18.67	0.82	54.74	0	1	0.505	0.91	-0.405	2.78508e-08	1.6107e-07	3UTR	N
FBgn0037606	FBtr0081880|FBgn0037606|3R|+	74.5	8667115	chr3R:8666914-8667353	26.83	25.75	0.51	49.94	38.82	0.56	52.31	0	1	27.22	1.38	0.95	0.535	0.975	-0.44	2.81082e-08	1.62406e-07	3UTR	Y
FBgn0051158	FBtr0113395|FBgn0051158|3R|+	862.6	22607780	chr3R:22607392-22608471	32.97	125.81	0.21	49.01	162.2	0.23	56.72	50.76	0.53	45.39	29.64	0.6	0.22	0.565	-0.345	2.85524e-08	1.64818e-07	3UTR	Y
FBgn0051158	FBtr0302187|FBgn0051158|3R|+	768.1	22607782	chr3R:22607392-22608670	28.69	129.75	0.18	43.43	167.33	0.21	55.39	52.04	0.52	41.08	33.93	0.55	0.195	0.535	-0.34	2.88406e-08	1.6617e-07	3UTR	Y
FBgn0051158	FBtr0334559|FBgn0051158|3R|+	866	22607780	chr3R:22607389-22608471	32.97	125.63	0.21	49.01	162.02	0.23	56.72	51.37	0.52	45.39	29.72	0.6	0.22	0.56	-0.34	3.05113e-08	1.75469e-07	3UTR	Y
FBgn0040010	FBtr0332631|FBgn0040010|2L|+	2495.2	22551216	chr2L:22550548-22551662	89.69	105.14	0.46	112.85	118.17	0.49	210.32	93.47	0.69	143.77	37.97	0.79	0.475	0.74	-0.265	3.14075e-08	1.80119e-07	3UTR	Y
FBgn0029878	FBtr0331600|FBgn0029878|X|+	1082.6	6596474	chrX:6596018-6596954	53.32	90.63	0.37	86.59	100.44	0.46	101.41	64.41	0.61	86.08	0	1	0.415	0.805	-0.39	3.3871e-08	1.93168e-07	3UTR	N
FBgn0038682	FBtr0083751|FBgn0038682|3R|-	409.5	19148947	chr3R:19148632-19149161	43.96	42.28	0.51	58.97	36.53	0.62	192.08	19.9	0.91	87.91	17.62	0.83	0.565	0.87	-0.305	3.39305e-08	1.93328e-07	3UTR	N
FBgn0039528	FBtr0335247|FBgn0039528|3R|-	1876.6	27598933	chr3R:27597563-27599192	46.92	74.74	0.39	50.77	75.91	0.4	81.1	37.18	0.69	47.41	0	1	0.395	0.845	-0.45	3.53026e-08	2.00961e-07	3UTR	Y
FBgn0027579	FBtr0085249|FBgn0027579|3R|+	171.6	27932663	chr3R:27932462-27932973	48.47	42.73	0.53	52.8	27.25	0.66	127.78	16.21	0.89	78.96	0	1	0.595	0.945	-0.35	3.54933e-08	2.01674e-07	CDS	Y
FBgn0050334	FBtr0087949|FBgn0050334|2R|-	116.4	12440932	chr2R:12440633-12441137	25.8	25.65	0.5	56.36	12.44	0.82	103.69	0	1	44.97	0	1	0.66	1	-0.34	3.65082e-08	2.06869e-07	CDS	Y
FBgn0019890	FBtr0080562|FBgn0019890|2L|-	2388.6	13899399	chr2L:13898828-13900063	137.48	95.51	0.59	159.63	123.55	0.56	151.22	42.76	0.78	105.86	8.02	0.93	0.575	0.855	-0.28	3.70278e-08	2.09428e-07	3UTR	N
FBgn0010482	FBtr0086137|FBgn0010482|2R|-	328.2	6721492	chr2R:6721101-6721778	32.57	88.88	0.27	67.97	61.21	0.53	63.95	35.13	0.65	63.84	0	1	0.4	0.825	-0.425	3.72745e-08	2.1063e-07	3UTR	N
FBgn0025693	FBtr0086053|FBgn0025693|2R|-	176.7	5774868	chr2R:5774776-5775070	67	34.95	0.66	59.35	27.23	0.69	79.48	0	1	36.57	0	1	0.675	1	-0.325	4.04515e-08	2.28373e-07	3UTR	N
FBgn0038108	FBtr0306256|FBgn0038108|3R|+	444.9	13007983	chr3R:13007782-13008384	68.69	34.24	0.67	131.74	40.88	0.76	95.36	0	1	47.45	0	1	0.715	1	-0.285	4.06889e-08	2.29293e-07	CDS	N
FBgn0038318	FBtr0083121|FBgn0038318|3R|-	204.9	15325652	chr3R:15325325-15325853	52.81	43.37	0.55	73.63	23.19	0.76	63.74	0	1	46.06	0	1	0.655	1	-0.345	4.94187e-08	2.77474e-07	CDS	N
FBgn0033177	FBtr0088998|FBgn0033177|2R|-	439.6	7460784	chr2R:7460431-7461200	77.47	29.96	0.72	77.94	68.05	0.53	84.89	9.1	0.9	54.46	0	1	0.625	0.95	-0.325	4.9902e-08	2.79933e-07	CDS	N
FBgn0004509	FBtr0089982|FBgn0004509|3R|-	177.7	25347872	chr3R:25347431-25348339	52.57	28.85	0.65	64.3	40.3	0.61	64.85	0	1	33.02	1.73	0.95	0.63	0.975	-0.345	5.19893e-08	2.91112e-07	3UTR	Y
FBgn0041186	FBtr0085409|FBgn0041186|3R|-	351.9	29152678	chr3R:29152074-29152922	92.46	40.42	0.7	108.81	44.31	0.71	124.28	5.36	0.96	62.26	2.03	0.97	0.705	0.965	-0.26	5.31679e-08	2.97172e-07	CDS	N
FBgn0015577	FBtr0302355|FBgn0015577|3R|-	372.4	7494955	chr3R:7493921-7495535	41.72	90.47	0.32	51.17	107.19	0.32	79.03	38.7	0.67	39.26	13.75	0.74	0.32	0.705	-0.385	5.69903e-08	3.17098e-07	3UTR	Y
FBgn0053963	FBtr0100004|FBgn0053963|X|+	3103.9	12659851	chrX:12659462-12660632	92.65	64.64	0.59	110.33	69.6	0.61	153.39	14.99	0.91	79.63	17.42	0.82	0.6	0.865	-0.265	6.21423e-08	3.44831e-07	CDS	N
FBgn0050404	FBtr0071746|FBgn0050404|2R|-	1766.2	21717193	chr2R:21716780-21717696	93.91	128.82	0.42	107.24	144.78	0.43	148.62	87.01	0.63	102.91	26.36	0.8	0.425	0.715	-0.29	7.27865e-08	4.02447e-07	3UTR	N
FBgn0016041	FBtr0071073|FBgn0016041|X|+	1687.7	7739102	chrX:7738901-7739572	72.28	75.03	0.49	88.64	41.34	0.68	103.98	20.98	0.83	71.3	0	1	0.585	0.915	-0.33	7.82897e-08	4.31714e-07	3UTR	Y
FBgn0260642	FBtr0081654|FBgn0260642|3R|-	390.4	6898147	chr3R:6897665-6898538	55.53	33.91	0.62	68.15	52.24	0.57	72.23	8.43	0.9	57.62	0	1	0.595	0.95	-0.355	8.03775e-08	4.42831e-07	3UTR	N
FBgn0001994	FBtr0080854|FBgn0001994|2L|-	2193.9	16265148	chr2L:16264421-16267017	146.9	86.54	0.63	145.04	117.26	0.55	173.31	42.92	0.8	91.46	7.1	0.93	0.59	0.865	-0.275	8.91209e-08	4.87949e-07	3UTR	N
FBgn0036374	FBtr0340705|FBgn0036374|3L|+	797.9	13509599	chr3L:13509398-13510695	49.31	13.45	0.79	51.27	43.78	0.54	72.96	0	1	30.9	0	1	0.665	1	-0.335	9.06061e-08	4.95641e-07	CDS	N
FBgn0039828	FBtr0085757|FBgn0039828|3R|+	345.8	31214262	chr3R:31213814-31214776	66.97	43.25	0.61	84.77	36.25	0.7	84.3	0	1	37.86	3.69	0.91	0.655	0.955	-0.3	9.33452e-08	5.10171e-07	CDS	N
FBgn0039528	FBtr0301390|FBgn0039528|3R|-	1930.6	27598991	chr3R:27597761-27599192	54.33	80.61	0.4	58.9	71.18	0.45	88.84	38.47	0.7	53.18	0	1	0.425	0.85	-0.425	9.82116e-08	5.35344e-07	3UTR	Y
FBgn0022987	FBtr0331464|FBgn0022987|2R|+	433.9	17473288	chr2R:17473087-17475129	30.04	54.97	0.35	53.49	61.69	0.46	51.15	14	0.79	35.84	0	1	0.405	0.895	-0.49	1.09108e-07	5.92643e-07	3UTR	Y
FBgn0036998	FBtr0078198|FBgn0036998|3L|+	378.8	20474543	chr3L:20474032-20474791	38.87	28.04	0.58	49.56	48.49	0.51	55.59	4.98	0.92	37.69	0	1	0.545	0.96	-0.415	1.09318e-07	5.93262e-07	3UTR	N
FBgn0038079	FBtr0114499|FBgn0038079|3R|+	213.9	12696925	chr3R:12696724-12697030	39.95	60.6	0.4	59.11	77.97	0.43	90.21	35.68	0.72	60.22	9.22	0.87	0.415	0.795	-0.38	1.11347e-07	6.03742e-07	3UTR	N
FBgn0036039	FBtr0089410|FBgn0036039|3L|+	407.6	9728925	chr3L:9728713-9729650	37.94	15.14	0.71	44.92	40.13	0.53	57.22	0	1	35.98	0	1	0.62	1	-0.38	1.2565e-07	6.77721e-07	3UTR	N
FBgn0034223	FBtr0086954|FBgn0034223|2R|-	422.5	17466404	chr2R:17465879-17467012	28.63	48.72	0.37	33.11	52.28	0.39	43.8	14.33	0.75	37.23	0	1	0.38	0.875	-0.495	1.31272e-07	7.06188e-07	3UTR	N
FBgn0051414	FBtr0113405|FBgn0051414|3R|+	94.3	23708076	chr3R:23707812-23708207	14.87	50.19	0.23	29.8	36.63	0.45	50.73	1.16	0.98	20.35	11.28	0.64	0.34	0.81	-0.47	1.4226e-07	7.61976e-07	3UTR	Y
FBgn0000464	FBtr0081260|FBgn0000464|2L|+	322.5	19730304	chr2L:19730094-19731561	46.7	60.13	0.44	56.03	60.21	0.48	62.19	0	1	27.97	12.09	0.7	0.46	0.85	-0.39	1.48084e-07	7.91792e-07	3UTR	N
FBgn0259685	FBtr0304726|FBgn0259685|3R|+	280.1	24313941	chr3R:24313649-24314541	95.89	71.05	0.57	123.98	65.18	0.66	91.96	14.53	0.86	70.12	2.67	0.96	0.615	0.91	-0.295	1.49146e-07	7.96778e-07	3UTR	Y
FBgn0015036	FBtr0070388|FBgn0015036|X|+	37.7	2180731	chrX:2180420-2180998	6.7	33.28	0.17	13.24	44.3	0.23	40.93	3.37	0.92	13.67	13.86	0.5	0.2	0.71	-0.51	1.57657e-07	8.40063e-07	CDS	N
FBgn0051224	FBtr0083691|FBgn0051224|3R|-	615.5	18650885	chr3R:18650121-18651919	58.63	82.31	0.42	79.97	64.78	0.55	58.69	11.95	0.83	42.09	2.41	0.95	0.485	0.89	-0.405	1.65332e-07	8.78684e-07	3UTR	N
FBgn0036101	FBtr0089571|FBgn0036101|3L|-	302.5	10694463	chr3L:10694360-10694726	76.29	37.88	0.67	94.76	23.98	0.8	78	0	1	60.51	0	1	0.735	1	-0.265	1.69288e-07	8.98157e-07	3UTR	N
FBgn0027356	FBtr0333100|FBgn0027356|2R|+	3268.2	12611356	chr2R:12610988-12612068	80	87.11	0.48	107.93	85.61	0.56	193.68	50.63	0.79	93.51	31.1	0.75	0.52	0.77	-0.25	1.80439e-07	9.55675e-07	3UTR	N
FBgn0037760	FBtr0334684|FBgn0037760|3R|-	1381.8	9804599	chr3R:9803486-9805018	52.16	104.09	0.33	70.07	168.46	0.29	91.08	46.48	0.66	56.88	46.27	0.55	0.31	0.605	-0.295	1.82473e-07	9.65617e-07	3UTR	N
FBgn0003862	FBtr0100277|FBgn0003862|3R|-	690.3	14264906	chr3R:14264658-14265107	85.19	124.2	0.41	96.36	104.39	0.48	106.05	32.11	0.77	62.72	26.37	0.7	0.445	0.735	-0.29	1.86191e-07	9.8445e-07	3UTR	Y
FBgn0004889	FBtr0082188|FBgn0004889|3R|-	1569	10127753	chr3R:10127127-10128515	89.2	153.57	0.37	117.12	186.51	0.39	158.8	107.72	0.6	94.1	48.81	0.66	0.38	0.63	-0.25	2.05735e-07	1.07853e-06	3UTR	N
FBgn0031818	FBtr0079267|FBgn0031818|2L|-	445.1	6474732	chr2L:6474438-6475270	69.49	59.71	0.54	77.18	58.55	0.57	73.99	16.39	0.82	63.99	0	1	0.555	0.91	-0.355	2.06697e-07	1.08174e-06	3UTR	N
FBgn0033087	FBtr0086145|FBgn0033087|2R|-	156.7	6670904	chr2R:6670154-6671398	27.03	29.16	0.48	41.48	38.89	0.52	57.83	0	1	24.93	4.35	0.85	0.5	0.925	-0.425	2.15548e-07	1.12615e-06	3UTR	N
FBgn0039807	FBtr0085718|FBgn0039807|3R|-	204.9	30875879	chr3R:30874365-30876186	29.23	49.85	0.37	43.9	50	0.47	51.95	0	1	20.52	9.9	0.67	0.42	0.835	-0.415	2.243e-07	1.1689e-06	CDS	N
FBgn0037336	FBtr0078762|FBgn0037336|3R|-	393.9	5540873	chr3R:5539510-5541238	26.06	120.64	0.18	31.76	106.27	0.23	51.41	44.54	0.54	26.63	16.99	0.61	0.205	0.575	-0.37	2.37344e-07	1.23479e-06	3UTR	N
FBgn0000183	FBtr0081002|FBgn0000183|2L|-	630.7	17461625	chr2L:17460817-17461843	55.71	137.87	0.29	63.41	118.9	0.35	132.52	100.59	0.57	79.97	51.32	0.61	0.32	0.59	-0.27	2.39935e-07	1.24616e-06	3UTR	N
FBgn0033051	FBtr0335289|FBgn0033051|2R|-	551.8	6020896	chr2R:6020695-6021411	36.44	25.42	0.59	40.54	14.5	0.74	97.71	2.35	0.98	49.05	0	1	0.665	0.99	-0.325	2.44777e-07	1.27025e-06	3UTR	N
FBgn0011591	FBtr0078267|FBgn0011591|3L|-	1538	20926148	chr3L:20925891-20926635	60.61	82.4	0.42	78.86	83.58	0.49	82.07	15.07	0.84	45.92	15.43	0.75	0.455	0.795	-0.34	2.69946e-07	1.39265e-06	3UTR	N
FBgn0032162	FBtr0331632|FBgn0032162|2L|+	362.8	9922605	chr2L:9922266-9922737	66.49	35.23	0.65	69.7	24.93	0.74	89.36	4.58	0.95	70.25	0	1	0.695	0.975	-0.28	2.7045e-07	1.39292e-06	CDS	Y
FBgn0032162	FBtr0079879|FBgn0032162|2L|+	362.8	9922605	chr2L:9922266-9922737	66.49	35.23	0.65	69.7	24.93	0.74	89.36	4.58	0.95	70.25	0	1	0.695	0.975	-0.28	2.7045e-07	1.39292e-06	CDS	Y
FBgn0051635	FBtr0331192|FBgn0051635|2L|-	119.6	6634805	chr2L:6634549-6635406	49.73	33.58	0.6	71.16	33.53	0.68	64.66	0	1	26.78	1.98	0.93	0.64	0.965	-0.325	2.71298e-07	1.39612e-06	3UTR	Y
FBgn0011474	FBtr0082930|FBgn0011474|3R|+	2497.6	14318697	chr3R:14316939-14320191	86.81	60.58	0.59	101.16	37.53	0.73	93.76	10.7	0.9	68.38	0	1	0.66	0.95	-0.29	2.92321e-07	1.49433e-06	CDS	Y
FBgn0259685	FBtr0084603|FBgn0259685|3R|+	291.2	24313941	chr3R:24313649-24314432	98.25	68.69	0.59	127.92	61.25	0.68	91.93	14.55	0.86	72.27	0.53	0.99	0.635	0.925	-0.29	3.23904e-07	1.64351e-06	3UTR	Y
FBgn0037875	FBtr0082371|FBgn0037875|3R|-	1103.6	11212605	chr3R:11212308-11213367	61.55	56.27	0.52	116.44	28.66	0.8	125.34	14.62	0.9	80.5	0	1	0.66	0.95	-0.29	3.60768e-07	1.82157e-06	3UTR	N
FBgn0046247	FBtr0085159|FBgn0046247|3R|+	1058.1	27276926	chr3R:27276570-27277146	100.23	85.42	0.54	96.64	35.9	0.73	119.67	25.8	0.82	79.12	0	1	0.635	0.91	-0.275	3.61619e-07	1.82437e-06	3UTR	Y
FBgn0053969	FBtr0100010|FBgn0053969|3L|-	83.3	20392261	chr3L:20391913-20392489	25.71	33.24	0.44	29.9	6.55	0.82	54.88	0	1	37.01	0	1	0.63	1	-0.37	3.63221e-07	1.83095e-06	CDS	N
FBgn0037445	FBtr0081730|FBgn0037445|3R|-	1787.8	6453441	chr3R:6451553-6454248	84.18	95.33	0.47	131.6	81.95	0.62	114.38	21.09	0.84	65.95	15.08	0.81	0.545	0.825	-0.28	3.93174e-07	1.97227e-06	CDS	N
FBgn0003256	FBtr0113700|FBgn0003256|2R|+	2640.1	1120826	chr2R:1120625-1121107	15.3	115.21	0.12	34.97	160.27	0.18	77.78	81.28	0.49	28.17	57.33	0.33	0.15	0.41	-0.26	3.95748e-07	1.98357e-06	3UTR	Y
FBgn0067783	FBtr0344280|FBgn0067783|3R|-	2309.3	20552604	chr3R:20552385-20553056	33.45	67.76	0.33	36.08	88.97	0.29	122.32	81.11	0.6	60.36	29.88	0.67	0.31	0.635	-0.325	4.12909e-07	2.06622e-06	3UTR	Y
FBgn0029828	FBtr0070864|FBgn0029828|X|+	607.9	5957649	chrX:5957351-5958207	82.56	22.07	0.79	87.53	40.17	0.69	83.96	0	1	43.32	0	1	0.74	1	-0.26	4.28251e-07	2.14125e-06	CDS	N
FBgn0066304	FBtr0091935|FBgn0066304|X|+	406.5	19745192	chrX:19744755-19745747	83.61	75.89	0.52	106.01	72.63	0.59	83.95	18.79	0.82	50.44	0.04	1	0.555	0.91	-0.355	4.34618e-07	2.17133e-06	3UTR	Y
FBgn0067783	FBtr0089482|FBgn0067783|3R|-	2327.6	20552604	chr3R:20552391-20553056	33.89	67.32	0.33	36.73	88.32	0.29	124.4	79.02	0.61	61.06	29.19	0.68	0.31	0.645	-0.335	4.46653e-07	2.22965e-06	3UTR	Y
FBgn0000287	FBtr0307093|FBgn0000287|2L|+	97.7	11373182	chr2L:11372856-11373636	39.43	47.11	0.46	31.54	66.91	0.32	39.24	0	1	15.53	6.64	0.7	0.39	0.85	-0.46	4.59285e-07	2.28346e-06	CDS	Y
FBgn0027951	FBtr0290206|FBgn0027951|3R|-	1511.7	5640173	chr3R:5638657-5640564	67.09	145.29	0.32	75.93	176.85	0.3	96.28	81.16	0.54	67.28	38.96	0.63	0.31	0.585	-0.275	4.77255e-07	2.36708e-06	3UTR	N
FBgn0022987	FBtr0306248|FBgn0022987|2R|+	415.5	17473288	chr2R:17473087-17474648	29.75	55.26	0.35	51.32	63.85	0.45	47.78	17.37	0.73	35.58	0	1	0.4	0.865	-0.465	5.31965e-07	2.62785e-06	3UTR	Y
FBgn0003317	FBtr0088832|FBgn0003317|2R|+	124.5	7809597	chr2R:7809270-7810067	37.79	41.32	0.48	42.98	42.19	0.5	75.3	16.69	0.82	44.71	0	1	0.49	0.91	-0.42	5.34033e-07	2.63596e-06	3UTR	N
FBgn0026718	FBtr0079703|FBgn0026718|2L|-	554.8	8450011	chr2L:8449691-8450728	33.78	43.1	0.44	40.14	47.86	0.46	117.46	54.57	0.68	86.76	0	1	0.45	0.84	-0.39	5.39843e-07	2.66251e-06	3UTR	N
FBgn0020407	FBtr0083259|FBgn0020407|3R|+	164.5	16266555	chr3R:16266354-16266891	26.53	14.94	0.64	19.48	26.36	0.42	49.72	0	1	21.13	0	1	0.53	1	-0.47	5.7488e-07	2.82401e-06	3UTR	N
FBgn0028979	FBtr0089377|FBgn0028979|2L|+	123.1	22024050	chr2L:22023366-22025734	16.9	38.8	0.3	18.41	43.66	0.3	24.42	2.53	0.91	16.19	2.73	0.86	0.3	0.885	-0.585	5.89824e-07	2.89281e-06	3UTR	N
FBgn0027579	FBtr0085251|FBgn0027579|3R|+	125.6	27932663	chr3R:27932462-27932868	59.04	32.15	0.65	60.12	19.93	0.75	132.93	11.05	0.92	84.35	0	1	0.7	0.96	-0.26	6.05497e-07	2.96496e-06	CDS	Y
FBgn0046247	FBtr0085161|FBgn0046247|3R|+	1061.2	27276926	chr3R:27276570-27277142	101.24	84.42	0.55	97.32	35.21	0.73	120.51	24.97	0.83	79.27	0	1	0.64	0.915	-0.275	6.43341e-07	3.1403e-06	3UTR	Y
FBgn0033901	FBtr0339959|FBgn0033901|2R|+	958.3	14161923	chr2R:14161636-14163054	116.07	136.59	0.46	127.58	112.72	0.53	107.6	15.89	0.87	50.4	28.52	0.64	0.495	0.755	-0.26	6.95133e-07	3.38506e-06	CDS	Y
FBgn0004606	FBtr0085702|FBgn0004606|3R|+	1416.4	30786778	chr3R:30786010-30787177	83.04	20.08	0.81	105.38	47.39	0.69	66.01	0	1	55.31	0	1	0.75	1	-0.25	7.30842e-07	3.53939e-06	3UTR	N
FBgn0262029	FBtr0303923|FBgn0262029|2L|+	555.2	8488253	chr2L:8487970-8488671	50.85	69.77	0.42	60.62	91.8	0.4	77.35	29.95	0.72	37.58	6.08	0.86	0.41	0.79	-0.38	7.98003e-07	3.84051e-06	3UTR	N
FBgn0083978	FBtr0110982|FBgn0083978|3L|+	141.6	13036196	chr3L:13035918-13036504	68.8	63.71	0.52	45.96	52.64	0.47	40.96	0.19	1	25.82	3.82	0.87	0.495	0.935	-0.44	8.24341e-07	3.95799e-06	3UTR	N
FBgn0030060	FBtr0071281|FBgn0030060|X|-	224.2	8713204	chrX:8712478-8713405	50.67	59.98	0.46	64.21	72.01	0.47	72.28	13.12	0.85	38.6	8.9	0.81	0.465	0.83	-0.365	9.33029e-07	4.46593e-06	CDS	N
FBgn0025739	FBtr0070681|FBgn0025739|X|+	619.8	4637493	chrX:4637112-4639112	74.63	3.21	0.96	53.9	53.63	0.5	69.8	0	1	35.95	0	1	0.73	1	-0.27	9.93524e-07	4.74444e-06	CDS	N
FBgn0033122	FBtr0303226|FBgn0033122|2R|+	92.6	6988801	chr2R:6988583-6988922	39.37	22.82	0.63	83.09	34.52	0.71	65.05	0	1	31.33	0.1	1	0.67	1	-0.33	1.08851e-06	5.16604e-06	3UTR	Y
FBgn0002524	FBtr0080738|FBgn0002524|2L|+	1548.5	15503999	chr2L:15503699-15505018	63.47	217.31	0.23	77.67	211.28	0.27	74.79	76.32	0.49	38.34	32.3	0.54	0.25	0.515	-0.265	1.10561e-06	5.24314e-06	3UTR	Y
FBgn0032006	FBtr0302147|FBgn0032006|2L|-	2395.3	8221345	chr2L:8220980-8221967	53.3	136.48	0.28	62.86	158.93	0.28	81.42	70.04	0.54	56.44	38.64	0.59	0.28	0.565	-0.285	1.21527e-06	5.71919e-06	3UTR	Y
FBgn0033814	FBtr0087760|FBgn0033814|2R|-	827.1	13232307	chr2R:13231758-13232550	130.21	108.81	0.54	136.78	128.29	0.52	132.87	62.85	0.68	92.08	4.11	0.96	0.53	0.82	-0.29	1.27878e-06	6.00432e-06	CDS	N
FBgn0024362	FBtr0070209|FBgn0024362|X|+	700	1344273	chrX:1343779-1344770	52.56	105.77	0.33	50.49	86.59	0.37	87.36	53.61	0.62	57.48	23.52	0.71	0.35	0.665	-0.315	1.36985e-06	6.41725e-06	3UTR	N
FBgn0039234	FBtr0306087|FBgn0039234|3R|+	1602.4	24854086	chr3R:24853876-24854496	59.56	89.97	0.4	73.82	66.45	0.53	77.53	15.26	0.84	33.34	11.05	0.75	0.465	0.795	-0.33	1.38518e-06	6.48414e-06	CDS	N
FBgn0033816	FBtr0087759|FBgn0033816|2R|-	232.2	13238550	chr2R:13237256-13238945	43.36	21.35	0.67	51.76	34.89	0.6	50.25	1.62	0.97	27.07	0	1	0.635	0.985	-0.35	1.4494e-06	6.76425e-06	CDS	N
FBgn0039132	FBtr0084496|FBgn0039132|3R|+	139.5	23962347	chr3R:23962051-23962555	29.02	18.27	0.61	45.41	34.79	0.57	65.64	0.88	0.99	47.11	6.23	0.88	0.59	0.935	-0.345	1.46634e-06	6.83293e-06	3UTR	N
FBgn0001137	FBtr0079708|FBgn0001137|2L|-	270.4	8431540	chr2L:8431297-8431741	33.29	47.42	0.41	63.56	17.97	0.78	53.22	0	1	15.91	0	1	0.595	1	-0.405	1.60347e-06	7.43263e-06	3UTR	N
FBgn0038258	FBtr0331700|FBgn0038258|3R|-	407.3	14753639	chr3R:14751748-14754254	12.34	9.31	0.57	19.52	19.89	0.5	46.24	0	1	24.68	0	1	0.535	1	-0.465	1.62068e-06	7.50112e-06	CDS	N
FBgn0002183	FBtr0072865|FBgn0002183|3L|-	1758.6	1871716	chr3L:1871574-1871917	51.03	97.48	0.34	32.74	126.32	0.21	84.78	69.27	0.55	40.82	25.1	0.62	0.275	0.585	-0.31	1.64917e-06	7.62725e-06	3UTR	N
FBgn0083940	FBtr0110783|FBgn0083940|X|+	363.1	10148573	chrX:10148344-10148876	45.78	47	0.49	52.98	25.13	0.68	44.83	5.83	0.89	41.22	0	1	0.585	0.945	-0.36	1.67996e-06	7.76383e-06	3UTR	N
FBgn0025455	FBtr0333124|FBgn0025455|3L|-	4089.9	17552433	chr3L:17551004-17554878	77.12	175.73	0.31	99.67	190.22	0.34	108.19	113.28	0.49	82.94	37.11	0.69	0.325	0.59	-0.265	1.72036e-06	7.94458e-06	3UTR	N
FBgn0033375	FBtr0088631|FBgn0033375|2R|-	138.7	9097543	chr2R:9097312-9098136	29.36	9.58	0.75	25.59	28.09	0.48	54.3	0	1	23.98	0	1	0.615	1	-0.385	1.86992e-06	8.5902e-06	CDS	N
FBgn0037469	FBtr0081638|FBgn0037469|3R|+	114.2	7083038	chr3R:7082837-7083225	43.42	25.41	0.63	48.69	11.47	0.81	98.8	0	1	31	0	1	0.72	1	-0.28	1.89948e-06	8.71302e-06	CDS	N
FBgn0024836	FBtr0088214|FBgn0024836|2R|+	1275	10720436	chr2R:10719800-10721138	65.85	13.17	0.83	69.19	39.93	0.63	71.57	0	1	39.14	0	1	0.73	1	-0.27	1.96988e-06	9.00912e-06	3UTR	N
FBgn0037000	FBtr0078220|FBgn0037000|3L|-	908.6	20484635	chr3L:20484293-20485424	34.17	33.81	0.5	39.22	60.75	0.39	85.86	34.75	0.71	57.35	4.05	0.93	0.445	0.82	-0.375	2.00196e-06	9.13553e-06	3UTR	N
FBgn0028936	FBtr0302501|FBgn0028936|2L|+	249.7	13971956	chr2L:13971741-13972096	67.11	36.28	0.65	99.08	31.5	0.76	70.54	0.06	1	53	3.54	0.94	0.705	0.97	-0.265	2.01135e-06	9.17159e-06	3UTR	N
FBgn0033122	FBtr0086170|FBgn0033122|2R|+	105.2	6988808	chr2R:6988571-6988922	38.93	22.07	0.64	82.39	33.34	0.71	64.4	0	1	31.3	0.43	0.99	0.675	0.995	-0.32	2.02294e-06	9.21761e-06	3UTR	Y
FBgn0085427	FBtr0340259|FBgn0085427|2L|+	254.6	8933163	chr2L:8932901-8933382	89.43	62.31	0.59	105.91	57.42	0.65	89.23	14.51	0.86	51.35	0	1	0.62	0.93	-0.31	2.27276e-06	1.03254e-05	3UTR	N
FBgn0034435	FBtr0086518|FBgn0034435|2R|+	2866.3	19344752	chr2R:19344224-19345754	66.43	70.24	0.49	86.47	103.93	0.45	141.49	79.07	0.64	104.74	15.01	0.87	0.47	0.755	-0.285	2.32701e-06	1.05508e-05	3UTR	N
FBgn0039257	FBtr0305667|FBgn0039257|3R|+	1067.1	25022197	chr3R:25021257-25022867	100.4	111.67	0.47	115	106.9	0.52	70.26	32.34	0.68	56.84	0	1	0.495	0.84	-0.345	2.50764e-06	1.1334e-05	3UTR	N
FBgn0000636	FBtr0112804|FBgn0000636|2L|+	436.9	18386713	chr2L:18386157-18387103	51.78	70.62	0.42	71.66	104.8	0.41	55.8	23.73	0.7	48.65	12.19	0.8	0.415	0.75	-0.335	2.54952e-06	1.15149e-05	3UTR	N
FBgn0015513	FBtr0084459|FBgn0015513|3R|+	529.8	23800886	chr3R:23800458-23801634	41.67	72.67	0.36	73.68	79.55	0.48	69.01	26.73	0.72	44.31	7.85	0.85	0.42	0.785	-0.365	2.56781e-06	1.1589e-05	3UTR	N
FBgn0033166	FBtr0089007|FBgn0033166|2R|-	356.3	7398338	chr2R:7396850-7398809	22.09	94.46	0.19	25.42	106.45	0.19	47.61	54.36	0.47	28.44	18.19	0.61	0.19	0.54	-0.35	2.77879e-06	1.25046e-05	3UTR	N
FBgn0003862	FBtr0082950|FBgn0003862|3R|-	675.8	14264855	chr3R:14263367-14265107	47.66	147.02	0.24	67.3	120.6	0.36	73.11	61.95	0.54	54.87	31.91	0.63	0.3	0.585	-0.285	2.95383e-06	1.32729e-05	3UTR	Y
FBgn0051163	FBtr0301028|FBgn0051163|3R|+	526.3	22294193	chr3R:22293459-22295335	47.31	48.7	0.49	57.96	60.66	0.49	41.88	11.95	0.78	36.17	0	1	0.49	0.89	-0.4	3.13621e-06	1.40514e-05	3UTR	Y
FBgn0020306	FBtr0071602|FBgn0020306|2R|+	388	21341675	chr2R:21341420-21341847	64.46	78.62	0.45	94.42	104.44	0.47	85.23	34.78	0.71	65.72	14.66	0.82	0.46	0.765	-0.305	3.45857e-06	1.54173e-05	3UTR	N
FBgn0086898	FBtr0088249|FBgn0086898|2R|-	88.2	10818249	chr2R:10816037-10818493	34.58	4.91	0.88	38.75	57.49	0.4	35.39	0	1	18	0	1	0.64	1	-0.36	3.61968e-06	1.60773e-05	CDS	N
FBgn0015279	FBtr0083940|FBgn0015279|3R|-	719	20629256	chr3R:20628972-20629875	58.6	37.54	0.61	68.21	21.17	0.76	114.28	12.46	0.9	76.14	0	1	0.685	0.95	-0.265	3.70637e-06	1.64505e-05	3UTR	N
FBgn0028471	FBtr0084633|FBgn0028471|3R|-	182.4	24314812	chr3R:24314660-24315198	20.2	13.98	0.59	45.73	27.47	0.62	49.27	0	1	26.67	0	1	0.605	1	-0.395	3.79211e-06	1.68069e-05	3UTR	N
FBgn0259994	FBtr0310285|FBgn0259994|X|-	316.4	5628742	chrX:5626317-5629024	31.78	20.67	0.61	32.9	22.47	0.59	44.89	0	1	25.47	0	1	0.6	1	-0.4	4.32027e-06	1.89704e-05	3UTR	Y
FBgn0039358	FBtr0113291|FBgn0039358|3R|+	4292.6	25682557	chr3R:25682356-25682873	38.01	94.01	0.29	36.53	101.97	0.26	62.56	41.93	0.6	31.32	21.55	0.59	0.275	0.595	-0.32	5.35167e-06	2.32838e-05	3UTR	N
FBgn0032341	FBtr0080230|FBgn0032341|2L|-	1527.6	11102339	chr2L:11100963-11103169	32.83	80.57	0.29	53.52	100.82	0.35	74.4	34.62	0.68	41.97	32.85	0.56	0.32	0.62	-0.3	5.36117e-06	2.33086e-05	3UTR	N
FBgn0000711	FBtr0071446|FBgn0000711|X|+	248	10407576	chrX:10407366-10408065	53.47	72.61	0.42	73.39	93.56	0.44	93.85	58.68	0.62	85.72	17.13	0.83	0.43	0.725	-0.295	5.61723e-06	2.43875e-05	3UTR	N
FBgn0040297	FBtr0306016|FBgn0040297|2L|+	1170.4	21132772	chr2L:21132034-21134255	35.24	178.78	0.16	43.42	194.06	0.18	53.17	85.04	0.38	30.7	30.07	0.51	0.17	0.445	-0.275	5.66236e-06	2.45143e-05	3UTR	N
FBgn0011656	FBtr0330708|FBgn0011656|2R|-	1710.4	9916634	chr2R:9915502-9916891	100.36	133.71	0.43	149.5	109.84	0.58	113.71	50.76	0.69	72.01	9.41	0.88	0.505	0.785	-0.28	5.74152e-06	2.48396e-05	3UTR	Y
FBgn0051163	FBtr0336712|FBgn0051163|3R|+	464.5	22294612	chr3R:22293459-22296126	22.03	60.51	0.27	22.38	81.01	0.22	31.66	18.71	0.63	22.68	11.09	0.67	0.245	0.65	-0.405	5.83722e-06	2.52006e-05	3UTR	Y
FBgn0051547	FBtr0078764|FBgn0051547|3R|-	185.1	5489641	chr3R:5489505-5489899	68.11	58.2	0.54	105.75	23.23	0.82	55.52	0.34	0.99	38.74	1.88	0.95	0.68	0.97	-0.29	6.00407e-06	2.58666e-05	3UTR	N
FBgn0260400	FBtr0070091|FBgn0260400|X|-	1414.6	517798	chrX:517236-519242	97.29	29.35	0.77	91.18	79.25	0.54	86.98	13.07	0.87	52.01	1.07	0.98	0.655	0.925	-0.27	6.79335e-06	2.91042e-05	CDS	N
FBgn0051414	FBtr0334767|FBgn0051414|3R|+	86.4	23708080	chr3R:23707812-23708512	3.66	60.9	0.06	12.3	53.88	0.19	30.55	21.3	0.59	13.06	18.44	0.41	0.125	0.5	-0.375	7.01949e-06	3.00105e-05	3UTR	Y
FBgn0003507	FBtr0335424|FBgn0003507|3R|+	1754.8	16003578	chr3R:16002871-16004081	87.24	98.24	0.47	88.88	116.83	0.43	118.61	53.22	0.69	65.12	22.94	0.74	0.45	0.715	-0.265	7.72194e-06	3.28089e-05	3UTR	Y
FBgn0038787	FBtr0113252|FBgn0038787|3R|-	515.7	20325394	chr3R:20324274-20326228	49.19	60.68	0.45	58.67	73.27	0.44	61.78	15.41	0.8	38.15	11.87	0.76	0.445	0.78	-0.335	8.20701e-06	3.47117e-05	3UTR	Y
FBgn0038966	FBtr0084297|FBgn0038966|3R|-	1328.6	22423492	chr3R:22423316-22423794	33.5	75.64	0.31	45.2	74.49	0.38	156.33	123.65	0.56	89.07	36.78	0.71	0.345	0.635	-0.29	8.20712e-06	3.47117e-05	3UTR	N
FBgn0033127	FBtr0089023|FBgn0033127|2R|+	363.1	7027903	chr2R:7027702-7028082	64.29	70.96	0.48	80.41	37.66	0.68	99.23	29.32	0.77	60.76	0	1	0.58	0.885	-0.305	8.51445e-06	3.59532e-05	3UTR	N
FBgn0040395	FBtr0070376|FBgn0040395|X|+	271.1	2092362	chrX:2091962-2093093	88.27	40.79	0.68	119.36	52.53	0.69	91.29	10.66	0.9	55.85	0	1	0.685	0.95	-0.265	1.04181e-05	4.34852e-05	3UTR	N
FBgn0029913	FBtr0071041|FBgn0029913|X|-	193.1	6848243	chrX:6847877-6848486	25.57	25.67	0.5	41.13	23.76	0.63	40.97	2.34	0.95	29.82	0.09	1	0.565	0.975	-0.41	1.04303e-05	4.34866e-05	CDS	N
FBgn0261647	FBtr0077763|FBgn0261647|2L|+	388	2369040	chr2L:2368316-2370137	59.91	62.51	0.49	80.97	47.63	0.63	63.24	15.88	0.8	44.36	0	1	0.56	0.9	-0.34	1.04997e-05	4.37073e-05	3UTR	N
FBgn0066101	FBtr0301471|FBgn0066101|3R|-	150.1	25741798	chr3R:25741676-25742012	26.75	12.6	0.68	49.17	26.51	0.65	61.9	3.21	0.95	38.29	0	1	0.665	0.975	-0.31	1.05502e-05	4.38881e-05	3UTR	N
FBgn0259933	FBtr0300240|FBgn0259933|3L|+	1597.5	3321936	chr3L:3320515-3322489	46.38	100.06	0.32	59.69	101.19	0.37	94.53	47.64	0.66	34.75	27.41	0.56	0.345	0.61	-0.265	1.06134e-05	4.41213e-05	3UTR	N
FBgn0051163	FBtr0305037|FBgn0051163|3R|+	498.6	22294612	chr3R:22293438-22296126	22.04	59.33	0.27	22.44	79.31	0.22	31.76	17.89	0.64	22.74	10.57	0.68	0.245	0.66	-0.415	1.12465e-05	4.6627e-05	3UTR	Y
FBgn0259224	FBtr0330142|FBgn0259224|3L|+	194.2	3505089	chr3L:3504888-3505316	26.55	31.28	0.46	35.8	48.22	0.43	76.17	6.02	0.93	25.77	16.97	0.6	0.445	0.765	-0.32	1.16377e-05	4.8152e-05	CDS	N
FBgn0033784	FBtr0087805|FBgn0033784|2R|-	483.7	12934479	chr2R:12934234-12935109	42.36	30.19	0.58	88.35	12.55	0.88	71.16	0	1	43.16	0	1	0.73	1	-0.27	1.20016e-05	4.95912e-05	3UTR	N
FBgn0038256	FBtr0083019|FBgn0038256|3R|-	98.4	14725151	chr3R:14724760-14725389	23.3	20.17	0.54	26.42	10.46	0.72	48.43	0	1	27.35	0	1	0.63	1	-0.37	1.21468e-05	5.01574e-05	3UTR	N
FBgn0027654	FBtr0085681|FBgn0027654|3R|-	2564	30518092	chr3R:30517059-30518573	56.48	62.82	0.47	85.27	106.29	0.45	98.85	63.78	0.61	70.65	1.41	0.98	0.46	0.795	-0.335	1.22324e-05	5.0477e-05	3UTR	N
FBgn0052447	FBtr0078461|FBgn0052447|3L|-	418.5	21693520	chr3L:21692803-21693721	49.13	78.13	0.39	87.2	104.12	0.46	49.78	2.53	0.95	27.6	18.32	0.6	0.425	0.775	-0.35	1.23884e-05	5.10185e-05	3UTR	N
FBgn0003256	FBtr0345337|FBgn0003256|2R|+	833.7	1125180	chr2R:1124963-1125927	28.73	114.17	0.2	46.07	164.64	0.22	57.01	64.25	0.47	33.59	35.85	0.48	0.21	0.475	-0.265	1.36523e-05	5.58505e-05	3UTR	Y
FBgn0011766	FBtr0084118|FBgn0011766|3R|-	1947.1	21621202	chr3R:21620304-21621696	45.47	90.69	0.33	85.45	132.8	0.39	111.12	72.94	0.6	76.6	45.32	0.63	0.36	0.615	-0.255	1.45061e-05	5.8913e-05	3UTR	N
FBgn0032222	FBtr0079992|FBgn0032222|2L|+	102.8	10332940	chr2L:10332739-10333129	23.11	30.37	0.43	58.12	9.19	0.86	58.93	2.43	0.96	44.91	0	1	0.645	0.98	-0.335	1.4942e-05	6.0524e-05	CDS	N
FBgn0260003	FBtr0083764|FBgn0260003|3R|+	1126.9	19594898	chr3R:19594500-19595392	37.24	99.53	0.27	55.74	99.1	0.36	80.3	76.37	0.51	64.05	28.08	0.7	0.315	0.605	-0.29	1.58423e-05	6.40024e-05	3UTR	N
FBgn0260742	FBtr0113223|FBgn0260742|3R|-	183.4	11965146	chr3R:11964826-11965486	19.4	54.05	0.26	33.8	55.94	0.38	64.07	29.4	0.69	43.14	24.17	0.64	0.32	0.665	-0.345	1.64028e-05	6.61801e-05	3UTR	N
FBgn0031759	FBtr0307071|FBgn0031759|2L|-	4334	5990559	chr2L:5989463-5992405	66.44	145.39	0.31	102.82	133.82	0.43	94.74	79.34	0.54	70.41	22.93	0.75	0.37	0.645	-0.275	1.6681e-05	6.72584e-05	3UTR	Y
FBgn0039543	FBtr0085239|FBgn0039543|3R|-	334.2	27703591	chr3R:27703445-27703856	45.22	68.26	0.4	43.23	37.74	0.53	87.83	18.39	0.83	41.49	20.08	0.67	0.465	0.75	-0.285	1.6922e-05	6.81411e-05	3UTR	N
FBgn0040252	FBtr0335217|FBgn0040252|3R|+	510.7	11177371	chr3R:11176184-11177910	22.12	38.63	0.36	19.51	49.71	0.28	67.12	22.03	0.75	24.3	17.13	0.59	0.32	0.67	-0.35	1.76584e-05	7.09212e-05	CDS	N
FBgn0033918	FBtr0087538|FBgn0033918|2R|+	661.8	14258660	chr2R:14258432-14258787	79.06	51.8	0.6	87.07	76.05	0.53	83.88	20.44	0.8	57.49	5.95	0.91	0.565	0.855	-0.29	1.88855e-05	7.56033e-05	3UTR	N
FBgn0032694	FBtr0081073|FBgn0032694|2L|+	4161.4	18661301	chr2L:18660209-18661776	87.82	129	0.41	100.06	138.86	0.42	94.22	86.37	0.52	83.66	11.44	0.88	0.415	0.7	-0.285	2.10113e-05	8.34629e-05	3UTR	N
FBgn0032805	FBtr0081276|FBgn0032805|2L|-	44.6	19545886	chr2L:19545548-19546136	18.2	18.49	0.5	38.23	27.48	0.58	56.5	0	1	30.12	6.47	0.82	0.54	0.91	-0.37	2.1682e-05	8.59613e-05	CDS	N
FBgn0040066	FBtr0308566|FBgn0040066|X|+	973.2	2588000	chrX:2587441-2588217	49.84	53.78	0.48	104.42	21.02	0.83	122.85	25.04	0.83	97.7	0	1	0.655	0.915	-0.26	2.17103e-05	8.60181e-05	3UTR	N
FBgn0039066	FBtr0084374|FBgn0039066|3R|+	133.5	23254570	chr3R:23254369-23255070	18.33	34.06	0.35	28.38	6.07	0.82	43.51	0	1	17.36	3.6	0.83	0.585	0.915	-0.33	2.21229e-05	8.75402e-05	3UTR	N
FBgn0017418	FBtr0089506|FBgn0017418|X|-	8969	18132358	chrX:18132152-18132877	120.44	89.94	0.57	119.21	148.8	0.44	94.46	62.02	0.6	95.17	8.5	0.92	0.505	0.76	-0.255	2.36055e-05	9.28113e-05	3UTR	N
FBgn0004595	FBtr0304606|FBgn0004595|3R|+	4532.7	11392468	chr3R:11391918-11395077	98.97	89.74	0.52	126.02	101.6	0.55	120.44	45.91	0.72	76.59	12.45	0.86	0.535	0.79	-0.255	2.41127e-05	9.46846e-05	3UTR	Y
FBgn0010768	FBtr0083733|FBgn0010768|3R|+	523.7	19169876	chr3R:19168569-19170576	21.96	41.34	0.35	31.84	27.14	0.54	20.86	5.95	0.78	25.23	0	1	0.445	0.89	-0.445	2.48701e-05	9.75346e-05	3UTR	N
FBgn0259994	FBtr0300466|FBgn0259994|X|-	399.7	5628745	chrX:5627669-5629024	36.96	15.55	0.7	30.58	24.93	0.55	41.8	0	1	21.05	0	1	0.625	1	-0.375	2.76513e-05	0.000107688	3UTR	Y
FBgn0039944	FBtr0344446|FBgn0039944|X|-	1001.5	23087029	chrX:23085536-23087230	40.88	142.37	0.22	43.1	132.09	0.25	65.08	80.41	0.45	39.84	36.85	0.52	0.235	0.485	-0.25	2.91609e-05	0.000113281	3UTR	Y
FBgn0033224	FBtr0088901|FBgn0033224|2R|-	345	7801337	chr2R:7801044-7801568	48.14	78.46	0.38	75.67	112.57	0.4	85.26	46.73	0.65	55.64	25.41	0.69	0.39	0.67	-0.28	2.92381e-05	0.000113438	3UTR	N
FBgn0046247	FBtr0085160|FBgn0046247|3R|+	1080.3	27276942	chr3R:27276570-27277249	71.43	111.58	0.39	72.53	59.22	0.55	89.65	55.75	0.62	66.24	6.42	0.91	0.47	0.765	-0.295	3.23319e-05	0.000124969	3UTR	Y
FBgn0015803	FBtr0081356|FBgn0015803|2L|+	810.7	20364889	chr2L:20364297-20365254	10.15	86.32	0.11	24.65	92.27	0.21	44.86	91.03	0.33	42.95	27.28	0.61	0.16	0.47	-0.31	3.3623e-05	0.000129716	3UTR	N
FBgn0039157	FBtr0084579|FBgn0039157|3R|-	63.9	24155802	chr3R:24154896-24156139	10.72	25.54	0.3	17.17	27.64	0.38	34.03	4.15	0.89	16.88	6.8	0.71	0.34	0.8	-0.46	3.53519e-05	0.00013596	3UTR	N
FBgn0010051	FBtr0078686|FBgn0010051|3R|+	767.9	5538898	chr3R:5538085-5539284	41.87	44.06	0.49	39.56	51.58	0.43	61.64	19.23	0.76	35.28	5.08	0.87	0.46	0.815	-0.355	3.57839e-05	0.00013745	3UTR	Y
FBgn0086611	FBtr0077061|FBgn0086611|3L|-	969.8	6130488	chr3L:6130386-6130749	2.59	40.99	0.06	3.96	27.37	0.13	116.24	174.8	0.4	83.93	110.83	0.43	0.095	0.415	-0.32	3.74156e-05	0.000143094	3UTR	N
FBgn0259824	FBtr0075518|FBgn0259824|3L|+	290	15990969	chr3L:15990463-15991640	72.53	82.55	0.47	59.86	88.4	0.4	86.69	40.24	0.68	46.97	13.89	0.77	0.435	0.725	-0.29	3.80725e-05	0.000145516	3UTR	Y
FBgn0031128	FBtr0077294|FBgn0031128|X|-	109.8	20671290	chrX:20670832-20671548	26.97	53.86	0.33	15.84	44.94	0.26	40.32	18.15	0.69	22.87	7.89	0.74	0.295	0.715	-0.42	3.90574e-05	0.000148911	3UTR	N
FBgn0259984	FBtr0080509|FBgn0259984|2L|+	649.3	13637625	chr2L:13637288-13638238	51.08	60.46	0.46	77.89	48.99	0.61	63.3	20.43	0.76	46.11	0	1	0.535	0.88	-0.345	4.07676e-05	0.000154761	3UTR	N
FBgn0037517	FBtr0081744|FBgn0037517|3R|+	192.2	7793231	chr3R:7792879-7793483	21.03	57.05	0.27	19.7	64.43	0.23	55.39	26.27	0.68	24.11	28.76	0.46	0.25	0.57	-0.32	4.12857e-05	0.000156343	3UTR	N
FBgn0037884	FBtr0082364|FBgn0037884|3R|-	246.2	11232925	chr3R:11232539-11233126	37.11	45.3	0.45	53.59	33.12	0.62	45.75	9.27	0.83	29.52	0	1	0.535	0.915	-0.38	4.14961e-05	0.000157043	3UTR	N
FBgn0038787	FBtr0083899|FBgn0038787|3R|-	287.9	20325399	chr3R:20324274-20326152	49.58	68.33	0.42	59.24	81.55	0.42	61.6	20.89	0.75	38.03	15.97	0.7	0.42	0.725	-0.305	4.19627e-05	0.000158614	3UTR	Y
FBgn0032938	FBtr0081483|FBgn0032938|2L|+	141.8	21281654	chr2L:21281396-21282037	41.38	59.74	0.41	54.27	87.16	0.38	59.19	49.66	0.54	49.6	0	1	0.395	0.77	-0.375	4.26485e-05	0.000161009	3UTR	Y
FBgn0031759	FBtr0345336|FBgn0031759|2L|-	4263.5	5990557	chr2L:5989400-5992405	63.55	148.21	0.3	100.51	136.04	0.42	91.28	82.76	0.52	66.86	26.5	0.72	0.36	0.62	-0.26	4.31804e-05	0.000162818	3UTR	Y
FBgn0030336	FBtr0339749|FBgn0030336|X|-	10363.9	11809070	chrX:11808506-11810463	17.14	68.19	0.2	40.57	89.26	0.31	58.42	86.42	0.4	72.59	27.32	0.73	0.255	0.565	-0.31	4.40832e-05	0.000166019	3UTR	Y
FBgn0003209	FBtr0079745|FBgn0003209|2L|-	705.9	8710312	chr2L:8709880-8710590	88.07	102.68	0.46	109.82	102.29	0.52	87.93	38.28	0.7	52.7	10.16	0.84	0.49	0.77	-0.28	4.63857e-05	0.000174477	3UTR	N
FBgn0261238	FBtr0081612|FBgn0261238|3R|-	296.2	7098282	chr3R:7097683-7098483	32.31	62.47	0.34	48.99	56.47	0.46	19.98	7.53	0.73	20.23	0	1	0.4	0.865	-0.465	5.11227e-05	0.000191361	3UTR	N
FBgn0032600	FBtr0308802|FBgn0032600|2L|+	158.6	16749686	chr2L:16749291-16752013	25.22	31.72	0.44	32.17	52.32	0.38	49.73	18.11	0.73	25.48	2.48	0.91	0.41	0.82	-0.41	5.37317e-05	0.000200761	3UTR	Y
FBgn0041781	FBtr0305256|FBgn0041781|2L|+	625.4	10981823	chr2L:10981487-10982205	38.7	108.59	0.26	67.02	140.89	0.32	91.01	87.45	0.51	47.72	36.68	0.57	0.29	0.54	-0.25	5.54722e-05	0.000206513	3UTR	Y
FBgn0041781	FBtr0305255|FBgn0041781|2L|+	625.4	10981823	chr2L:10981487-10982205	38.7	108.59	0.26	67.02	140.89	0.32	91.01	87.45	0.51	47.72	36.68	0.57	0.29	0.54	-0.25	5.54722e-05	0.000206513	3UTR	Y
FBgn0032600	FBtr0329945|FBgn0032600|2L|+	555.7	16749682	chr2L:16749291-16753704	33.62	23.38	0.59	38.42	46.29	0.45	54.63	13.56	0.8	29.39	0	1	0.52	0.9	-0.38	5.56012e-05	0.000206869	3UTR	Y
FBgn0022338	FBtr0083707|FBgn0022338|3R|+	68.8	18982509	chr3R:18982308-18982679	32.65	24.74	0.57	37.56	31.5	0.54	46	4.17	0.92	26.26	3.42	0.88	0.555	0.9	-0.345	5.61327e-05	0.000208594	3UTR	Y
FBgn0086372	FBtr0305154|FBgn0086372|3R|+	616.1	7198671	chr3R:7198328-7199283	28.73	152.68	0.16	116.88	94.74	0.55	60.49	96.71	0.38	91.47	3.46	0.96	0.355	0.67	-0.315	5.79876e-05	0.000215228	3UTR	N
FBgn0032105	FBtr0079817|FBgn0032105|2L|-	192.3	9251675	chr2L:9251472-9251876	62.99	43	0.59	47.59	67.07	0.42	46.25	8.98	0.84	31.27	5.79	0.84	0.505	0.84	-0.335	5.81847e-05	0.000215829	3UTR	N
FBgn0004876	FBtr0083716|FBgn0004876|3R|-	2213	19046460	chr3R:19045694-19047448	24.34	95.55	0.2	30.42	95.56	0.24	62.36	88.09	0.41	45.26	30.55	0.6	0.22	0.505	-0.285	5.90592e-05	0.000218942	3UTR	N
FBgn0000635	FBtr0070667|FBgn0000635|X|-	3621	4141753	chrX:4140175-4141954	44.74	201.72	0.18	99.95	167.04	0.37	74.37	133.81	0.36	79.1	32.53	0.71	0.275	0.535	-0.26	5.9741e-05	0.000221203	CDS	N
FBgn0015371	FBtr0087415|FBgn0015371|2R|+	589.9	15143653	chr2R:15141837-15144783	35.29	47.83	0.42	42.19	48.92	0.46	52.6	14.35	0.79	29.05	7.27	0.8	0.44	0.795	-0.355	6.15117e-05	0.000227078	3UTR	N
FBgn0039944	FBtr0113723|FBgn0039944|X|-	1104	23087029	chrX:23085731-23087230	43.02	140.24	0.23	45.79	129.4	0.26	66.78	78.7	0.46	40.96	35.73	0.53	0.245	0.495	-0.25	6.28594e-05	0.000231637	3UTR	Y
FBgn0042111	FBtr0085122|FBgn0042111|3R|-	517.7	27242839	chr3R:27242335-27243190	78.21	68.32	0.53	91.88	61.14	0.6	90.47	32.05	0.74	57.93	0	1	0.565	0.87	-0.305	6.52796e-05	0.000239981	CDS	N
FBgn0051636	FBtr0079324|FBgn0051636|2L|-	98.4	6656732	chr2L:6656459-6656933	41.78	20.25	0.67	46.31	33.19	0.58	94.16	5.38	0.95	42.36	10.36	0.8	0.625	0.875	-0.25	6.54049e-05	0.000240299	CDS	N
FBgn0033391	FBtr0088611|FBgn0033391|2R|-	777.5	9187903	chr2R:9186670-9188265	35.11	145.61	0.19	36.96	166.99	0.18	44.21	63.64	0.41	27.28	30.15	0.48	0.185	0.445	-0.26	6.67057e-05	0.00024464	3UTR	Y
FBgn0066304	FBtr0346040|FBgn0066304|X|+	436.8	19745196	chrX:19744755-19745898	79.7	79.3	0.5	95.88	82.58	0.54	75.34	27.21	0.73	45.51	4.97	0.9	0.52	0.815	-0.295	6.68086e-05	0.000244727	3UTR	Y
FBgn0032600	FBtr0329944|FBgn0032600|2L|+	569.6	16749684	chr2L:16749267-16753704	33.58	20.9	0.62	38.38	42.09	0.48	54.62	10.57	0.84	29.37	0	1	0.55	0.92	-0.37	6.6977e-05	0.000245198	3UTR	Y
FBgn0259994	FBtr0300465|FBgn0259994|X|-	112.5	5628738	chrX:5628221-5629024	33.38	18.96	0.64	31.56	23.64	0.57	30.87	0	1	22.59	0	1	0.605	1	-0.395	6.86705e-05	0.000251099	3UTR	Y
FBgn0250757	FBtr0290141|FBgn0250757|3R|+	448.7	25912798	chr3R:25912525-25913008	46.5	35.22	0.57	77.93	29.61	0.72	87.5	1.84	0.98	48.01	11.31	0.81	0.645	0.895	-0.25	6.93012e-05	0.000253256	3UTR	N
FBgn0004839	FBtr0088028|FBgn0004839|2R|-	508.7	12001724	chr2R:12001473-12002217	32.31	60.57	0.35	36.85	63.89	0.37	44.47	29.25	0.6	37.88	8.94	0.81	0.36	0.705	-0.345	7.39883e-05	0.000268949	3UTR	N
FBgn0050089	FBtr0340007|FBgn0050089|2R|+	222.9	15761116	chr2R:15760765-15762044	44.29	53.19	0.45	52.13	65.09	0.44	40.67	6.87	0.86	18.68	6.64	0.74	0.445	0.8	-0.355	7.75758e-05	0.000279845	CDS	N
FBgn0033987	FBtr0087409|FBgn0033987|2R|+	2389.3	14979959	chr2R:14978837-14980584	32.82	91.14	0.26	49.85	125.72	0.28	66.3	70.82	0.48	46.03	31.51	0.59	0.27	0.535	-0.265	8.08852e-05	0.000290932	3UTR	N
FBgn0053208	FBtr0082206|FBgn0053208|3R|-	8882.2	10018357	chr3R:10018243-10018558	75.51	61.23	0.55	86.11	54.04	0.61	76.5	18.2	0.81	48.21	4.38	0.92	0.58	0.865	-0.285	9.05308e-05	0.000322987	3UTR	Y
FBgn0025186	FBtr0071774|FBgn0025186|2R|+	234.7	22216522	chr2R:22216246-22217264	55.45	72.42	0.43	63.2	89.32	0.41	56.97	13.65	0.81	29.7	18.81	0.61	0.42	0.71	-0.29	9.4684e-05	0.000336442	3UTR	N
FBgn0261545	FBtr0310576|FBgn0261545|2R|+	664.8	12750717	chr2R:12750341-12751483	74.24	41.2	0.64	70.47	73.15	0.49	68.18	8.25	0.89	39.61	12.99	0.75	0.565	0.82	-0.255	9.53519e-05	0.00033862	3UTR	Y
FBgn0032790	FBtr0081285|FBgn0032790|2L|-	28.8	19488850	chr2L:19488691-19489212	11.22	17.1	0.4	19.42	15.7	0.55	28.96	0.33	0.99	19.08	1.9	0.91	0.475	0.95	-0.475	9.5544e-05	0.000339107	CDS	N
FBgn0260748	FBtr0302375|FBgn0260748|X|+	534.1	17135249	chrX:17134945-17135985	55.22	94.79	0.37	50.99	89.73	0.36	86.2	65.11	0.57	57.47	26.87	0.68	0.365	0.625	-0.26	0.000103087	0.000364497	3UTR	N
FBgn0020620	FBtr0087603|FBgn0020620|2R|-	191.8	13985437	chr2R:13984893-13985846	31.71	36.6	0.46	44.12	35.84	0.55	44.74	0	1	19.26	8.04	0.71	0.505	0.855	-0.35	0.000103112	0.000364497	3UTR	N
FBgn0259824	FBtr0333577|FBgn0259824|3L|+	632.4	15990977	chr3L:15990463-15992464	54.45	99.73	0.35	53.04	94.71	0.36	75.44	50.96	0.6	38.83	22	0.64	0.355	0.62	-0.265	0.000110784	0.0003905	3UTR	Y
FBgn0020912	FBtr0089391|FBgn0020912|3R|+	579.8	30929934	chr3R:30929135-30930682	34.53	43.53	0.44	44.22	61.12	0.42	45.26	24.94	0.64	34.06	0	1	0.43	0.82	-0.39	0.000111512	0.000392615	3UTR	N
FBgn0003464	FBtr0089679|FBgn0003464|X|+	333.9	21357539	chrX:21357257-21357912	71.15	42.77	0.62	80.1	99.73	0.45	108.12	51.66	0.68	67.87	7.8	0.9	0.535	0.79	-0.255	0.000113806	0.000399779	3UTR	N
FBgn0262127	FBtr0344383|FBgn0262127|3R|-	1156.9	14698977	chr3R:14697689-14699340	54.31	43.88	0.55	102.31	37.79	0.73	71.08	15.1	0.82	61.31	0	1	0.64	0.91	-0.27	0.000118216	0.000414092	CDS	N
FBgn0022338	FBtr0321263|FBgn0022338|3R|+	74.3	18982509	chr3R:18982308-18982749	26.97	30.42	0.47	32.59	36.48	0.47	41.87	8.29	0.83	25.29	4.39	0.85	0.47	0.84	-0.37	0.000141594	0.000491235	3UTR	Y
FBgn0034371	FBtr0301861|FBgn0034371|2R|-	927	18641111	chr2R:18640862-18641572	32.34	76.32	0.3	59.82	53.34	0.53	76.45	48.79	0.61	70.14	22.71	0.76	0.415	0.685	-0.27	0.000144064	0.000498964	3UTR	N
FBgn0039908	FBtr0300342|FBgn0039908|4|-	81.4	472022	chr4:471286-472520	19.43	15.7	0.55	21.85	8.57	0.72	34.13	0	1	26.43	0	1	0.635	1	-0.365	0.000144567	0.000500423	3UTR	N
FBgn0033479	FBtr0088431|FBgn0033479|2R|-	90.7	10065382	chr2R:10063712-10065644	20.99	33.17	0.39	23.59	33.28	0.41	26.68	4.74	0.85	14.9	2.2	0.87	0.4	0.86	-0.46	0.000147174	0.000508876	CDS	N
FBgn0038952	FBtr0084215|FBgn0038952|3R|+	164.1	22373445	chr3R:22373066-22375579	22.78	12.13	0.65	22.17	17.93	0.55	32.01	0	1	17.42	0.13	0.99	0.6	0.995	-0.395	0.000157365	0.000541078	CDS	N
FBgn0261545	FBtr0302644|FBgn0261545|2R|+	668.1	12750717	chr2R:12750338-12751483	74.3	41.18	0.64	70.49	72.53	0.49	68.21	8.21	0.89	39.61	12.85	0.76	0.565	0.825	-0.26	0.000165488	0.000567742	3UTR	Y
FBgn0029006	FBtr0086833|FBgn0029006|2R|+	474.9	17603244	chr2R:17602902-17603981	39.28	107.88	0.27	59.79	105.69	0.36	63.32	56	0.53	40.99	27.44	0.6	0.315	0.565	-0.25	0.000189433	0.000640623	3UTR	N
FBgn0260486	FBtr0332201|FBgn0260486|2L|-	50.4	7472992	chr2L:7472513-7473199	16.22	28.95	0.36	13.2	43.53	0.23	20.23	2.73	0.88	15.41	7.46	0.67	0.295	0.775	-0.48	0.000198143	0.000668612	3UTR	N
FBgn0050476	FBtr0087439|FBgn0050476|2R|+	21.5	14753158	chr2R:14752946-14753269	21.5	11.75	0.65	34.52	19.01	0.64	40.41	0	1	17.08	0	1	0.645	1	-0.355	0.000204546	0.000688709	3UTR	N
FBgn0010051	FBtr0344265|FBgn0010051|3R|+	701.7	5538904	chr3R:5538085-5539411	35.65	50.09	0.42	38.42	52.5	0.42	56.55	24.29	0.7	31.88	8.52	0.79	0.42	0.745	-0.325	0.000205052	0.000690036	3UTR	Y
FBgn0033121	FBtr0345802|FBgn0033121|2R|-	266.4	6972318	chr2R:6971996-6972729	41.76	68.85	0.38	39.34	78.41	0.33	39.36	16.68	0.7	25.75	15.23	0.63	0.355	0.665	-0.31	0.000216822	0.000728451	CDS	N
FBgn0028708	FBtr0081969|FBgn0028708|3R|+	416.1	9051754	chr3R:9051187-9052231	38.51	86.03	0.31	44.12	87.86	0.33	54.49	39.4	0.58	37.21	23.35	0.61	0.32	0.595	-0.275	0.000229893	0.000769849	3UTR	N
FBgn0000287	FBtr0080235|FBgn0000287|2L|+	79.3	11373152	chr2L:11372856-11373397	55.47	32.99	0.63	50.94	50.21	0.5	34.47	0	1	17.62	4.89	0.78	0.565	0.89	-0.325	0.000237502	0.000794036	CDS	Y
FBgn0030892	FBtr0089576|FBgn0030892|X|-	71.6	18088867	chrX:18088725-18089231	35.94	20.33	0.64	59.64	17.65	0.77	47.76	0	1	20.77	0	1	0.705	1	-0.295	0.000238986	0.0007977	3UTR	N
FBgn0260858	FBtr0071093|FBgn0260858|X|+	767.7	7921217	chrX:7920890-7921966	61.01	112.32	0.35	95.83	101.51	0.49	81.61	61.22	0.57	59.67	16.59	0.78	0.42	0.675	-0.255	0.00026456	0.000878023	CDS	N
FBgn0038301	FBtr0083139|FBgn0038301|3R|-	87.4	15211638	chr3R:15211347-15212207	19.67	8.71	0.69	18.14	21.47	0.46	35.37	0	1	17.63	2.89	0.86	0.575	0.93	-0.355	0.000269688	0.000893885	CDS	N
FBgn0032618	FBtr0080947|FBgn0032618|2L|+	1004.3	16886172	chr2L:16885796-16886319	49.46	63.56	0.44	56.11	82.68	0.4	62.03	30.95	0.67	45.21	20.07	0.69	0.42	0.68	-0.26	0.000299969	0.000990523	3UTR	N
FBgn0030336	FBtr0073607|FBgn0030336|X|-	631.2	11809926	chrX:11809355-11810463	37.31	91.62	0.29	45.49	103.16	0.31	62.75	63.87	0.5	35.23	19.6	0.64	0.3	0.57	-0.27	0.000304371	0.00100345	3UTR	Y
FBgn0051163	FBtr0084197|FBgn0051163|3R|+	456.5	22294191	chr3R:22293459-22294932	57.6	38.47	0.6	75.42	43.26	0.64	44.96	8.94	0.83	35.21	0	1	0.62	0.915	-0.295	0.000327402	0.00107136	3UTR	Y
FBgn0016930	FBtr0089290|FBgn0016930|2L|-	443.7	14185333	chr2L:14184478-14187153	17.57	66.49	0.21	21.65	69.05	0.24	33.61	38.46	0.47	22.13	11.51	0.66	0.225	0.565	-0.34	0.000337484	0.00110084	3UTR	N
FBgn0042693	FBtr0290320|FBgn0042693|3R|+	187.4	18178228	chr3R:18177903-18178605	42.82	62.59	0.41	45.83	76.6	0.37	63.66	17.62	0.78	26.97	27.16	0.5	0.39	0.64	-0.25	0.000358668	0.00116501	3UTR	N
FBgn0016131	FBtr0087102|FBgn0016131|2R|+	719.8	16585291	chr2R:16584952-16585448	40.69	53.04	0.43	57.02	40.06	0.59	90.34	41.89	0.68	70.9	10.32	0.87	0.51	0.775	-0.265	0.000393229	0.00127325	3UTR	N
FBgn0051324	FBtr0084985|FBgn0051324|3R|+	61.5	26129639	chr3R:26129004-26130190	27.56	38.47	0.42	24.81	49.44	0.33	28.42	13.38	0.68	21.07	2.34	0.9	0.375	0.79	-0.415	0.000435247	0.00139522	3UTR	Y
FBgn0261823	FBtr0087493|FBgn0261823|2R|+	211.3	14511570	chr2R:14511005-14512493	27.22	49.99	0.35	45.78	24.95	0.65	46.33	7.95	0.85	27.03	9.56	0.74	0.5	0.795	-0.295	0.000440873	0.00141047	3UTR	N
FBgn0040397	FBtr0070181|FBgn0040397|X|-	802.6	1074758	chrX:1073906-1076300	42.34	41.5	0.51	63.69	16.88	0.79	59.72	11.72	0.84	42.61	0	1	0.65	0.92	-0.27	0.000496231	0.00157451	3UTR	N
FBgn0005427	FBtr0089441|FBgn0005427|X|-	266.2	270454	chrX:269611-271209	25.18	53	0.32	20.66	77.22	0.21	45.49	33.37	0.58	20.78	24.38	0.46	0.265	0.52	-0.255	0.000510843	0.00161837	3UTR	Y
FBgn0033523	FBtr0330615|FBgn0033523|2R|-	197.8	10436788	chr2R:10436598-10437019	54.58	50.12	0.52	42.22	83.5	0.34	60.01	45.87	0.57	57.38	11.92	0.83	0.43	0.7	-0.27	0.000559126	0.00175662	CDS	N
FBgn0005586	FBtr0088257|FBgn0005586|2R|-	1277.8	10723730	chr2R:10721335-10723956	36.63	8.78	0.81	38.23	19.67	0.66	43.85	0	1	24.09	0	1	0.735	1	-0.265	0.000559325	0.00175662	3UTR	N
FBgn0050033	FBtr0303156|FBgn0050033|2R|+	326.5	11292965	chr2R:11292710-11293161	21.91	32.94	0.4	18.71	48.5	0.28	36.64	7.12	0.84	13.69	13.32	0.51	0.34	0.675	-0.335	0.00056301	0.00176639	3UTR	N
FBgn0005427	FBtr0332976|FBgn0005427|X|-	274.3	270455	chrX:269592-271209	25.98	52.24	0.33	21.83	76.09	0.22	46.2	32.69	0.59	21.84	23.34	0.48	0.275	0.535	-0.26	0.00059776	0.00186309	3UTR	Y
FBgn0032938	FBtr0330678|FBgn0032938|2L|+	191.1	21281656	chr2L:21281396-21282514	33.54	67.32	0.33	38.6	102.46	0.27	48.86	59.81	0.45	38.77	10.36	0.79	0.3	0.62	-0.32	0.000599356	0.00186712	3UTR	Y
FBgn0053156	FBtr0087681|FBgn0053156|2R|-	53.4	13548649	chr2R:13548244-13548894	21.07	30.83	0.41	28.08	36.98	0.43	39.56	14.05	0.74	21.15	3.12	0.87	0.42	0.805	-0.385	0.000620087	0.00192921	CDS	N
FBgn0051635	FBtr0331187|FBgn0051635|2L|-	201.2	6634468	chr2L:6632798-6635406	27.64	44.97	0.38	29.99	70.83	0.3	37.31	27.26	0.58	27.24	9.24	0.75	0.34	0.665	-0.325	0.000620227	0.00192921	3UTR	Y
FBgn0029895	FBtr0070959|FBgn0029895|X|+	131.3	6717080	chrX:6715989-6719389	7.62	16.12	0.32	10.61	18.3	0.37	17.79	5.33	0.77	13.3	0	1	0.345	0.885	-0.54	0.000623336	0.00193693	3UTR	N
FBgn0019650	FBtr0339509|FBgn0019650|4|+	100.5	1006326	chr4:1006066-1007922	11.44	51.74	0.18	8.69	72.95	0.11	15.3	15.5	0.5	9.36	9.45	0.5	0.145	0.5	-0.355	0.000632867	0.00196358	3UTR	N
FBgn0032666	FBtr0081036|FBgn0032666|2L|+	367.4	18128675	chr2L:18128474-18129862	69.19	46.27	0.6	67.74	79.24	0.46	54.52	20.21	0.73	28.74	0.97	0.97	0.53	0.85	-0.32	0.00064519	0.00199879	CDS	N
FBgn0050100	FBtr0087140|FBgn0050100|2R|+	116.4	16292117	chr2R:16291774-16292264	29.4	30.7	0.49	40.02	34.31	0.54	64.91	11.72	0.85	30.16	10.51	0.74	0.515	0.795	-0.28	0.000654015	0.00202105	CDS	N
FBgn0038603	FBtr0083589|FBgn0038603|3R|-	703.4	18303572	chr3R:18303279-18304062	61.03	68.73	0.47	61.87	71.01	0.47	52.55	34.67	0.6	41.23	0	1	0.47	0.8	-0.33	0.000672783	0.00207489	3UTR	N
FBgn0033086	FBtr0086115|FBgn0033086|2R|+	108.3	6669881	chr2R:6669492-6670076	32.97	32.94	0.5	42.17	28.88	0.59	50.15	17.69	0.74	40.83	0	1	0.545	0.87	-0.325	0.000683719	0.00210144	CDS	N
FBgn0001138	FBtr0081808|FBgn0001138|3R|-	207.2	8148103	chr3R:8147368-8148964	11.68	29.32	0.28	22.92	21.57	0.52	52.17	11.84	0.81	29.51	15.28	0.66	0.4	0.735	-0.335	0.000729016	0.00222928	3UTR	N
FBgn0032050	FBtr0343426|FBgn0032050|2L|-	292.7	8509560	chr2L:8509069-8510178	22.76	101.45	0.18	38.94	104.21	0.27	29.74	58.21	0.34	34.99	16.78	0.68	0.225	0.51	-0.285	0.000741727	0.00226598	CDS	N
FBgn0032938	FBtr0346464|FBgn0032938|2L|+	210	21281658	chr2L:21281396-21282790	28.21	72.37	0.28	34.46	106.22	0.24	43.35	65.06	0.4	35.23	13.82	0.72	0.26	0.56	-0.3	0.00076312	0.00232557	3UTR	Y
FBgn0032391	FBtr0342581|FBgn0032391|2L|+	178.1	11991776	chr2L:11991575-11992571	23	25.29	0.48	30.78	0.69	0.98	40.39	0	1	14.83	0	1	0.73	1	-0.27	0.000799516	0.00243192	CDS	Y
FBgn0034087	FBtr0087242|FBgn0034087|2R|+	307.2	16193197	chr2R:16192845-16194062	39.2	66.35	0.37	35.22	89.01	0.28	52.24	28.64	0.65	25.31	23.36	0.52	0.325	0.585	-0.26	0.000823154	0.00249251	3UTR	N
FBgn0000024	FBtr0300486|FBgn0000024|3R|-	436.3	13229084	chr3R:13228242-13229770	16.35	45.44	0.26	28.61	58.77	0.33	39.76	23.33	0.63	22.5	18.26	0.55	0.295	0.59	-0.295	0.000848226	0.00255962	3UTR	N
FBgn0261562	FBtr0302730|FBgn0261562|3L|+	42.7	1806563	chr3L:1806236-1806819	22.45	24.16	0.48	45.95	0	1	42.84	0	1	23.48	0.39	0.98	0.74	0.99	-0.25	0.000940606	0.00281771	CDS	N
FBgn0259977	FBtr0086143|FBgn0259977|2R|-	40.4	6677343	chr2R:6677001-6677834	17.81	21.07	0.46	14.81	19.34	0.43	31.36	3.59	0.9	12.32	4.01	0.75	0.445	0.825	-0.38	0.000995848	0.00296446	CDS	N
FBgn0032391	FBtr0080286|FBgn0032391|2L|+	197.5	11991776	chr2L:11991575-11992848	24.02	24.27	0.5	34.38	0	1	40.39	0	1	17.32	0	1	0.75	1	-0.25	0.000999369	0.00297008	CDS	Y
FBgn0034471	FBtr0086327|FBgn0034471|2R|+	344.1	19712814	chr2R:19712510-19712932	49.16	25	0.66	35.07	15.18	0.7	46.39	3.45	0.93	30.27	1.89	0.94	0.68	0.935	-0.255	0.00104239	0.00308958	CDS	N
FBgn0010438	FBtr0083277|FBgn0010438|3R|-	754	16204335	chr3R:16204256-16204536	49.17	59.22	0.45	46.5	70.93	0.4	48.83	29.37	0.62	44.93	14.95	0.75	0.425	0.685	-0.26	0.00116991	0.00342963	CDS	N
FBgn0002283	FBtr0307336|FBgn0002283|3L|+	132.8	16589850	chr3L:16589649-16590059	37.64	39.17	0.49	64.74	41.68	0.61	76	18.74	0.8	33.65	7.38	0.82	0.55	0.81	-0.26	0.00125551	0.00367008	3UTR	N
FBgn0002521	FBtr0089204|FBgn0002521|4|-	191.5	1172776	chr4:1172469-1173030	27.26	25.8	0.51	34.61	17.22	0.67	79.03	13.48	0.85	41.72	8.06	0.84	0.59	0.845	-0.255	0.00134568	0.00390958	3UTR	N
FBgn0038853	FBtr0084036|FBgn0038853|3R|-	95.2	21083692	chr3R:21083043-21084070	18.75	18.92	0.5	29.86	24.73	0.55	31.84	8.84	0.78	26.48	0	1	0.525	0.89	-0.365	0.00136825	0.00396579	3UTR	N
FBgn0029711	FBtr0070701|FBgn0029711|X|-	379.2	4546340	chrX:4545280-4546824	19.18	49.94	0.28	32.88	74.37	0.31	42.11	22.46	0.65	30.19	34.3	0.47	0.295	0.56	-0.265	0.00141106	0.00406503	3UTR	N
FBgn0051040	FBtr0085509|FBgn0051040|3R|-	129.6	29931167	chr3R:29930551-29931724	32.55	35.7	0.48	30.25	26.41	0.53	40.47	7.25	0.85	23.79	7	0.77	0.505	0.81	-0.305	0.00146121	0.00419189	CDS	N
FBgn0000320	FBtr0079335|FBgn0000320|2L|-	249.8	6527848	chr2L:6527447-6528191	19.52	47.23	0.29	28.1	71.31	0.28	42.88	31.28	0.58	20.7	18.83	0.52	0.285	0.55	-0.265	0.00148057	0.00423954	3UTR	N
FBgn0051324	FBtr0333925|FBgn0051324|3R|+	82.3	26129639	chr3R:26129004-26130674	15.85	50.18	0.24	18.07	56.19	0.24	21.35	20.44	0.51	15.71	7.69	0.67	0.24	0.59	-0.35	0.00155577	0.00444454	3UTR	Y
FBgn0032587	FBtr0337091|FBgn0032587|2L|-	2886.1	16509499	chr2L:16508078-16511446	38.94	95.93	0.29	70.01	96.72	0.42	55.41	74.44	0.43	55.57	10.29	0.84	0.355	0.635	-0.28	0.00164094	0.00466953	3UTR	N
FBgn0085390	FBtr0308589|FBgn0085390|2R|-	83	7836707	chr2R:7835518-7836912	12.2	20.14	0.38	13.41	27.02	0.33	26.78	9.02	0.75	13.34	4.81	0.74	0.355	0.745	-0.39	0.00165543	0.00470744	3UTR	N
FBgn0040373	FBtr0340207|FBgn0040373|X|-	225.5	244373	chrX:243954-245009	24.43	39.14	0.38	30.88	35.16	0.47	43.42	30.01	0.59	37.93	2.6	0.94	0.425	0.765	-0.34	0.00169672	0.00481597	3UTR	N
FBgn0033155	FBtr0089021|FBgn0033155|2R|-	337.5	7273286	chr2R:7272533-7274889	47.74	36.17	0.57	55.11	37.92	0.59	56.26	19.68	0.74	35.56	0	1	0.58	0.87	-0.29	0.00171467	0.00485352	CDS	N
FBgn0024991	FBtr0070481|FBgn0024991|X|+	98.6	2717227	chrX:2716766-2717638	23.16	23.52	0.5	14	57.74	0.2	22.73	8.23	0.73	14.84	9.07	0.62	0.35	0.675	-0.325	0.00171992	0.00486391	3UTR	N
FBgn0028527	FBtr0080528|FBgn0028527|2L|+	354.1	13670639	chr2L:13670438-13671247	36.26	60.69	0.37	33.99	92.29	0.27	36.88	27.71	0.57	23.98	14.91	0.62	0.32	0.595	-0.275	0.00173457	0.00489635	CDS	N
FBgn0038721	FBtr0083805|FBgn0038721|3R|-	114.4	19633951	chr3R:19633418-19634152	17.19	27.45	0.39	19.37	24.37	0.44	48.64	16.4	0.75	32	12.18	0.72	0.415	0.735	-0.32	0.00175738	0.00494715	CDS	N
FBgn0050148	FBtr0342706|FBgn0050148|2R|-	1923.4	20547228	chr2R:20546595-20547658	36.04	115.64	0.24	30.55	154.49	0.17	33.16	70.31	0.32	23.12	15.61	0.6	0.205	0.46	-0.255	0.00178566	0.00501988	CDS	N
FBgn0023407	FBtr0080513|FBgn0023407|2L|-	818.7	13504297	chr2L:13502656-13506683	29.19	87.24	0.25	46.86	85.33	0.35	50.75	57.01	0.47	33.27	18.42	0.64	0.3	0.555	-0.255	0.00190829	0.00531855	3UTR	N
FBgn0027453	FBtr0080181|FBgn0027453|2L|-	179.5	10854914	chr2L:10854435-10855457	26.82	34.42	0.44	45.29	24.84	0.65	38.46	9.24	0.81	26	2.31	0.92	0.545	0.865	-0.32	0.00193902	0.0053993	3UTR	N
FBgn0261963	FBtr0079093|FBgn0261963|2L|+	305.6	5466807	chr2L:5465894-5467610	16.35	18.28	0.47	11.55	55.57	0.17	28.8	6.45	0.82	10.71	17.42	0.38	0.32	0.6	-0.28	0.00196731	0.00546572	3UTR	N
FBgn0003285	FBtr0070562|FBgn0003285|X|-	828.7	2953404	chrX:2951832-2954530	32.65	64.81	0.33	29.48	81.86	0.26	38.36	34.68	0.53	22.58	15.27	0.6	0.295	0.565	-0.27	0.00199425	0.00553558	3UTR	N
FBgn0037188	FBtr0078530|FBgn0037188|3L|+	167.2	22748178	chr3L:22747432-22748614	27.22	26.66	0.51	49.95	18.32	0.73	54.5	13.48	0.8	41.61	0	1	0.62	0.9	-0.28	0.00202999	0.00562467	3UTR	N
FBgn0051176	FBtr0084114|FBgn0051176|3R|-	62.6	21672848	chr3R:21672303-21673056	10.68	40.13	0.21	16.72	41.44	0.29	42.7	32.9	0.56	21.32	23.47	0.48	0.25	0.52	-0.27	0.00213309	0.00588884	3UTR	N
FBgn0013759	FBtr0330368|FBgn0013759|3R|-	2573.6	21786108	chr3R:21785762-21786862	32.72	107.71	0.23	84.65	74.89	0.53	69.76	71.55	0.49	56.92	17.14	0.77	0.38	0.63	-0.25	0.00225509	0.00620099	3UTR	N
FBgn0083956	FBtr0343018|FBgn0083956|X|+	542.3	21140021	chrX:21139267-21140951	29.73	93.22	0.24	39.86	101.25	0.28	41.57	55.38	0.43	23.43	15.41	0.6	0.26	0.515	-0.255	0.00254618	0.00693646	CDS	N
FBgn0034708	FBtr0071771|FBgn0034708|2R|+	595.8	22189589	chr2R:22189114-22189817	58.11	73.45	0.44	56.78	97.93	0.37	79.33	78.83	0.5	56.05	13.49	0.81	0.405	0.655	-0.25	0.00256433	0.00697972	3UTR	N
FBgn0027532	FBtr0078486|FBgn0027532|3L|-	80.8	22067604	chr3L:22067270-22067847	27.59	40.02	0.41	33.49	47.37	0.41	37.18	27.7	0.57	29.15	0.76	0.97	0.41	0.77	-0.36	0.00260511	0.00708449	3UTR	N
FBgn0013762	FBtr0087350|FBgn0013762|2R|-	73	15569927	chr2R:15569528-15570295	11.06	75.21	0.13	15.11	52.15	0.22	16.06	20.83	0.44	13.25	12.35	0.52	0.175	0.48	-0.305	0.0027941	0.00754517	3UTR	N
FBgn0010382	FBtr0080775|FBgn0010382|2L|-	286.6	15728551	chr2L:15727784-15729156	20.39	20.65	0.5	28.93	28.91	0.5	31.3	4.91	0.86	16.55	4.42	0.79	0.5	0.825	-0.325	0.00283532	0.00764644	3UTR	N
FBgn0013263	FBtr0075705|FBgn0013263|3L|-	630.4	14751266	chr3L:14750242-14751775	38.14	66.95	0.36	43.67	59.1	0.42	51.44	37.53	0.58	34.2	13.99	0.71	0.39	0.645	-0.255	0.0028612	0.00770274	CDS	N
FBgn0011474	FBtr0082929|FBgn0011474|3R|+	2005.2	14318709	chr3R:14316939-14319692	78.35	68.95	0.53	54.48	83.98	0.39	59.2	45.09	0.57	46.87	6.41	0.88	0.46	0.725	-0.265	0.00289397	0.00778757	CDS	Y
FBgn0034007	FBtr0087393|FBgn0034007|2R|-	26.8	15297589	chr2R:15296764-15297919	14.2	11.1	0.56	14.64	18.46	0.44	30.58	6.1	0.83	19.58	0	1	0.5	0.915	-0.415	0.00298882	0.00800785	CDS	N
FBgn0002932	FBtr0300414|FBgn0002932|3R|-	62.5	9021673	chr3R:9020723-9022044	17.63	28.67	0.38	19.75	16.47	0.55	37.32	6.12	0.86	13.19	7.13	0.65	0.465	0.755	-0.29	0.00317803	0.00845601	3UTR	N
FBgn0037606	FBtr0334318|FBgn0037606|3R|+	159.7	8667312	chr3R:8666914-8667772	10.58	28.58	0.27	12.14	55.66	0.18	22.08	25.64	0.46	16.21	11.97	0.58	0.225	0.52	-0.295	0.00325361	0.00862984	3UTR	Y
FBgn0259834	FBtr0344324|FBgn0259834|X|-	56.1	19311293	chrX:19310513-19311630	6.81	36.82	0.16	6.09	44.82	0.12	15.36	21.76	0.41	9.38	7.2	0.57	0.14	0.49	-0.35	0.00373451	0.00977218	3UTR	N
FBgn0086558	FBtr0070933|FBgn0086558|X|-	3.10276e+07	6278516	chrX:6276977-6278753	5522.97	0	1	6953.09	0	1	1586.23	3147.06	0.34	882.3	1312.61	0.4	1	0.37	0.63	0	0	CDS	N
FBgn0031248	FBtr0078099|FBgn0031248|2L|-	5.25746e+06	318912	chr2L:318362-319259	2029.78	411.62	0.83	2021.85	564.09	0.78	3845.54	6978.97	0.36	2100.49	3027.65	0.41	0.805	0.385	0.42	0	0	CDS	N
FBgn0010409	FBtr0086947|FBgn0010409|2R|-	3700995	17546656	chr2R:17546406-17546986	7404.78	477.69	0.94	9388.37	0	1	6061.17	6321.86	0.49	3422.8	1804.59	0.65	0.97	0.57	0.4	0	0	CDS	N
FBgn0037724	FBtr0082101|FBgn0037724|3R|-	12257966	9645307	chr3R:9644978-9646154	5043.84	1102.24	0.82	6589.11	211.65	0.97	3845.03	4577.27	0.46	2510.41	1644	0.6	0.895	0.53	0.365	0	0	CDS	N
FBgn0000640	FBtr0343429|FBgn0000640|2L|+	2.39021e+07	9427566	chr2L:9427319-9427801	28089.6	1240.5	0.96	30288.7	0	1	15104.1	10753	0.58	8948.84	4616.31	0.66	0.98	0.62	0.36	0	0	CDS	Y
FBgn0003356	FBtr0085512|FBgn0003356|3R|-	278484388	29924220	chr3R:29923754-29924615	19953.4	8132.16	0.71	18933	5921.9	0.76	29161.2	39436.1	0.43	14418.5	20509.5	0.41	0.735	0.42	0.315	0	0	CDS	N
FBgn0038645	FBtr0083686|FBgn0038645|3R|-	269449	18725975	chr3R:18725399-18726259	3280.64	0	1	3642.69	0	1	2753.93	1850.63	0.6	1712.05	494.62	0.78	1	0.69	0.31	0	0	CDS	N
FBgn0015222	FBtr0085635|FBgn0015222|3R|-	2.69175e+06	30386395	chr3R:30385573-30386596	3438.31	0	1	3665.23	0	1	7526.54	3453.12	0.69	3902.58	957.09	0.8	1	0.745	0.255	0	0	CDS	N
FBgn0000640	FBtr0079808|FBgn0000640|2L|+	2.44459e+07	9427620	chr2L:9427319-9427835	23454.4	6517.06	0.78	26093.7	4157.49	0.86	13165.3	11099	0.54	7810.02	5110.9	0.6	0.82	0.57	0.25	0	0	CDS	Y
FBgn0026250	FBtr0083572|FBgn0026250|3R|+	321294	18281938	chr3R:18281694-18282484	2645.44	559.9	0.83	2992.72	57.6	0.98	2932.48	2920.2	0.5	1694.05	983.41	0.63	0.905	0.565	0.34	3.89084e-264	5.85049e-262	3UTR	N
FBgn0039678	FBtr0339147|FBgn0039678|3R|+	55846.8	29672024	chr3R:29671823-29672285	952.14	0	1	1134.68	0	1	1068.45	806.23	0.57	410.42	301.01	0.58	1	0.575	0.425	1.58086e-172	1.62433e-170	CDS	Y
FBgn0000043	FBtr0086029|FBgn0000043|2R|-	190266	6015102	chr2R:6013910-6015422	2390.23	416.47	0.85	2202.84	710.7	0.76	1785.7	2081.12	0.46	824.64	718.88	0.53	0.805	0.495	0.31	3.77444e-141	3.57991e-139	CDS	N
FBgn0028855	FBtr0080656|FBgn0028855|2L|+	44597.6	14713165	chr2L:14712825-14713298	538.93	0	1	691.88	0	1	228.8	379.45	0.38	143.32	198.58	0.42	1	0.4	0.6	2.82753e-136	2.60175e-134	3UTR	Y
FBgn0039562	FBtr0085254|FBgn0039562|3R|+	143392	27951484	chr3R:27950928-27952051	1263.85	0	1	1472.73	0	1	1499.26	697.95	0.68	775.18	180.49	0.81	1	0.745	0.255	2.93611e-134	2.66193e-132	CDS	N
FBgn0032538	FBtr0080558|FBgn0032538|2L|-	697553	13933146	chr2L:13932559-13933796	1517.28	579.88	0.72	1605.98	655.79	0.71	2332.67	3647.19	0.39	1320.73	1115.22	0.54	0.715	0.465	0.25	1.16705e-104	8.26999e-103	CDS	N
FBgn0033902	FBtr0087579|FBgn0033902|2R|-	27580.1	14163935	chr2R:14163066-14164136	626.28	82.58	0.88	704.31	49.4	0.93	496.56	683.82	0.42	255.27	334.98	0.43	0.905	0.425	0.48	4.51172e-101	2.99083e-99	CDS	N
FBgn0027611	FBtr0080030|FBgn0027611|2L|+	26180.5	10462167	chr2L:10461844-10462472	933.32	81.42	0.92	1075.24	0	1	554.62	512.71	0.52	331.16	164.23	0.67	0.96	0.595	0.365	2.18419e-100	1.4325e-98	CDS	N
FBgn0032075	FBtr0079755|FBgn0032075|2L|+	25302.2	8939349	chr2L:8939116-8939725	588.57	100.78	0.85	582.28	107.17	0.84	923.32	1315.65	0.41	473	376.62	0.56	0.845	0.485	0.36	5.49006e-75	2.77428e-73	CDS	N
FBgn0025643	FBtr0301059|FBgn0025643|X|+	219385	2922724	chrX:2922416-2923468	1568.69	398.94	0.8	1823.03	289.32	0.86	1170.45	1018.12	0.53	668.14	423.82	0.61	0.83	0.57	0.26	9.65841e-73	4.65188e-71	CDS	N
FBgn0039678	FBtr0085450|FBgn0039678|3R|+	64472	29672071	chr3R:29671823-29672334	777.15	169.32	0.82	943.32	216.28	0.81	800.48	982.14	0.45	334.35	336.73	0.5	0.815	0.475	0.34	5.22229e-71	2.47657e-69	CDS	Y
FBgn0028855	FBtr0343706|FBgn0028855|2L|+	79732	14713027	chr2L:14712825-14713118	648.34	0	1	890.71	0	1	506.51	254.55	0.67	320.39	88.66	0.78	1	0.725	0.275	2.70109e-70	1.27116e-68	3UTR	Y
FBgn0014868	FBtr0071344|FBgn0014868|X|-	18982.8	9158014	chrX:9156929-9158215	557.72	199.35	0.74	559.94	114.72	0.83	479.56	689.09	0.41	219.71	381.31	0.37	0.785	0.39	0.395	6.68097e-56	2.62345e-54	CDS	N
FBgn0038771	FBtr0083836|FBgn0038771|3R|-	120687	20056690	chr3R:20056418-20057374	762.73	56.16	0.93	855.91	4.54	0.99	624.24	363.44	0.63	324.5	90.06	0.78	0.96	0.705	0.255	4.15319e-55	1.60028e-53	CDS	N
FBgn0031264	FBtr0078076|FBgn0031264|2L|-	7507.9	562503	chr2L:560568-563189	343.63	1.97	0.99	369.24	0	1	128.59	140.37	0.48	67.28	52.26	0.56	0.995	0.52	0.475	4.90292e-53	1.7992e-51	CDS	Y
FBgn0034258	FBtr0086836|FBgn0034258|2R|+	110122	17667720	chr2R:17666222-17669178	1082.65	285.52	0.79	1089.75	419.13	0.72	761.47	910.77	0.46	403.59	383.97	0.51	0.755	0.485	0.27	4.9025e-51	1.71727e-49	CDS	N
FBgn0030160	FBtr0071392|FBgn0030160|X|+	624040	9884860	chrX:9884442-9885044	1009.92	872.19	0.54	1107.41	530.83	0.68	574.19	1248.29	0.32	278	414.9	0.4	0.61	0.36	0.25	2.02643e-46	6.43967e-45	CDS	N
FBgn0025638	FBtr0070122|FBgn0025638|X|+	74410.8	647904	chrX:647703-648148	821.28	651.07	0.56	834.61	581.41	0.59	612.97	1450.17	0.3	294.48	553.27	0.35	0.575	0.325	0.25	6.01108e-46	1.8437e-44	CDS	N
FBgn0029161	FBtr0079217|FBgn0029161|2L|-	23461.7	6047422	chr2L:6046654-6047934	306.9	1.8	0.99	392.68	0	1	242.4	209.01	0.54	162.18	33.84	0.83	0.995	0.685	0.31	1.70836e-45	5.21388e-44	CDS	Y
FBgn0031450	FBtr0089750|FBgn0031450|2L|+	11078	2742458	chr2L:2741559-2743377	464.23	14.15	0.97	410.3	74.58	0.85	207.41	279.21	0.43	125.99	94.61	0.57	0.91	0.5	0.41	4.43714e-45	1.32791e-43	CDS	N
FBgn0002645	FBtr0085875|FBgn0002645|3R|-	6148.7	32058222	chr3R:32057016-32059145	328.92	0	1	382.45	0	1	239.92	153.81	0.61	134.85	59.72	0.69	1	0.65	0.35	8.78027e-43	2.50604e-41	CDS	Y
FBgn0037370	FBtr0078721|FBgn0037370|3R|+	171830	5737481	chr3R:5737005-5738013	961.41	444.87	0.68	1018.33	511.06	0.67	828.86	1015.74	0.45	357.03	562.79	0.39	0.675	0.42	0.255	5.25855e-40	1.40342e-38	CDS	N
FBgn0011305	FBtr0080079|FBgn0011305|2L|-	34338.2	10263018	chr2L:10262641-10263554	119.23	53.03	0.69	284.87	21.91	0.93	120.99	319.71	0.27	81.79	125.95	0.39	0.81	0.33	0.48	3.43974e-38	8.7628e-37	CDS	N
FBgn0030151	FBtr0336922|FBgn0030151|X|+	7302.3	9781381	chrX:9781159-9781921	516.27	74.07	0.87	527.92	65.57	0.89	554.29	448.66	0.55	265.63	171.6	0.61	0.88	0.58	0.3	6.04266e-38	1.52053e-36	CDS	Y
FBgn0030151	FBtr0089384|FBgn0030151|X|+	7295.8	9781381	chrX:9781159-9781918	516.72	73.62	0.88	527.98	65.5	0.89	555.64	447.31	0.55	265.88	171.35	0.61	0.885	0.58	0.305	1.17692e-37	2.94946e-36	CDS	Y
FBgn0037298	FBtr0078829|FBgn0037298|3R|-	3701.4	5222796	chr3R:5221632-5223146	294.95	0	1	313.29	0	1	278.76	187.83	0.6	158.16	36.59	0.81	1	0.705	0.295	3.62989e-37	9.06004e-36	CDS	N
FBgn0034225	FBtr0086926|FBgn0034225|2R|+	19819.1	17481623	chr2R:17481375-17482118	271.44	230.47	0.54	295.11	223.51	0.57	353.53	1224.82	0.22	239.6	632.26	0.27	0.555	0.245	0.31	2.27897e-35	5.30184e-34	CDS	N
FBgn0033636	FBtr0088094|FBgn0033636|2R|-	4933.4	11579782	chr2R:11579517-11579983	234.16	159.34	0.6	334.85	7.14	0.98	171.77	377.77	0.31	92.25	128.45	0.42	0.79	0.365	0.425	1.53644e-33	3.41955e-32	3UTR	N
FBgn0000422	FBtr0081166|FBgn0000422|2L|-	21766.9	19117093	chr2L:19116570-19118128	563.89	254.42	0.69	618.21	269.57	0.7	383.35	629.16	0.38	200.64	255.75	0.44	0.695	0.41	0.285	1.13659e-32	2.48478e-31	CDS	N
FBgn0031264	FBtr0332342|FBgn0031264|2L|-	10492.3	561776	chr2L:560568-563347	312.28	20.49	0.94	341.83	0	1	97.97	98.64	0.5	51.3	41.41	0.55	0.97	0.525	0.445	1.3373e-32	2.90298e-31	CDS	Y
FBgn0001215	FBtr0085298|FBgn0001215|3R|+	15471.1	28604532	chr3R:28604061-28605095	418.17	129.78	0.76	530.66	68.54	0.89	404.8	484.52	0.46	279.88	166.33	0.63	0.825	0.545	0.28	1.94102e-32	4.18405e-31	3UTR	N
FBgn0034031	FBtr0087337|FBgn0034031|2R|+	6557	15562174	chr2R:15561815-15562436	236.58	36.49	0.87	379.29	0	1	488.02	443.93	0.52	379.92	93.47	0.8	0.935	0.66	0.275	2.24043e-32	4.77933e-31	CDS	N
FBgn0031791	FBtr0079243|FBgn0031791|2L|+	77520.4	6256462	chr2L:6255859-6256715	752.88	461.34	0.62	859.98	372.43	0.7	293.27	593.24	0.33	198.8	226.3	0.47	0.66	0.4	0.26	3.3541e-32	7.10584e-31	CDS	N
FBgn0033207	FBtr0088943|FBgn0033207|2R|-	966.7	7670722	chr2R:7670327-7670930	221.08	0	1	249.96	0	1	98.52	108.36	0.48	60.62	17.58	0.78	1	0.63	0.37	9.53057e-32	2.00532e-30	CDS	N
FBgn0030151	FBtr0089385|FBgn0030151|X|+	11817.7	9781427	chrX:9781159-9782094	449.04	140.07	0.76	487.97	93.71	0.84	451.16	510.65	0.47	233.22	184.97	0.56	0.8	0.515	0.285	3.4583e-30	7.01329e-29	CDS	Y
FBgn0031668	FBtr0079037|FBgn0031668|2L|-	1418.8	5010411	chr2L:5009931-5010673	187.44	0	1	203.87	0	1	251.17	210.72	0.54	144.68	28.68	0.83	1	0.685	0.315	3.73666e-30	7.55296e-29	CDS	N
FBgn0010300	FBtr0081158|FBgn0010300|2L|+	17393	19168296	chr2L:19168095-19171852	376.09	0	1	417.91	0	1	295.18	78.97	0.79	135.03	61.66	0.69	1	0.74	0.26	1.10942e-29	2.19921e-28	CDS	N
FBgn0033101	FBtr0086134|FBgn0033101|2R|-	7093.9	6758549	chr2R:6757601-6758903	237.78	32.57	0.88	285.2	0	1	176.7	203.64	0.46	100.13	35.02	0.74	0.94	0.6	0.34	4.63236e-29	9.06619e-28	CDS	N
FBgn0051548	FBtr0078736|FBgn0051548|3R|-	8052.1	5636340	chr3R:5635901-5636852	205.4	0	1	191.82	0	1	204.61	133.49	0.61	97.11	51.83	0.65	1	0.63	0.37	8.2748e-29	1.60422e-27	CDS	N
FBgn0026562	FBtr0085094|FBgn0026562|3R|-	12883.8	26869707	chr3R:26869238-26870130	600.48	103.8	0.85	630.5	201.39	0.76	325.17	409.89	0.44	215.99	111.21	0.66	0.805	0.55	0.255	1.73456e-28	3.32285e-27	CDS	N
FBgn0038053	FBtr0082632|FBgn0038053|3R|+	4166.2	12455771	chr3R:12455410-12456355	352.51	52.46	0.87	430.66	0	1	218.48	174.34	0.56	117.71	52.99	0.69	0.935	0.625	0.31	1.85531e-28	3.53024e-27	CDS	N
FBgn0025366	FBtr0331641|FBgn0025366|2L|+	167412	10409347	chr2L:10408739-10409604	503.75	82.18	0.86	540.89	59.41	0.9	558.34	379.03	0.6	323.78	166.54	0.66	0.88	0.63	0.25	2.00302e-28	3.79958e-27	CDS	Y
FBgn0085197	FBtr0112359|FBgn0085197|2L|-	4668.7	16134852	chr2L:16134714-16135094	146.88	8.17	0.95	239.42	0	1	110.23	137.22	0.45	95.22	42.36	0.69	0.975	0.57	0.405	4.56296e-28	8.55035e-27	3UTR	N
FBgn0027525	FBtr0088245|FBgn0027525|2R|-	21619.6	10837453	chr2R:10837009-10838587	481.66	27.75	0.95	455.75	63.71	0.88	405.89	293.06	0.58	265.62	94.21	0.74	0.915	0.66	0.255	8.7789e-28	1.61077e-26	CDS	N
FBgn0038830	FBtr0083992|FBgn0038830|3R|-	20999.1	20823538	chr3R:20823356-20823739	114.17	32.17	0.78	145.02	30.63	0.83	179.29	379.26	0.32	95.52	214.13	0.31	0.805	0.315	0.49	3.14213e-27	5.68071e-26	CDS	N
FBgn0038658	FBtr0083725|FBgn0038658|3R|-	4707.1	18905242	chr3R:18904933-18905477	250.04	14.66	0.94	284.6	0	1	351.65	244.99	0.59	213.53	39.68	0.84	0.97	0.715	0.255	6.1215e-27	1.07826e-25	CDS	N
FBgn0029161	FBtr0079218|FBgn0029161|2L|-	8772.8	6047448	chr2L:6046654-6047780	299.31	125.02	0.71	379.71	30.67	0.93	249.88	373.37	0.4	166.84	101.93	0.62	0.82	0.51	0.31	8.58725e-27	1.50827e-25	CDS	Y
FBgn0039537	FBtr0085215|FBgn0039537|3R|+	42753.5	27678119	chr3R:27677522-27679013	378.87	104.13	0.78	405.86	96.36	0.81	337.61	374.88	0.47	138.54	154.45	0.47	0.795	0.47	0.325	1.51518e-26	2.6462e-25	CDS	N
FBgn0029161	FBtr0112945|FBgn0029161|2L|-	8801.3	6047448	chr2L:6046651-6047780	298.73	125.61	0.7	378.87	31.51	0.92	249.86	373.39	0.4	166.98	101.78	0.62	0.81	0.51	0.3	2.0989e-26	3.64499e-25	CDS	Y
FBgn0030183	FBtr0112974|FBgn0030183|X|-	23343.2	10208012	chrX:10206593-10208294	249.63	186.43	0.57	281.49	168.51	0.63	231.81	674.87	0.26	127.36	253.28	0.33	0.6	0.295	0.305	5.22448e-26	9.02211e-25	CDS	N
FBgn0029161	FBtr0343130|FBgn0029161|2L|-	22604.9	6047418	chr2L:6046516-6047934	274.39	34.31	0.89	346.07	0	1	238	212.57	0.53	164	32.07	0.84	0.945	0.685	0.26	6.11283e-26	1.05267e-24	CDS	Y
FBgn0025366	FBtr0080017|FBgn0025366|2L|+	166307	10409347	chr2L:10408739-10409610	495.98	89.95	0.85	531.9	68.4	0.89	552.54	384.83	0.59	320.24	170.08	0.65	0.87	0.62	0.25	7.13219e-26	1.22479e-24	CDS	Y
FBgn0002645	FBtr0085876|FBgn0002645|3R|-	6180.6	32058206	chr3R:32056592-32059145	296.76	22.98	0.93	340.87	0	1	240.6	152.33	0.61	143.57	50.29	0.74	0.965	0.675	0.29	7.8602e-26	1.34233e-24	CDS	Y
FBgn0040759	FBtr0112772|FBgn0040759|2R|+	10630.6	12164185	chr2R:12163984-12164436	345.27	141.72	0.71	321.61	104.75	0.75	261.36	492.42	0.35	185.75	167.85	0.53	0.73	0.44	0.29	1.22144e-25	2.06873e-24	CDS	N
FBgn0260938	FBtr0340414|FBgn0260938|X|-	18401.7	15877998	chrX:15876683-15878471	171.81	43.78	0.8	233.6	99.17	0.7	141.77	290.08	0.33	80.68	173.04	0.32	0.75	0.325	0.425	3.47404e-25	5.74194e-24	CDS	Y
FBgn0034611	FBtr0071589|FBgn0034611|2R|+	931.5	21285056	chr2R:21284855-21285248	66.22	11.19	0.86	97.61	0	1	56.85	126.67	0.31	27.73	90.74	0.23	0.93	0.27	0.66	4.58928e-25	7.54478e-24	CDS	N
FBgn0085261	FBtr0112425|FBgn0085261|2R|-	1234.1	12165238	chr2R:12164909-12165493	186.7	19.3	0.91	252.49	0	1	207.49	176.38	0.54	153.22	67.25	0.69	0.955	0.615	0.34	5.09844e-25	8.33737e-24	CDS	N
FBgn0259481	FBtr0089330|FBgn0259481|3L|-	1591.5	11525264	chr3L:11524296-11525513	230.99	4.13	0.98	304.86	0	1	201.39	126.21	0.61	118.73	19.38	0.86	0.99	0.735	0.255	8.29929e-25	1.34292e-23	CDS	N
FBgn0053111	FBtr0100312|FBgn0053111|3R|-	3015.8	23801862	chr3R:23801714-23802241	134.87	46.19	0.74	303.8	0	1	55.3	117.38	0.32	51.42	39.79	0.56	0.87	0.44	0.43	8.826e-25	1.42441e-23	3UTR	N
FBgn0002022	FBtr0081143|FBgn0002022|2L|+	24692.9	19043170	chr2L:19042380-19043535	259.2	61.68	0.81	283.9	36.8	0.89	280.61	317.98	0.47	142.23	117.91	0.55	0.85	0.51	0.34	9.2231e-25	1.48461e-23	CDS	N
FBgn0061197	FBtr0089671|FBgn0061197|2R|-	8684.8	12303112	chr2R:12302544-12303313	152.36	77.77	0.66	205.79	147.99	0.58	170.42	482.57	0.26	108.23	342.88	0.24	0.62	0.25	0.37	1.00498e-24	1.60928e-23	3UTR	Y
FBgn0039450	FBtr0085037|FBgn0039450|3R|+	1184.2	26719581	chr3R:26719367-26719806	189.46	0	1	215.51	0	1	142.96	77.83	0.65	93.71	48.73	0.66	1	0.655	0.345	3.12172e-24	4.96015e-23	CDS	N
FBgn0029157	FBtr0084799|FBgn0029157|3R|-	3684.9	24939570	chr3R:24938710-24941781	189.48	0	1	189.12	0	1	102.87	95.24	0.52	71.83	15.92	0.82	1	0.67	0.33	3.81414e-24	6.04477e-23	CDS	N
FBgn0039151	FBtr0084585|FBgn0039151|3R|-	28980.8	24115140	chr3R:24114043-24116171	428.38	223.09	0.66	467.77	225.65	0.67	279.87	491.47	0.36	142.73	204.15	0.41	0.665	0.385	0.28	4.45043e-24	7.01711e-23	CDS	Y
FBgn0039151	FBtr0304157|FBgn0039151|3R|-	28524.9	24115140	chr3R:24114043-24116169	428.36	224.38	0.66	467.69	227.08	0.67	279.85	492.98	0.36	142.71	204.83	0.41	0.665	0.385	0.28	4.87986e-24	7.67457e-23	CDS	Y
FBgn0061197	FBtr0089670|FBgn0061197|2R|-	7247.2	12303135	chr2R:12302544-12303336	152.2	93.05	0.62	207.88	163.71	0.56	177.24	538.85	0.25	117.6	368.67	0.24	0.59	0.245	0.345	2.38653e-23	3.66907e-22	3UTR	Y
FBgn0030040	FBtr0071242|FBgn0030040|X|-	2585	8458968	chrX:8458494-8459169	147.03	0	1	138.28	0	1	195.33	135.45	0.59	111.84	46.63	0.71	1	0.65	0.35	4.7627e-22	7.0752e-21	CDS	N
FBgn0261934	FBtr0303751|FBgn0261934|3L|-	2184.2	6739404	chr3L:6738528-6739921	128.69	0	1	138.21	0	1	63.94	52.6	0.55	30.44	35.78	0.46	1	0.505	0.495	1.87635e-21	2.73468e-20	3UTR	N
FBgn0050159	FBtr0089760|FBgn0050159|2R|+	919.6	6993322	chr2R:6993121-6994306	173.53	50.6	0.77	214.84	2.23	0.99	128.59	218.68	0.37	74.51	15.1	0.83	0.88	0.6	0.28	3.08819e-21	4.43792e-20	CDS	N
FBgn0038476	FBtr0083397|FBgn0038476|3R|+	23247.9	17083489	chr3R:17082664-17084781	253.31	268.44	0.49	286.95	254.31	0.53	174.21	573.04	0.23	90.83	285.16	0.24	0.51	0.235	0.275	7.14711e-21	1.01995e-19	CDS	N
FBgn0259789	FBtr0074808|FBgn0259789|X|-	9296	19781907	chrX:19775987-19783548	120.97	26.69	0.82	187.95	13.9	0.93	112.96	118.64	0.49	62.09	107.71	0.37	0.875	0.43	0.445	9.20177e-21	1.30712e-19	CDS	Y
FBgn0037906	FBtr0082396|FBgn0037906|3R|-	547	11453098	chr3R:11452849-11453299	117.29	0	1	140.86	0	1	130.64	104.54	0.56	95.78	37.56	0.72	1	0.64	0.36	4.01532e-20	5.58791e-19	CDS	N
FBgn0011725	FBtr0084566|FBgn0011725|3R|-	3185.4	24198928	chr3R:24197591-24199213	246.32	2.25	0.99	244.75	23.07	0.91	243.11	112.9	0.68	109.18	77.24	0.59	0.95	0.635	0.315	1.14467e-19	1.55097e-18	CDS	Y
FBgn0032140	FBtr0079864|FBgn0032140|2L|+	26989.2	9737087	chr2L:9736645-9737329	162.22	202.74	0.44	201.38	144.47	0.58	76.64	347.17	0.18	41.74	180.74	0.19	0.51	0.185	0.325	1.66696e-19	2.24385e-18	3UTR	N
FBgn0033246	FBtr0088871|FBgn0033246|2R|-	1578.5	7974420	chr2R:7974115-7974621	117.05	30.64	0.79	149.91	0	1	122.21	166.49	0.42	89.3	80.11	0.53	0.895	0.475	0.42	2.26474e-19	3.01558e-18	3UTR	N
FBgn0261984	FBtr0113248|FBgn0261984|3R|-	612.6	19854985	chr3R:19854403-19855318	76.12	0	1	106.51	0	1	65.27	61.82	0.51	29.71	41.37	0.42	1	0.465	0.535	7.71434e-19	9.9947e-18	CDS	N
FBgn0038046	FBtr0082594|FBgn0038046|3R|-	939	12428460	chr3R:12427877-12428784	218.54	31.15	0.88	258.42	29.74	0.9	99.05	108.32	0.48	62.85	52.73	0.54	0.89	0.51	0.38	1.45106e-18	1.85597e-17	CDS	N
FBgn0039733	FBtr0085547|FBgn0039733|3R|+	8012.7	29998206	chr3R:29997900-29999755	90.47	76.44	0.54	82.8	99.38	0.45	92.85	551.17	0.14	43.11	215.48	0.17	0.495	0.155	0.34	4.48511e-18	5.6315e-17	CDS	Y
FBgn0037782	FBtr0082202|FBgn0037782|3R|-	40510	10055717	chr3R:10055356-10055918	55.79	0	1	38.6	9.24	0.81	459.78	1148.78	0.29	280.78	356.03	0.44	0.905	0.365	0.54	7.03637e-18	8.69323e-17	CDS	N
FBgn0034071	FBtr0087210|FBgn0034071|2R|+	12939.5	16058890	chr2R:16058455-16059466	188.35	72.21	0.72	190.59	78.99	0.71	165.07	312.47	0.35	92.31	126.13	0.42	0.715	0.385	0.33	9.93576e-18	1.21536e-16	CDS	N
FBgn0261617	FBtr0302722|FBgn0261617|X|-	1971.6	9670133	chrX:9669515-9670603	142.72	3.69	0.97	235.93	105.8	0.69	105.47	187.29	0.36	59.24	76.54	0.44	0.83	0.4	0.43	1.28421e-17	1.56775e-16	CDS	N
FBgn0038349	FBtr0083151|FBgn0038349|3R|-	985.5	15543075	chr3R:15542748-15543669	110.19	0	1	157.7	0	1	164.46	102.56	0.62	99.5	28.98	0.77	1	0.695	0.305	1.443e-17	1.7512e-16	CDS	N
FBgn0038369	FBtr0300570|FBgn0038369|3R|+	696.2	15835427	chr3R:15835197-15835712	146.14	0	1	162.92	0	1	95.7	58.17	0.62	53.66	19.83	0.73	1	0.675	0.325	2.90298e-17	3.455e-16	CDS	N
FBgn0260938	FBtr0310065|FBgn0260938|X|-	17256.9	15877998	chrX:15876368-15878471	146.74	68.85	0.68	197.28	135.49	0.59	125.78	306.07	0.29	74.16	179.56	0.29	0.635	0.29	0.345	4.23139e-17	4.99742e-16	CDS	Y
FBgn0031987	FBtr0079642|FBgn0031987|2L|-	1537.3	8126480	chr2L:8125799-8126698	107.61	25.23	0.81	131.91	17.88	0.88	126	141.57	0.47	60.85	122.21	0.33	0.845	0.4	0.445	5.28765e-17	6.22106e-16	CDS	N
FBgn0032899	FBtr0081428|FBgn0032899|2L|+	9111.5	20867137	chr2L:20866936-20867311	230.87	95.06	0.71	266.54	34.71	0.88	169.17	199.74	0.46	95.66	98.48	0.49	0.795	0.475	0.32	1.58458e-16	1.82257e-15	CDS	N
FBgn0010750	FBtr0078868|FBgn0010750|3R|+	518.6	4777219	chr3R:4776864-4777490	57.48	23.02	0.71	87.29	8.08	0.92	32.41	105.1	0.24	19.97	56.1	0.26	0.815	0.25	0.565	2.28857e-16	2.61278e-15	CDS	N
FBgn0011725	FBtr0084567|FBgn0011725|3R|-	2979	24198927	chr3R:24197788-24199213	237.68	10.9	0.96	231.09	36.61	0.86	233.78	122.01	0.66	100.56	85.75	0.54	0.91	0.6	0.31	7.82465e-16	8.67607e-15	CDS	Y
FBgn0036302	FBtr0332042|FBgn0036302|3L|-	2915.4	12539945	chr3L:12539404-12540146	79.75	69.18	0.54	91.57	50.27	0.65	52.45	272.83	0.16	34.5	110.84	0.24	0.595	0.2	0.395	9.27217e-16	1.02443e-14	CDS	N
FBgn0038292	FBtr0083026|FBgn0038292|3R|+	21737.8	15141114	chr3R:15140337-15141715	97.46	38.69	0.72	113.57	40.39	0.74	194.95	452.24	0.3	136.2	161.59	0.46	0.73	0.38	0.35	9.56407e-16	1.05479e-14	CDS	N
FBgn0259789	FBtr0345014|FBgn0259789|X|-	9318.9	19781920	chrX:19775987-19783143	121.91	32.45	0.79	188.95	44.75	0.81	116.12	125.15	0.48	63.86	126.64	0.34	0.8	0.41	0.39	1.00477e-15	1.10615e-14	CDS	Y
FBgn0029838	FBtr0070887|FBgn0029838|X|-	2310.8	6076783	chrX:6076072-6076984	211.54	138.7	0.6	248.44	131.44	0.65	166.53	372.2	0.31	96.31	142.89	0.4	0.625	0.355	0.27	1.12897e-15	1.23406e-14	CDS	N
FBgn0014411	FBtr0070311|FBgn0014411|X|+	9652.7	1874562	chrX:1874361-1876294	278.36	139.05	0.67	306.65	98.33	0.76	254.5	353.87	0.42	125.49	118.91	0.51	0.715	0.465	0.25	5.08968e-15	5.33638e-14	CDS	N
FBgn0024689	FBtr0080999|FBgn0024689|2L|-	211.5	17478912	chr2L:17478442-17479113	63.11	2.36	0.96	68.33	0	1	48.6	70.49	0.41	23.86	27.06	0.47	0.98	0.44	0.54	5.38856e-15	5.63059e-14	CDS	N
FBgn0039402	FBtr0084967|FBgn0039402|3R|+	9259.1	26053703	chr3R:26053290-26054128	93.37	86.9	0.52	292.26	111.16	0.72	123.98	283.44	0.3	105.35	146.58	0.42	0.62	0.36	0.26	6.78064e-15	7.01386e-14	CDS	N
FBgn0033421	FBtr0088547|FBgn0033421|2R|-	725	9546095	chr2R:9545172-9546296	100.39	7.25	0.93	114.4	8.99	0.93	91.42	91.22	0.5	50.65	48.23	0.51	0.93	0.505	0.425	1.94947e-14	1.96702e-13	CDS	N
FBgn0037024	FBtr0078252|FBgn0037024|3L|+	13329.2	20799621	chr3L:20799143-20800081	225.32	124.4	0.64	270.65	107.62	0.72	282.62	385.65	0.42	129.42	189.42	0.41	0.68	0.415	0.265	2.99721e-14	2.99964e-13	CDS	N
FBgn0034662	FBtr0302446|FBgn0034662|2R|-	4664.4	21821605	chr2R:21820662-21822406	72.52	0	1	91.08	0	1	202.02	136.31	0.6	110.86	47.75	0.7	1	0.65	0.35	3.34133e-14	3.32783e-13	CDS	N
FBgn0028475	FBtr0084467|FBgn0028475|3R|-	331.8	23755012	chr3R:23754623-23755213	69.78	0	1	82.73	0	1	51.44	49.51	0.51	20.17	19.22	0.51	1	0.51	0.49	3.6277e-14	3.60141e-13	CDS	N
FBgn0050052	FBtr0087872|FBgn0050052|2R|-	438.2	12690347	chr2R:12690059-12690548	117.27	22.9	0.84	171.91	0	1	53.97	92.43	0.37	58.68	7.79	0.88	0.92	0.625	0.295	5.24014e-14	5.16887e-13	CDS	N
FBgn0013756	FBtr0088033|FBgn0013756|2R|+	3615.8	11860535	chr2R:11860315-11860853	241.28	168.23	0.59	242.89	184.04	0.57	131.09	356.03	0.27	89.02	137.17	0.39	0.58	0.33	0.25	6.06145e-14	5.95994e-13	CDS	N
FBgn0011708	FBtr0080831|FBgn0011708|2L|+	835.6	16308599	chr2L:16308398-16309274	156.87	10.32	0.94	168.99	1.81	0.99	143.61	72.53	0.66	77.44	43	0.64	0.965	0.65	0.315	6.64186e-14	6.46873e-13	CDS	N
FBgn0038819	FBtr0083919|FBgn0038819|3R|+	2300.1	20672019	chr3R:20671136-20672821	153.55	4.85	0.97	172.97	13.57	0.93	120.18	99.6	0.55	73.68	20.09	0.79	0.95	0.67	0.28	8.84457e-14	8.51981e-13	CDS	N
FBgn0051183	FBtr0346151|FBgn0051183|3R|-	906.3	15859569	chr3R:15857871-15859939	114.63	0	1	115.91	0.89	0.99	59.05	46.78	0.56	40.26	12.96	0.76	0.995	0.66	0.335	8.93208e-14	8.59068e-13	CDS	Y
FBgn0025777	FBtr0079306|FBgn0025777|2L|-	9475.4	6720741	chr2L:6720396-6720942	116.26	123.69	0.48	121.51	160.33	0.43	58.83	320.99	0.15	36.05	160.49	0.18	0.455	0.165	0.29	1.54024e-13	1.46536e-12	3UTR	N
FBgn0034132	FBtr0087087|FBgn0034132|2R|+	12056.3	16491967	chr2R:16491498-16493233	210.15	37.81	0.85	211.68	70.01	0.75	281.91	267.49	0.51	142.88	124.08	0.54	0.8	0.525	0.275	1.78321e-13	1.6887e-12	CDS	N
FBgn0053208	FBtr0273185|FBgn0053208|3R|-	740	10019217	chr3R:10018824-10019435	253.69	24.81	0.91	280.04	0	1	160.36	67.67	0.7	69.57	29.82	0.7	0.955	0.7	0.255	2.87785e-13	2.6841e-12	CDS	N
FBgn0002733	FBtr0084982|FBgn0002733|3R|-	6999.2	26005642	chr3R:26005046-26006023	120.71	82.08	0.6	136	51.81	0.72	86.1	247.63	0.26	51.61	63.62	0.45	0.66	0.355	0.305	4.12341e-13	3.79982e-12	CDS	N
FBgn0259735	FBtr0335497|FBgn0259735|2L|+	7795.8	16658655	chr2L:16658024-16663218	262.21	118.95	0.69	299.94	124.14	0.71	182.99	252.69	0.42	101.76	119.81	0.46	0.7	0.44	0.26	5.68787e-13	5.19492e-12	CDS	Y
FBgn0030035	FBtr0071175|FBgn0030035|X|-	3490.7	8406135	chrX:8404535-8406586	141.78	36.21	0.8	163.47	28.32	0.85	131.81	150.27	0.47	64.53	63.24	0.51	0.825	0.49	0.335	6.08559e-13	5.54995e-12	CDS	N
FBgn0038783	FBtr0473615|FBgn0038783|3R|-	656.6	20304519	chr3R:20303955-20304720	131.95	0	1	129.35	26.16	0.83	177.65	158.17	0.53	123.87	58.22	0.68	0.915	0.605	0.31	6.10037e-13	5.55521e-12	CDS	Y
FBgn0052207	FBtr0472920|FBgn0052207|3L|-	286.1	19477611	chr3L:19477329-19477851	73.05	8.8	0.89	67.02	8.3	0.89	35.26	65.63	0.35	23.31	34.78	0.4	0.89	0.375	0.515	2.19148e-12	1.91638e-11	CDS	N
FBgn0032304	FBtr0080140|FBgn0032304|2L|+	9253.2	10821019	chr2L:10820705-10821967	415.23	11.7	0.97	417.14	30.92	0.93	114.03	46.55	0.71	40.89	19.78	0.67	0.95	0.69	0.26	2.33955e-12	2.03432e-11	CDS	N
FBgn0014903	FBtr0070175|FBgn0014903|X|+	7431.3	1032624	chrX:1032423-1033165	126.04	18.8	0.87	175.74	0	1	220.89	103.51	0.68	102.12	62.66	0.62	0.935	0.65	0.285	2.34345e-12	2.03484e-11	CDS	N
FBgn0032000	FBtr0079633|FBgn0032000|2L|-	4890.4	8212284	chr2L:8212039-8212692	195.71	112.58	0.63	235.87	36.45	0.87	102.05	180.37	0.36	79.11	57.07	0.58	0.75	0.47	0.28	2.89057e-12	2.4785e-11	CDS	N
FBgn0027866	FBtr0078956|FBgn0027866|3R|-	3499.1	4329223	chr3R:4328057-4330034	131.07	41.3	0.76	160.2	30.19	0.84	130.94	149.88	0.47	67.08	79.87	0.46	0.8	0.465	0.335	2.99143e-12	2.56141e-11	CDS	N
FBgn0259789	FBtr0074807|FBgn0259789|X|-	7352.9	19782028	chrX:19775987-19782508	130.75	102.25	0.56	195.97	211.97	0.48	129.83	274.24	0.32	69.17	301.34	0.19	0.52	0.255	0.265	4.49012e-12	3.78681e-11	CDS	Y
FBgn0038783	FBtr0473616|FBgn0038783|3R|-	637	20304519	chr3R:20304078-20304720	140.53	0	1	120.1	35.41	0.77	170.22	165.59	0.51	121.73	60.36	0.67	0.885	0.59	0.295	5.54932e-12	4.67371e-11	CDS	Y
FBgn0034650	FBtr0071666|FBgn0034650|2R|+	270.5	21670814	chr2R:21670496-21671593	71.38	7.72	0.9	115.21	0	1	64.77	49.41	0.57	39.06	30.01	0.57	0.95	0.57	0.38	7.32501e-12	6.10253e-11	CDS	N
FBgn0259735	FBtr0300003|FBgn0259735|2L|+	5552.1	16658655	chr2L:16658024-16662012	260.34	120.81	0.68	294.07	130.01	0.69	189.46	246.22	0.43	98.5	123.08	0.44	0.685	0.435	0.25	9.2177e-12	7.59721e-11	CDS	Y
FBgn0259735	FBtr0300005|FBgn0259735|2L|+	5553.3	16658655	chr2L:16658024-16661995	259.96	121.2	0.68	293.46	130.62	0.69	189.48	246.2	0.43	98.37	123.21	0.44	0.685	0.435	0.25	9.65448e-12	7.93598e-11	CDS	Y
FBgn0034706	FBtr0071769|FBgn0034706|2R|+	339.3	22182197	chr2R:22181276-22182642	148.62	13.35	0.92	154.41	22.77	0.87	86.11	80.04	0.52	43.09	31.19	0.58	0.895	0.55	0.345	1.02131e-11	8.36173e-11	CDS	N
FBgn0030054	FBtr0071228|FBgn0030054|X|-	416.1	8603393	chrX:8602137-8603654	61.15	20.11	0.75	80.13	0.77	0.99	55.5	81.67	0.4	26.44	42.92	0.38	0.87	0.39	0.48	1.56166e-11	1.25852e-10	CDS	N
FBgn0034085	FBtr0289985|FBgn0034085|2R|-	2979.4	16171358	chr2R:16171112-16171559	99.67	9.84	0.91	114.73	16.24	0.88	109.65	125.75	0.47	77.37	39.66	0.66	0.895	0.565	0.33	1.7193e-11	1.38194e-10	CDS	N
FBgn0051064	FBtr0085125|FBgn0051064|3R|-	628	27229945	chr3R:27229505-27230444	67.95	15.44	0.81	85	19.92	0.81	57.01	114.04	0.33	37.15	45.2	0.45	0.81	0.39	0.42	4.07614e-11	3.2012e-10	CDS	N
FBgn0053138	FBtr0087732|FBgn0053138|2R|+	1887.4	13174134	chr2R:13173785-13174796	212.7	22.87	0.9	196.64	101.02	0.66	209.38	219.79	0.49	118.07	98.05	0.55	0.78	0.52	0.26	5.26149e-11	4.07501e-10	CDS	N
FBgn0034598	FBtr0071629|FBgn0034598|2R|-	2537.2	21162485	chr2R:21161713-21163151	200.32	64.62	0.76	245.58	50.05	0.83	183.7	181.97	0.5	90.55	63.05	0.59	0.795	0.545	0.25	5.39962e-11	4.17151e-10	CDS	N
FBgn0038546	FBtr0083529|FBgn0038546|3R|-	966.8	17796671	chr3R:17796376-17796872	131.07	27.01	0.83	178.98	14.18	0.93	85.82	88.98	0.49	67.58	34.59	0.66	0.88	0.575	0.305	5.55499e-11	4.28617e-10	CDS	N
FBgn0086253	FBtr0084320|FBgn0086253|3R|-	109.2	22750131	chr3R:22749014-22750338	48.34	0	1	60.78	0	1	43.53	48.3	0.47	18.2	12.46	0.59	1	0.53	0.47	7.62646e-11	5.80459e-10	CDS	Y
FBgn0086253	FBtr0310040|FBgn0086253|3R|-	108.3	22750131	chr3R:22749014-22750334	48.32	0	1	60.74	0	1	43.51	47.69	0.48	18.2	12.49	0.59	1	0.535	0.465	7.62646e-11	5.80459e-10	CDS	Y
FBgn0015602	FBtr0087441|FBgn0015602|2R|+	2896	14772255	chr2R:14771800-14772630	120.24	79.88	0.6	127.01	86.1	0.6	77.56	203.46	0.28	48.5	110.22	0.31	0.6	0.295	0.305	8.3464e-11	6.30583e-10	CDS	N
FBgn0039914	FBtr0089103|FBgn0039914|4|-	1803.4	623970	chr4:623219-624663	108.94	9.27	0.92	121.53	0	1	128.79	59.65	0.68	61.88	38.94	0.61	0.96	0.645	0.315	8.75809e-11	6.60877e-10	CDS	N
FBgn0028360	FBtr0070950|FBgn0028360|X|+	947.9	6657919	chrX:6657607-6659709	124.72	104.61	0.54	119.84	34.35	0.78	89.31	181.66	0.33	43.75	106.68	0.29	0.66	0.31	0.35	9.92682e-11	7.45418e-10	CDS	N
FBgn0037379	FBtr0078631|FBgn0037379|3R|+	445.7	5797559	chr3R:5796429-5798749	81.32	0	1	82.7	0	1	58.83	41.97	0.58	33.32	10.97	0.75	1	0.665	0.335	1.38887e-10	1.02913e-09	CDS	N
FBgn0039227	FBtr0084740|FBgn0039227|3R|-	749.7	24800643	chr3R:24799967-24801001	100.46	0	1	101.27	0	1	60.34	44.28	0.58	38.14	3.56	0.91	1	0.745	0.255	1.79633e-10	1.31995e-09	CDS	N
FBgn0038948	FBtr0084239|FBgn0038948|3R|-	3404.1	22361970	chr3R:22360782-22362371	121.03	95.89	0.56	153.25	32	0.83	112.44	210.61	0.35	58.44	73.34	0.44	0.695	0.395	0.3	1.99862e-10	1.46162e-09	CDS	N
FBgn0033999	FBtr0087401|FBgn0033999|2R|-	161666	15215022	chr2R:15214281-15215435	98.73	77.32	0.56	104.98	26.64	0.8	1089.1	1929.81	0.36	596.46	588.38	0.5	0.68	0.43	0.25	4.09391e-10	2.90103e-09	CDS	N
FBgn0030061	FBtr0071250|FBgn0030061|X|+	141.4	8716521	chrX:8716314-8716713	110.31	5.82	0.95	106.44	6.86	0.94	113.52	68.19	0.62	63.73	36.39	0.64	0.945	0.63	0.315	4.27516e-10	3.02186e-09	CDS	N
FBgn0037720	FBtr0082075|FBgn0037720|3R|+	1435.4	9624065	chr3R:9623118-9625073	122.05	17.3	0.88	148.53	3.65	0.98	92.96	52.69	0.64	40.73	32.98	0.55	0.93	0.595	0.335	4.67983e-10	3.28601e-09	CDS	N
FBgn0038071	FBtr0082648|FBgn0038071|3R|+	2814.3	12651464	chr3R:12651208-12652910	211.2	12.05	0.95	209.66	52.99	0.8	167.61	108.4	0.61	84.75	52.63	0.62	0.875	0.615	0.26	4.72093e-10	3.30734e-09	CDS	N
FBgn0034572	FBtr0071526|FBgn0034572|2R|+	107.3	21015389	chr2R:21015188-21015594	64.57	0.51	0.99	93.59	0	1	61.2	31.47	0.66	19.12	16.24	0.54	0.995	0.6	0.395	5.02559e-10	3.51278e-09	CDS	N
FBgn0034243	FBtr0086906|FBgn0034243|2R|-	1552.4	17566420	chr2R:17565852-17566994	115.63	30.35	0.79	123.86	41.05	0.75	121.71	178.97	0.4	64.61	51.91	0.55	0.77	0.475	0.295	5.05917e-10	3.53225e-09	CDS	N
FBgn0260634	FBtr0089623|FBgn0260634|3R|-	5573.6	23810640	chr3R:23809828-23812585	153.29	70.65	0.68	150.57	86.92	0.63	104.21	192.6	0.35	56.74	86.45	0.4	0.655	0.375	0.28	6.0426e-10	4.18569e-09	CDS	N
FBgn0037749	FBtr0082160|FBgn0037749|3R|-	1559.1	9771039	chr3R:9770532-9771240	117.16	58.7	0.67	89.93	47.14	0.66	92.11	219.86	0.3	53.19	65.01	0.45	0.665	0.375	0.29	6.2466e-10	4.32214e-09	CDS	N
FBgn0038722	FBtr0083781|FBgn0038722|3R|+	429.3	19646351	chr3R:19646150-19646906	73.05	39.23	0.65	102.29	5.62	0.95	56.21	95.98	0.37	27.84	39.14	0.42	0.8	0.395	0.405	7.01583e-10	4.8273e-09	CDS	N
FBgn0261353	FBtr0302271|FBgn0261353|3L|+	2751.4	11709930	chr3L:11709499-11710570	140.91	67.09	0.68	153.27	21.09	0.88	134.22	168.29	0.44	56.31	48.98	0.53	0.78	0.485	0.295	7.30365e-10	5.00856e-09	3UTR	N
FBgn0032292	FBtr0080122|FBgn0032292|2L|-	813.3	10731654	chr2L:10731400-10732125	145.67	0	1	137.47	24.66	0.85	72.49	52.6	0.58	39.38	23.59	0.63	0.925	0.605	0.32	8.49041e-10	5.7902e-09	CDS	N
FBgn0037608	FBtr0081901|FBgn0037608|3R|+	1221	8674528	chr3R:8674303-8675196	105.29	0	1	110.39	0	1	94.02	33.83	0.74	46.28	17.97	0.72	1	0.73	0.27	9.43375e-10	6.41224e-09	CDS	N
FBgn0033074	FBtr0085994|FBgn0033074|2R|+	450.2	6225935	chr2R:6225634-6226884	50.03	8.86	0.85	49.8	7.1	0.88	60.02	99.53	0.38	27.27	36.63	0.43	0.865	0.405	0.46	9.94171e-10	6.73524e-09	CDS	N
FBgn0033715	FBtr0087899|FBgn0033715|2R|+	1928	12335807	chr2R:12335441-12336205	76.56	9.27	0.89	73.07	32.77	0.69	67.84	98.99	0.41	25.01	58.01	0.3	0.79	0.355	0.435	1.2535e-09	8.38161e-09	CDS	N
FBgn0039149	FBtr0339243|FBgn0039149|3R|+	436.1	24109809	chr3R:24109488-24109944	58.59	0	1	71.35	0	1	38.78	23.91	0.62	14.87	16.53	0.47	1	0.545	0.455	1.27635e-09	8.52511e-09	CDS	N
FBgn0051183	FBtr0083187|FBgn0051183|3R|-	621	15859546	chr3R:15858101-15859939	102.57	0	1	105.88	11.73	0.9	58.25	46.04	0.56	35.11	17.85	0.66	0.95	0.61	0.34	1.35462e-09	9.02833e-09	CDS	Y
FBgn0033742	FBtr0087935|FBgn0033742|2R|+	2654.3	12473093	chr2R:12471915-12474021	66.45	9.55	0.87	51.72	38.26	0.57	77.03	159.5	0.33	31.99	79.42	0.29	0.72	0.31	0.41	1.37601e-09	9.16104e-09	CDS	N
FBgn0046876	FBtr0078618|FBgn0046876|3R|-	6078.5	6110045	chr3R:6109733-6110465	209.57	64.13	0.77	238.02	94.76	0.72	106.01	132.84	0.44	67.77	65.13	0.51	0.745	0.475	0.27	2.40268e-09	1.56581e-08	CDS	N
FBgn0038927	FBtr0084183|FBgn0038927|3R|-	282.8	22032558	chr3R:22032150-22032759	93.97	0	1	110.28	0	1	84.74	27.02	0.76	36.65	17.26	0.68	1	0.72	0.28	3.15253e-09	2.02662e-08	CDS	N
FBgn0037700	FBtr0082061|FBgn0037700|3R|+	5490.1	9505203	chr3R:9504809-9505865	108.65	91.3	0.54	102.29	93.27	0.52	67.84	227.19	0.23	38.32	94.04	0.29	0.53	0.26	0.27	3.31556e-09	2.12699e-08	CDS	N
FBgn0086605	FBtr0078949|FBgn0086605|3R|-	1777.2	4399184	chr3R:4398558-4399385	125.02	54.21	0.7	148.53	50.31	0.75	136.2	172.75	0.44	79.14	102.85	0.43	0.725	0.435	0.29	3.41665e-09	2.18502e-08	CDS	N
FBgn0026315	FBtr0082374|FBgn0026315|3R|-	2041.2	11172082	chr3R:11170817-11172283	49.81	20.87	0.7	53.4	9.35	0.85	84.39	144.58	0.37	50.27	103.04	0.33	0.775	0.35	0.425	4.0231e-09	2.55695e-08	CDS	N
FBgn0061359	FBtr0333102|FBgn0061359|2R|-	2247	12635124	chr2R:12634172-12635682	213.28	53.83	0.8	211.77	17.87	0.92	143.13	91.82	0.61	79.18	50.57	0.61	0.86	0.61	0.25	4.91184e-09	3.09311e-08	CDS	N
FBgn0037783	FBtr0082176|FBgn0037783|3R|+	1032.7	10060874	chr3R:10060673-10061136	38.35	0	1	30.78	0.78	0.98	169.76	179.53	0.49	123.2	65.41	0.65	0.99	0.57	0.42	6.95608e-09	4.31431e-08	CDS	N
FBgn0037855	FBtr0082329|FBgn0037855|3R|-	386.8	10890218	chr3R:10889768-10890845	96.03	6.56	0.94	77.12	29.84	0.72	34.68	53.64	0.39	18.82	26.91	0.41	0.83	0.4	0.43	9.02305e-09	5.51856e-08	CDS	N
FBgn0029866	FBtr0070903|FBgn0029866|X|+	2661.1	6342404	chrX:6342063-6343731	202.65	0	1	221.24	32.69	0.87	78.36	48.03	0.62	40.69	13.26	0.75	0.935	0.685	0.25	1.28806e-08	7.73965e-08	CDS	N
FBgn0027503	FBtr0081959|FBgn0027503|3R|+	527.7	8990090	chr3R:8989889-8990645	51.87	0	1	65.98	0	1	35.26	35.71	0.5	30.05	6.47	0.82	1	0.66	0.34	1.36914e-08	8.1949e-08	CDS	N
FBgn0028864	FBtr0080756|FBgn0028864|2L|+	424.9	15661753	chr2L:15661504-15662753	38.03	6.41	0.86	49.34	0	1	62.92	95.27	0.4	34.36	15.87	0.68	0.93	0.54	0.39	1.48837e-08	8.83987e-08	CDS	N
FBgn0051780	FBtr0080758|FBgn0051780|2L|+	428.7	15696750	chr2L:15696501-15697750	38.03	6.41	0.86	49.34	0	1	62.9	95.29	0.4	34.5	15.09	0.7	0.93	0.55	0.38	1.48837e-08	8.83987e-08	CDS	N
FBgn0022768	FBtr0343531|FBgn0022768|X|-	4744.6	4682616	chrX:4679988-4683422	137.52	10.95	0.93	153.88	27.9	0.85	140.25	92.24	0.6	68.6	38.42	0.64	0.89	0.62	0.27	1.53975e-08	9.13626e-08	CDS	Y
FBgn0023511	FBtr0070353|FBgn0023511|X|-	1455	1905878	chrX:1904322-1906235	93.78	18.71	0.83	114.28	0	1	84.19	52.98	0.61	41.05	30.31	0.58	0.915	0.595	0.32	1.96275e-08	1.15572e-07	CDS	N
FBgn0034050	FBtr0087290|FBgn0034050|2R|+	241.3	15935378	chr2R:15934981-15935893	59.2	0	1	67.28	0	1	45.96	41.45	0.53	28.86	1.36	0.96	1	0.745	0.255	1.96906e-08	1.15833e-07	CDS	N
FBgn0031515	FBtr0077605|FBgn0031515|2L|-	592.4	3291491	chr2L:3291245-3292112	110.51	6.68	0.94	121.94	6.08	0.95	100.19	57.32	0.64	40.76	14.04	0.74	0.945	0.69	0.255	2.00532e-08	1.17741e-07	CDS	N
FBgn0032321	FBtr0080146|FBgn0032321|2L|+	223.1	10971583	chr2L:10971317-10971870	96.71	36.34	0.73	111.64	32.45	0.77	53.55	94	0.36	41.84	45.29	0.48	0.75	0.42	0.33	2.40991e-08	1.4065e-07	CDS	N
FBgn0032671	FBtr0081062|FBgn0032671|2L|-	390.7	18157577	chr2L:18157162-18157863	65.69	2	0.97	68.5	0	1	49.26	38.83	0.56	38.15	14.16	0.73	0.985	0.645	0.34	2.75161e-08	1.59433e-07	CDS	N
FBgn0260771	FBtr0301275|FBgn0260771|X|+	536.7	9245074	chrX:9244207-9245915	63.87	7.79	0.89	72.62	0	1	34.18	31.77	0.52	21.8	15.27	0.59	0.945	0.555	0.39	3.33841e-08	1.90675e-07	CDS	N
FBgn0033845	FBtr0087668|FBgn0033845|2R|+	453.1	13504841	chr2R:13504600-13506011	92.94	32.4	0.74	97.5	41.04	0.7	77.36	129.07	0.37	41.55	49.05	0.46	0.72	0.415	0.305	4.60476e-08	2.58782e-07	CDS	N
FBgn0039733	FBtr0085548|FBgn0039733|3R|+	536.6	29998745	chr3R:29998271-29999755	93.89	0	1	83.76	11.76	0.88	69.44	44.29	0.61	34.17	20.31	0.63	0.94	0.62	0.32	5.52025e-08	3.07706e-07	CDS	Y
FBgn0024846	FBtr0080534|FBgn0024846|2L|+	539.5	13781328	chr2L:13780867-13782231	71.89	37.5	0.66	68.49	27.49	0.71	44.92	98.15	0.31	17.81	43.2	0.29	0.685	0.3	0.385	7.29051e-08	4.02742e-07	CDS	N
FBgn0038536	FBtr0083479|FBgn0038536|3R|+	182.8	17683376	chr3R:17683175-17683740	65.91	0	1	77.75	0	1	48.06	27.82	0.63	24.21	6.22	0.8	1	0.715	0.285	9.35832e-08	5.11019e-07	CDS	N
FBgn0032487	FBtr0334755|FBgn0032487|2L|-	105	13221896	chr2L:13221398-13222230	36.12	3.81	0.9	48.54	5.14	0.9	19.38	40.01	0.33	13.96	15.7	0.47	0.9	0.4	0.5	9.60898e-08	5.24242e-07	CDS	N
FBgn0033971	FBtr0087462|FBgn0033971|2R|-	111.5	14847463	chr2R:14846064-14847764	41.78	2.16	0.95	40.12	0	1	32.37	28.61	0.53	17.66	24.93	0.41	0.975	0.47	0.505	9.88252e-08	5.38213e-07	CDS	N
FBgn0028886	FBtr0080685|FBgn0028886|2L|-	838.1	14845160	chr2L:14844993-14845361	143.35	33.91	0.81	187.57	0	1	124.82	45.43	0.73	46.96	40.26	0.54	0.905	0.635	0.27	1.18537e-07	6.42162e-07	CDS	N
FBgn0034643	FBtr0071660|FBgn0034643|2R|+	5572.9	21637104	chr2R:21635381-21638399	131.09	82.63	0.61	153.33	69.48	0.69	84.81	138.42	0.38	41.01	67.23	0.38	0.65	0.38	0.27	1.18976e-07	6.43974e-07	CDS	N
FBgn0037638	FBtr0081921|FBgn0037638|3R|+	98.8	8826953	chr3R:8826643-8827279	46.34	14.36	0.76	70.82	5.48	0.93	25.96	41.98	0.38	19.88	23.47	0.46	0.845	0.42	0.425	1.19583e-07	6.46694e-07	CDS	N
FBgn0039733	FBtr0085549|FBgn0039733|3R|+	485.7	29998753	chr3R:29998275-29999755	93.77	0	1	83.89	11.03	0.88	69.23	42.25	0.62	34.08	19.47	0.64	0.94	0.63	0.31	1.32848e-07	7.14042e-07	CDS	Y
FBgn0003275	FBtr0078787|FBgn0003275|3R|+	1394.1	5372266	chr3R:5371978-5372397	100.01	21	0.83	123.01	19.92	0.86	74.25	75.46	0.5	60.09	37.1	0.62	0.845	0.56	0.285	1.36843e-07	7.34873e-07	CDS	N
FBgn0003638	FBtr0070177|FBgn0003638|X|+	892.9	1045356	chrX:1045155-1046040	170.41	47.58	0.78	159.66	147.05	0.52	105.89	135.21	0.44	55.41	121.14	0.31	0.65	0.375	0.275	1.6892e-07	8.96979e-07	3UTR	N
FBgn0038519	FBtr0083503|FBgn0038519|3R|-	350.3	17545399	chr3R:17545222-17545853	123.29	31.8	0.79	146.98	31.96	0.82	83.89	81.87	0.51	45.3	37.31	0.55	0.805	0.53	0.275	1.88835e-07	9.96717e-07	CDS	N
FBgn0261793	FBtr0333750|FBgn0261793|X|+	2978.5	8429860	chrX:8429659-8430195	105.42	22.08	0.83	139.14	80.96	0.63	103.9	126.21	0.45	60.86	89	0.41	0.73	0.43	0.3	1.92086e-07	1.01215e-06	3UTR	N
FBgn0032481	FBtr0080488|FBgn0032481|2L|-	293.7	13197904	chr2L:13197281-13198282	63.6	1.98	0.97	91.6	10.01	0.9	48.27	32.65	0.6	30.59	24.79	0.55	0.935	0.575	0.36	2.02052e-07	1.06013e-06	CDS	N
FBgn0022768	FBtr0070685|FBgn0022768|X|-	4474.5	4682615	chrX:4680404-4683422	127.64	20.81	0.86	139.17	42.56	0.77	126.01	106.42	0.54	59.34	47.68	0.55	0.815	0.545	0.27	2.06249e-07	1.08031e-06	CDS	Y
FBgn0026317	FBtr0084546|FBgn0026317|3R|+	193.4	24134178	chr3R:24133977-24134654	38.54	1.55	0.96	53.71	2.86	0.95	21.11	39.97	0.35	21.72	5.41	0.8	0.955	0.575	0.38	2.11868e-07	1.10786e-06	CDS	N
FBgn0031973	FBtr0079549|FBgn0031973|2L|-	859.5	8004838	chr2L:8004548-8005560	72.19	6.05	0.92	78.72	17.35	0.82	50.92	34.93	0.59	13.06	33.15	0.28	0.87	0.435	0.435	2.28879e-07	1.19176e-06	CDS	N
FBgn0032858	FBtr0081367|FBgn0032858|2L|-	100.9	20415905	chr2L:20415173-20416106	43.12	0	1	37.83	0	1	33.23	33.33	0.5	19.56	8.79	0.69	1	0.595	0.405	2.52833e-07	1.30765e-06	CDS	N
FBgn0013983	FBtr0086725|FBgn0013983|2R|-	91.6	18410130	chr2R:18409835-18410333	33.02	28.81	0.53	70.9	8.1	0.9	26.11	74.63	0.26	24.83	33.6	0.42	0.715	0.34	0.375	2.7743e-07	1.42648e-06	3UTR	N
FBgn0034021	FBtr0340003|FBgn0034021|2R|-	3061.6	15472642	chr2R:15472465-15472984	104.7	0.2	1	116.49	37.13	0.76	96.96	77.6	0.56	39.87	27.3	0.59	0.88	0.575	0.305	2.85307e-07	1.46211e-06	CDS	N
FBgn0032022	FBtr0079602|FBgn0032022|2L|+	452.3	8332739	chr2L:8332308-8332911	56.5	78.24	0.42	121.84	0	1	35.03	79.57	0.31	16.33	25.57	0.39	0.71	0.35	0.36	2.86431e-07	1.46665e-06	3UTR	N
FBgn0033382	FBtr0088580|FBgn0033382|2R|+	1352.9	9134339	chr2R:9133842-9135375	66.33	22.12	0.75	72.61	22.83	0.76	74.34	111.13	0.4	33.27	42.62	0.44	0.755	0.42	0.335	2.9555e-07	1.50709e-06	CDS	N
FBgn0260434	FBtr0300858|FBgn0260434|3L|+	399.1	19729195	chr3L:19728994-19730402	73.79	0	1	73.46	8.99	0.89	73.93	57.41	0.56	44.48	14.52	0.75	0.945	0.655	0.29	3.03614e-07	1.5431e-06	CDS	N
FBgn0031777	FBtr0079213|FBgn0031777|2L|-	1074.3	6069977	chr2L:6069838-6070178	86.44	0	1	92.49	0	1	86.5	5.62	0.94	33.84	32.12	0.51	1	0.725	0.275	3.44747e-07	1.74496e-06	CDS	N
FBgn0033627	FBtr0088128|FBgn0033627|2R|+	165	11368958	chr2R:11368757-11370287	46.28	11.39	0.8	55.27	0	1	40.37	45.54	0.47	18.76	18.98	0.5	0.9	0.485	0.415	3.55151e-07	1.79615e-06	CDS	N
FBgn0032002	FBtr0079593|FBgn0032002|2L|+	283.2	8214928	chr2L:8214672-8215239	60.69	2.43	0.96	97.55	0	1	112.9	31.3	0.78	55.95	30.64	0.65	0.98	0.715	0.265	4.50316e-07	2.2443e-06	CDS	N
FBgn0039126	FBtr0084522|FBgn0039126|3R|-	134.5	23926741	chr3R:23926436-23926942	60.73	20.16	0.75	97.46	0	1	47.7	43.21	0.52	22.37	21.53	0.51	0.875	0.515	0.36	4.55874e-07	2.27016e-06	CDS	N
FBgn0038462	FBtr0337063|FBgn0038462|3R|-	1229.5	16994831	chr3R:16994683-16995059	44.66	37.4	0.54	60.82	28.44	0.68	18.47	71.76	0.2	10.77	32.99	0.25	0.61	0.225	0.385	5.59965e-07	2.75954e-06	CDS	Y
FBgn0029849	FBtr0070874|FBgn0029849|X|+	216.2	6221581	chrX:6221380-6222719	57.11	1.26	0.98	63.34	4.48	0.93	61.43	25.33	0.71	33.74	31.59	0.52	0.955	0.615	0.34	5.85543e-07	2.8741e-06	CDS	N
FBgn0023514	FBtr0070312|FBgn0023514|X|+	483.3	1878473	chrX:1878255-1879019	83.73	48.41	0.63	95.01	2.8	0.97	72.48	115.2	0.39	45.81	20.1	0.7	0.8	0.545	0.255	7.10583e-07	3.44941e-06	CDS	N
FBgn0261004	FBtr0078743|FBgn0261004|3R|-	193.3	5604168	chr3R:5603236-5604375	47.68	9.78	0.83	57.22	0	1	49.4	41.22	0.55	24.41	22.58	0.52	0.915	0.535	0.38	8.8041e-07	4.22391e-06	CDS	N
FBgn0037566	FBtr0081832|FBgn0037566|3R|+	166.4	8302393	chr3R:8302124-8302770	35.39	9.9	0.78	68.89	0	1	37.85	48.51	0.44	25.64	10.45	0.71	0.89	0.575	0.315	9.19926e-07	4.40664e-06	CDS	N
FBgn0030067	FBtr0346163|FBgn0030067|X|+	667.6	8903403	chrX:8903202-8903761	24.41	23.31	0.51	43.9	29.3	0.6	17.62	115.15	0.13	21.76	51.88	0.3	0.555	0.215	0.34	9.42368e-07	4.50714e-06	3UTR	N
FBgn0005624	FBtr0345375|FBgn0005624|2R|-	776	12968244	chr2R:12965997-12970181	76.8	3.79	0.95	94.03	0	1	43.07	17.88	0.71	22.15	10.43	0.68	0.975	0.695	0.28	9.81465e-07	4.69049e-06	CDS	N
FBgn0030077	FBtr0071357|FBgn0030077|X|-	60.3	9055766	chrX:9054698-9055967	32.38	0	1	28.36	0	1	14.79	17.94	0.45	8.99	11.58	0.44	1	0.445	0.555	1.02385e-06	4.8855e-06	CDS	N
FBgn0033712	FBtr0087896|FBgn0033712|2R|+	90	12322224	chr2R:12321712-12322507	32.65	0.99	0.97	54.51	0	1	27.11	17.36	0.61	15.2	13.31	0.53	0.985	0.57	0.415	1.03269e-06	4.92005e-06	3UTR	Y
FBgn0033712	FBtr0339628|FBgn0033712|2R|+	90	12322224	chr2R:12321712-12322507	32.65	0.99	0.97	54.51	0	1	27.11	17.36	0.61	15.2	13.31	0.53	0.985	0.57	0.415	1.03269e-06	4.92005e-06	3UTR	Y
FBgn0034634	FBtr0071700|FBgn0034634|2R|-	64	21517595	chr2R:21517241-21517921	28.47	0.37	0.99	32.94	16.71	0.66	15.81	52.56	0.23	9.32	17.86	0.34	0.825	0.285	0.54	1.0547e-06	5.01326e-06	CDS	Y
FBgn0034634	FBtr0071699|FBgn0034634|2R|-	64	21517595	chr2R:21517241-21517921	28.47	0.37	0.99	32.94	16.71	0.66	15.81	52.56	0.23	9.32	17.86	0.34	0.825	0.285	0.54	1.0547e-06	5.01326e-06	CDS	Y
FBgn0039339	FBtr0343172|FBgn0039339|3R|+	169.7	25485062	chr3R:25484861-25485481	52.11	25.2	0.67	48.89	33.55	0.59	23.72	105.84	0.18	24.17	29.57	0.45	0.63	0.315	0.315	1.06363e-06	5.05183e-06	CDS	N
FBgn0035481	FBtr0073166|FBgn0035481|3L|-	185.2	3959378	chr3L:3958391-3959896	51.24	8.21	0.86	38.26	16.02	0.7	26.92	49.69	0.35	16.04	33.6	0.32	0.78	0.335	0.445	1.13302e-06	5.36077e-06	CDS	N
FBgn0034084	FBtr0087249|FBgn0034084|2R|-	142.9	16169875	chr2R:16169600-16170076	49.07	13.11	0.79	86.77	0	1	28.94	44.72	0.39	28.26	3.42	0.89	0.895	0.64	0.255	1.31708e-06	6.17476e-06	CDS	N
FBgn0260750	FBtr0079986|FBgn0260750|2L|+	166	10270652	chr2L:10270449-10271443	46.78	13.22	0.78	46	5.26	0.9	43.89	66.28	0.4	28.71	31.59	0.48	0.84	0.44	0.4	1.42087e-06	6.64616e-06	CDS	N
FBgn0037092	FBtr0078356|FBgn0037092|3L|+	301.6	21511922	chr3L:21511670-21512141	90.12	29.44	0.75	102.35	22.12	0.82	83.9	77.95	0.52	43.04	51.48	0.46	0.785	0.49	0.295	1.46205e-06	6.8181e-06	CDS	N
FBgn0039872	FBtr0300915|FBgn0039872|3R|-	2240.7	31752133	chr3R:31751894-31752334	41.88	42.04	0.5	51.19	6.94	0.88	80.14	166.23	0.33	28.21	67.85	0.29	0.69	0.31	0.38	1.51192e-06	7.03472e-06	CDS	Y
FBgn0046685	FBtr0084669|FBgn0046685|3R|-	1775.2	24628015	chr3R:24627066-24628662	95.15	4.1	0.96	78.41	53.58	0.59	61.21	85.51	0.42	29.81	31.41	0.49	0.775	0.455	0.32	2.04121e-06	9.29401e-06	CDS	N
FBgn0011672	FBtr0306350|FBgn0011672|3R|-	1641.5	21054840	chr3R:21054648-21055041	27.4	16.74	0.62	37.37	0	1	78.52	137.78	0.36	48.76	66.38	0.42	0.81	0.39	0.42	2.20063e-06	1.00125e-05	3UTR	N
FBgn0038934	FBtr0310204|FBgn0038934|3R|+	160.3	22216160	chr3R:22215509-22217415	40.2	0	1	39.32	5.98	0.87	42.89	43.62	0.5	24.28	14.76	0.62	0.935	0.56	0.375	2.21882e-06	1.00878e-05	CDS	Y
FBgn0033656	FBtr0088063|FBgn0033656|2R|-	490.7	11843117	chr2R:11842164-11843322	86.48	46.86	0.65	100.85	35.53	0.74	108.13	141.37	0.43	64.76	89.64	0.42	0.695	0.425	0.27	2.30232e-06	1.0452e-05	CDS	N
FBgn0031657	FBtr0078994|FBgn0031657|2L|+	82	4969501	chr2L:4969285-4970135	46.21	17.9	0.72	57.69	0	1	43.15	51.95	0.45	23.84	23.67	0.5	0.86	0.475	0.385	2.63478e-06	1.18825e-05	CDS	N
FBgn0039872	FBtr0339190|FBgn0039872|3R|-	2151.3	31752130	chr3R:31751894-31752331	41.66	41.2	0.5	51.21	6.86	0.88	79.76	161.02	0.33	28.09	65.78	0.3	0.69	0.315	0.375	2.75063e-06	1.23959e-05	CDS	Y
FBgn0037330	FBtr0078768|FBgn0037330|3R|-	1163.6	5469885	chr3R:5469566-5470459	80.65	7.58	0.91	90.18	1.39	0.98	87.77	34.05	0.72	34.57	20.13	0.63	0.945	0.675	0.27	2.85387e-06	1.28331e-05	CDS	N
FBgn0026573	FBtr0088042|FBgn0026573|2R|+	339.3	11976399	chr2R:11975356-11977536	58.13	8.3	0.88	90.3	0	1	48.18	27.02	0.64	34.02	20.33	0.63	0.94	0.635	0.305	2.98447e-06	1.34008e-05	CDS	N
FBgn0039398	FBtr0084948|FBgn0039398|3R|+	124.8	25961262	chr3R:25960663-25961686	31.34	3.14	0.91	48.72	0	1	36.86	36.98	0.5	29.45	12.68	0.7	0.955	0.6	0.355	3.17851e-06	1.42306e-05	CDS	N
FBgn0259916	FBtr0300199|FBgn0259916|3L|-	556.5	8155277	chr3L:8154681-8155579	48.52	27.69	0.64	46.11	32.1	0.59	33.49	85.7	0.28	24.35	69.88	0.26	0.615	0.27	0.345	3.49026e-06	1.55473e-05	CDS	Y
FBgn0261383	FBtr0070841|FBgn0261383|X|-	877.8	5743582	chrX:5738663-5743912	89.28	27.7	0.76	99.79	8.84	0.92	88.29	76.88	0.53	44.85	28.44	0.61	0.84	0.57	0.27	3.82123e-06	1.69116e-05	CDS	N
FBgn0034697	FBtr0071790|FBgn0034697|2R|-	1283.9	22125276	chr2R:22124567-22125581	85.38	25.51	0.77	108.66	39.93	0.73	131.78	128.86	0.51	66.88	71.85	0.48	0.75	0.495	0.255	3.86914e-06	1.71114e-05	CDS	N
FBgn0039056	FBtr0084368|FBgn0039056|3R|+	55.2	23123661	chr3R:23123443-23123962	55.13	0	1	59.53	0	1	30.39	21.34	0.59	20.15	3.19	0.86	1	0.725	0.275	3.8792e-06	1.71313e-05	3UTR	N
FBgn0039681	FBtr0085464|FBgn0039681|3R|-	975.4	29680863	chr3R:29680257-29681064	39.82	13.42	0.75	49.86	0	1	89.41	85.74	0.51	36.44	33	0.52	0.875	0.515	0.36	4.28211e-06	1.88163e-05	CDS	Y
FBgn0034623	FBtr0071612|FBgn0034623|2R|-	541.8	21346989	chr2R:21346875-21347190	42.5	33.96	0.56	48.54	2.22	0.96	26.82	76.08	0.26	20.43	22.27	0.48	0.76	0.37	0.39	5.97441e-06	2.57568e-05	CDS	N
FBgn0033449	FBtr0088477|FBgn0033449|2R|+	128.9	9837791	chr2R:9837490-9838434	35.52	28.21	0.56	43.15	4.13	0.91	30.27	65.38	0.32	12.99	33.46	0.28	0.735	0.3	0.435	6.10021e-06	2.62472e-05	CDS	N
FBgn0032956	FBtr0085900|FBgn0032956|2L|+	408.9	21662890	chr2L:21662689-21663210	54.42	20.7	0.72	76.16	28.19	0.73	62.93	98.83	0.39	39.08	46.33	0.46	0.725	0.425	0.3	6.51947e-06	2.79503e-05	3UTR	N
FBgn0000482	FBtr0070269|FBgn0000482|X|+	27.6	1668089	chrX:1667888-1668406	40.94	1.01	0.98	52	0	1	40.01	13.13	0.75	11.55	14.53	0.44	0.99	0.595	0.395	8.65275e-06	3.64871e-05	CDS	N
FBgn0050077	FBtr0301734|FBgn0050077|2R|+	291.1	14601663	chr2R:14601462-14602004	31.39	35.36	0.47	47.35	20.48	0.7	50.68	131.66	0.28	18.95	64.04	0.23	0.585	0.255	0.33	9.35448e-06	3.92315e-05	CDS	N
FBgn0039704	FBtr0085485|FBgn0039704|3R|+	357.9	29825319	chr3R:29825118-29825800	41.17	21.99	0.65	77.6	0	1	24.44	44.06	0.36	20.57	8.94	0.7	0.825	0.53	0.295	1.13563e-05	4.70508e-05	3UTR	N
FBgn0028700	FBtr0080225|FBgn0028700|2L|-	1161.4	11129412	chr2L:11128932-11130001	79.95	6.96	0.92	70.21	45.66	0.61	67.02	80.87	0.45	29.03	39.85	0.42	0.765	0.435	0.33	1.26707e-05	5.20764e-05	CDS	N
FBgn0051781	FBtr0308925|FBgn0051781|2L|+	208.7	16877729	chr2L:16877497-16878300	23.46	13.02	0.64	33.56	0.81	0.98	67.49	100.59	0.4	33.16	47.88	0.41	0.81	0.405	0.405	1.31358e-05	5.38525e-05	CDS	Y
FBgn0038672	FBtr0083719|FBgn0038672|3R|-	67.8	19023241	chr3R:19022601-19023442	56.41	0	1	61.88	0	1	19.52	8.75	0.69	12.05	7.75	0.61	1	0.65	0.35	1.37568e-05	5.62407e-05	CDS	N
FBgn0029994	FBtr0071116|FBgn0029994|X|-	1250.4	8078568	chrX:8078350-8078898	60.78	83.94	0.42	90.65	30.73	0.75	62.01	134.11	0.32	32.05	76.45	0.3	0.585	0.31	0.275	1.39442e-05	5.68933e-05	3UTR	N
FBgn0038109	FBtr0082698|FBgn0038109|3R|+	78	13010437	chr3R:13010164-13011086	46.5	0	1	40.81	0	1	46.53	28.64	0.62	24.74	6.35	0.8	1	0.71	0.29	1.40982e-05	5.74836e-05	CDS	N
FBgn0038923	FBtr0084171|FBgn0038923|3R|+	360.3	22023898	chr3R:22023697-22024259	60.84	33.77	0.64	66.06	0	1	97.13	99.68	0.49	48.31	45.07	0.52	0.82	0.505	0.315	1.42891e-05	5.81085e-05	CDS	N
FBgn0033897	FBtr0087582|FBgn0033897|2R|-	172.8	14148770	chr2R:14148263-14149179	74.12	38.17	0.66	80.35	7.81	0.91	49.5	47.9	0.51	19.92	34.82	0.36	0.785	0.435	0.35	1.43442e-05	5.82939e-05	CDS	N
FBgn0024995	FBtr0273279|FBgn0024995|X|-	124.3	2706655	chrX:2706217-2706856	78.51	0	1	56.17	3.95	0.93	28.46	15.06	0.65	19.26	7.19	0.73	0.965	0.69	0.275	1.48062e-05	6.00527e-05	CDS	N
FBgn0261274	FBtr0073217|FBgn0261274|3L|+	149.9	4173539	chr3L:4173338-4173789	60.62	0	1	65.2	0	1	77.74	19.1	0.8	28.62	14.41	0.67	1	0.735	0.265	1.57963e-05	6.39004e-05	3UTR	N
FBgn0032724	FBtr0081132|FBgn0032724|2L|+	175.7	18950172	chr2L:18949947-18950973	61.11	0	1	73.75	0	1	50.61	5.25	0.91	26.48	20.51	0.56	1	0.735	0.265	1.584e-05	6.40024e-05	CDS	N
FBgn0038582	FBtr0083561|FBgn0038582|3R|+	266.6	18220965	chr3R:18220764-18221473	57.91	0	1	51.78	14.19	0.78	52.8	46.57	0.53	22.26	17.9	0.55	0.89	0.54	0.35	1.67658e-05	6.75562e-05	CDS	N
FBgn0030761	FBtr0310319|FBgn0030761|X|-	409.9	16597778	chrX:16596526-16598429	69.85	18.61	0.79	84	29.23	0.74	59.44	73.67	0.45	30.67	32.09	0.49	0.765	0.47	0.295	1.71253e-05	6.88698e-05	CDS	N
FBgn0033302	FBtr0302331|FBgn0033302|2R|-	11980	8564567	chr2R:8564296-8564768	36.46	5.16	0.88	46.13	0.94	0.98	488.37	312.8	0.61	327.42	145.22	0.69	0.93	0.65	0.28	2.2311e-05	8.82278e-05	CDS	N
FBgn0034060	FBtr0087203|FBgn0034060|2R|+	139.9	16006601	chr2R:16006310-16006893	64.31	15.29	0.81	57.49	11.45	0.83	32.26	32.38	0.5	11.44	23.15	0.33	0.82	0.415	0.405	2.26792e-05	8.95689e-05	CDS	N
FBgn0039711	FBtr0089927|FBgn0039711|3R|-	539.1	29858337	chr3R:29857652-29858718	51.07	27.25	0.65	39.01	36.81	0.51	49.97	116.38	0.3	19.19	63.05	0.23	0.58	0.265	0.315	2.6243e-05	0.000102462	CDS	Y
FBgn0052436	FBtr0078343|FBgn0052436|3L|+	2910.9	21353466	chr3L:21353109-21355049	59.17	26.65	0.69	69.2	28.27	0.71	113.64	137.84	0.45	66.35	90.3	0.42	0.7	0.435	0.265	2.82873e-05	0.000110026	CDS	N
FBgn0000307	FBtr0080838|FBgn0000307|2L|-	751.5	16342821	chr2L:16342430-16343304	53.69	41.94	0.56	78.81	21.86	0.78	41.34	79.53	0.34	26.51	32.83	0.45	0.67	0.395	0.275	3.37974e-05	0.000130307	3UTR	N
FBgn0001986	FBtr0080760|FBgn0001986|2L|+	238.8	15754731	chr2L:15753506-15755900	40.51	16.62	0.71	64.4	2.72	0.96	31.9	24.33	0.57	9.5	22.48	0.3	0.835	0.435	0.4	3.47604e-05	0.000133853	CDS	N
FBgn0039508	FBtr0085163|FBgn0039508|3R|+	325.3	27286326	chr3R:27286086-27287366	52.28	45.08	0.54	62.58	63.52	0.5	44.74	126.99	0.26	25.43	80.38	0.24	0.52	0.25	0.27	3.73042e-05	0.000142756	CDS	N
FBgn0051781	FBtr0308929|FBgn0051781|2L|+	205.6	16877729	chr2L:16877500-16878300	23.47	13.14	0.64	33.58	0.91	0.97	67.41	101.38	0.4	33.13	48.24	0.41	0.805	0.405	0.4	3.93413e-05	0.000149716	CDS	Y
FBgn0086444	FBtr0081163|FBgn0086444|2L|-	66.8	19124477	chr2L:19123998-19124678	43.4	2.1	0.95	42.37	2.95	0.93	27.9	21.46	0.57	10.75	9.65	0.53	0.94	0.55	0.39	4.0517e-05	0.000153905	CDS	N
FBgn0029755	FBtr0070751|FBgn0029755|X|+	1860.4	5318098	chrX:5317409-5318928	72.28	28.89	0.71	76.47	14.91	0.84	71.82	73.73	0.49	46.13	38.52	0.54	0.775	0.515	0.26	5.51218e-05	0.000205581	CDS	N
FBgn0038462	FBtr0083375|FBgn0038462|3R|-	920.6	16994831	chr3R:16994542-16995059	29.77	52.29	0.36	53.55	35.71	0.6	10.89	79.34	0.12	12.42	31.34	0.28	0.48	0.2	0.28	5.95227e-05	0.000220527	CDS	Y
FBgn0014861	FBtr0081827|FBgn0014861|3R|+	107.4	8267640	chr3R:8267297-8267924	60.23	5.36	0.92	68.27	0	1	52.93	9.45	0.85	14.2	19.07	0.43	0.96	0.64	0.32	7.0714e-05	0.000257655	CDS	N
FBgn0037109	FBtr0078464|FBgn0037109|3L|-	172.3	21629686	chr3L:21628571-21629913	75.57	15.18	0.83	81.48	57.86	0.58	49.69	92.02	0.35	24.45	19.91	0.55	0.705	0.45	0.255	7.09831e-05	0.000258482	3UTR	Y
FBgn0052831	FBtr0091683|FBgn0052831|2L|+	309.9	11278956	chr2L:11278755-11279847	62.53	29.38	0.68	67.71	6.57	0.91	41.96	52.95	0.44	25.06	19.97	0.56	0.795	0.5	0.295	7.32849e-05	0.000266707	CDS	N
FBgn0001217	FBtr0082707|FBgn0001217|3R|+	337.5	13046389	chr3R:13045585-13047388	45.52	13.13	0.78	37.93	9.49	0.8	37.1	54.6	0.4	21.66	27.27	0.44	0.79	0.42	0.37	7.72246e-05	0.000278741	CDS	N
FBgn0037109	FBtr0333972|FBgn0037109|3L|-	170.5	21629687	chr3L:21628571-21629908	75.57	15.57	0.83	81.52	58.43	0.58	49.74	92.74	0.35	24.45	19.86	0.55	0.705	0.45	0.255	7.79784e-05	0.000281133	3UTR	Y
FBgn0259916	FBtr0332760|FBgn0259916|3L|-	489.2	8155275	chr3L:8154753-8155579	43.38	32.74	0.57	38.15	40.01	0.49	28.25	90.6	0.24	22.15	71.88	0.24	0.53	0.24	0.29	7.84838e-05	0.000282624	CDS	Y
FBgn0037687	FBtr0082029|FBgn0037687|3R|+	455.6	9401934	chr3R:9401641-9402564	48.94	15.34	0.76	64.66	0	1	70.52	47.63	0.6	29.21	19.79	0.6	0.88	0.6	0.28	7.98011e-05	0.0002872	CDS	N
FBgn0020378	FBtr0071381|FBgn0020378|X|+	784.3	9753315	chrX:9753001-9755798	41.31	0	1	79.34	92.25	0.46	31.33	83.96	0.27	19.43	42.7	0.31	0.73	0.29	0.44	8.77199e-05	0.000313685	CDS	N
FBgn0038803	FBtr0083904|FBgn0038803|3R|+	310	20571481	chr3R:20571090-20573000	62.3	37.18	0.63	62.37	33.79	0.65	36.46	79.07	0.32	22.75	31.14	0.42	0.64	0.37	0.27	0.000100784	0.00035668	CDS	N
FBgn0260655	FBtr0333896|FBgn0260655|3L|-	255	19614192	chr3L:19613427-19614393	68.18	0	1	57.99	11.21	0.84	54.51	19.02	0.74	33.94	28.09	0.55	0.92	0.645	0.275	0.000107083	0.000378102	CDS	N
FBgn0261850	FBtr0071576|FBgn0261850|2R|+	439.4	21173894	chr2R:21173527-21174504	60.26	15.25	0.8	59.56	16.14	0.79	53.2	54.33	0.49	29.3	30.06	0.49	0.795	0.49	0.305	0.000113276	0.000398599	CDS	N
FBgn0038299	FBtr0083140|FBgn0038299|3R|-	132.8	15206857	chr3R:15206703-15207061	38.82	10.47	0.79	45.92	4.31	0.91	43.15	47.99	0.47	22.01	14.54	0.6	0.85	0.535	0.315	0.000113632	0.000399624	CDS	N
FBgn0039290	FBtr0084805|FBgn0039290|3R|+	148.2	25213125	chr3R:25212536-25214255	38.26	4.74	0.89	48.7	0	1	27.83	17.9	0.61	14.82	10.61	0.58	0.945	0.595	0.35	0.000114755	0.000402886	CDS	N
FBgn0032772	FBtr0081199|FBgn0032772|2L|+	106.7	19382840	chr2L:19382539-19383093	52.29	13.41	0.8	42.75	22.06	0.66	23.88	48.38	0.33	13.66	14.14	0.49	0.73	0.41	0.32	0.000117594	0.000412149	CDS	N
FBgn0024909	FBtr0114520|FBgn0024909|3R|+	318.3	7908406	chr3R:7907884-7909190	45.58	7.74	0.85	37.16	16.86	0.69	36.04	49.32	0.42	16.33	23.56	0.41	0.77	0.415	0.355	0.000142853	0.000495047	CDS	N
FBgn0026378	FBtr0086462|FBgn0026378|2R|+	401.7	19493676	chr2R:19493475-19493996	55.96	15.29	0.79	54.25	51.99	0.51	33.03	82.68	0.29	26.75	34.01	0.44	0.65	0.365	0.285	0.000146281	0.000506074	CDS	N
FBgn0039711	FBtr0303035|FBgn0039711|3R|-	351.5	29858345	chr3R:29857652-29858650	50.52	36.46	0.58	38.56	46.75	0.45	50.83	131.56	0.28	19.36	69.47	0.22	0.515	0.25	0.265	0.000157249	0.000540982	CDS	Y
FBgn0038233	FBtr0330045|FBgn0038233|3R|-	68.2	14509719	chr3R:14509049-14510151	40.52	0	1	32.14	0	1	32.75	20.75	0.61	20.44	4.54	0.82	1	0.715	0.285	0.00018042	0.000615205	3UTR	N
FBgn0050390	FBtr0071617|FBgn0050390|2R|-	153.4	21292538	chr2R:21292239-21292757	35.86	20.86	0.63	55.38	9.51	0.85	50.73	66.3	0.43	26.3	31.92	0.45	0.74	0.44	0.3	0.000188919	0.000639235	CDS	N
FBgn0262166	FBtr0087246|FBgn0262166|2R|-	288.5	16194880	chr2R:16194277-16195657	58.07	0	1	54.97	7.81	0.88	54.68	26.98	0.67	24.39	10.65	0.7	0.94	0.685	0.255	0.000212257	0.000713502	CDS	N
FBgn0026417	FBtr0078876|FBgn0026417|3R|-	176.1	4808914	chr3R:4808336-4809274	30.48	19.94	0.6	39.55	18.83	0.68	31.5	74.75	0.3	14.08	22.22	0.39	0.64	0.345	0.295	0.000273106	0.000904728	CDS	N
FBgn0032793	FBtr0331327|FBgn0032793|2L|-	748.6	19492552	chr2L:19491679-19492908	39.02	41.87	0.48	30.91	30.28	0.51	43.27	151.05	0.22	25.63	74.88	0.26	0.495	0.24	0.255	0.000286649	0.000947557	CDS	N
FBgn0037141	FBtr0078489|FBgn0037141|3L|-	74.5	21940527	chr3L:21938636-21940728	17	14.96	0.53	22.9	3.07	0.88	17.57	54.88	0.24	8.76	21.31	0.29	0.705	0.265	0.44	0.000334791	0.00109294	CDS	N
FBgn0037670	FBtr0081977|FBgn0037670|3R|+	53.9	9260212	chr3R:9260011-9260400	30.12	7.46	0.8	54.16	0	1	15.53	20.12	0.44	22.38	5.96	0.79	0.9	0.615	0.285	0.000355466	0.00115522	CDS	Y
FBgn0031649	FBtr0077394|FBgn0031649|2L|-	149.7	4933758	chr2L:4933047-4933959	29.47	18.01	0.62	44.84	0	1	26.78	40.87	0.4	12.82	10.88	0.54	0.81	0.47	0.34	0.000429062	0.00137841	CDS	N
FBgn0051365	FBtr0084406|FBgn0051365|3R|-	106	23124701	chr3R:23124217-23125001	48.92	6.61	0.88	40.3	33.11	0.55	33.25	44.05	0.43	19.77	39.48	0.33	0.715	0.38	0.335	0.000449431	0.00143413	CDS	N
FBgn0039868	FBtr0085831|FBgn0039868|3R|+	33.4	31737869	chr3R:31737659-31737999	26.68	19.25	0.58	46.34	0	1	14.5	21.02	0.41	11.18	18.09	0.38	0.79	0.395	0.395	0.000561395	0.00176222	CDS	N
FBgn0020312	FBtr0071637|FBgn0020312|2R|-	142.3	21124586	chr2R:21123735-21125002	53.1	23.86	0.69	56.67	21.24	0.73	36.19	52.99	0.41	18.42	23.23	0.44	0.71	0.425	0.285	0.000591785	0.00184727	CDS	N
FBgn0039681	FBtr0308238|FBgn0039681|3R|-	319.1	29680568	chr3R:29680257-29680816	32.3	16.98	0.66	60.06	0	1	64.85	49.87	0.57	26.94	19.93	0.57	0.83	0.57	0.26	0.000596165	0.00186	CDS	Y
FBgn0032811	FBtr0081266|FBgn0032811|2L|-	63.7	19579689	chr2L:19579131-19579953	34.19	20.44	0.63	32.33	5.76	0.85	16.33	29.18	0.36	7.59	17.1	0.31	0.74	0.335	0.405	0.000634159	0.00196659	CDS	N
FBgn0040513	FBtr0336926|FBgn0040513|2R|-	221.5	7445315	chr2R:7444796-7445517	60.4	39.04	0.61	54.98	14.15	0.8	46.55	75.68	0.38	30.91	28.45	0.52	0.705	0.45	0.255	0.000721384	0.00220931	CDS	N
FBgn0038934	FBtr0305038|FBgn0038934|3R|+	148.3	22216085	chr3R:22215509-22217132	43.14	0	1	38.75	8.82	0.81	52.83	35.37	0.6	26.02	14.74	0.64	0.905	0.62	0.285	0.000729353	0.00222928	CDS	Y
FBgn0260468	FBtr0085564|FBgn0260468|3R|+	995.1	30057829	chr3R:30057116-30058131	39.76	49.1	0.45	93.91	5.26	0.95	31.02	51.11	0.38	23.53	21.72	0.52	0.7	0.45	0.25	0.000808267	0.00245346	CDS	N
FBgn0019938	FBtr0087511|FBgn0019938|2R|-	431.8	14596083	chr2R:14595617-14596386	39.52	20.6	0.66	28.82	44.66	0.39	36.3	103.92	0.26	15.22	47.32	0.24	0.525	0.25	0.275	0.000837344	0.00252926	CDS	N
FBgn0037117	FBtr0078430|FBgn0037117|3L|+	212.6	21682881	chr3L:21682680-21683098	26.3	12.55	0.68	49.42	0	1	35.71	34.38	0.51	23.71	17.56	0.57	0.84	0.54	0.3	0.00088815	0.00266965	CDS	N
FBgn0011737	FBtr0079371|FBgn0011737|2L|-	164.4	6911651	chr2L:6911423-6911852	15.04	19.35	0.44	33.78	27.06	0.56	6.8	52.64	0.11	10.29	22.36	0.32	0.5	0.215	0.285	0.000999662	0.00297008	3UTR	Y
FBgn0011737	FBtr0332329|FBgn0011737|2L|-	164.4	6911651	chr2L:6911423-6911852	15.04	19.35	0.44	33.78	27.06	0.56	6.8	52.64	0.11	10.29	22.36	0.32	0.5	0.215	0.285	0.000999662	0.00297008	3UTR	Y
FBgn0038609	FBtr0083577|FBgn0038609|3R|+	74	18367279	chr3R:18367068-18367913	55.12	22.73	0.71	58.23	9.68	0.86	42.69	26.43	0.62	18.79	35.14	0.35	0.785	0.485	0.3	0.00100854	0.00299358	CDS	N
FBgn0033190	FBtr0088907|FBgn0033190|2R|+	247.3	7536263	chr2R:7535919-7538232	15.74	1.84	0.9	24.42	6.29	0.8	28.08	42.52	0.4	14.39	16.08	0.47	0.85	0.435	0.415	0.00102434	0.00303755	CDS	N
FBgn0039554	FBtr0085272|FBgn0039554|3R|-	125.4	27914783	chr3R:27913777-27915342	63.72	11.25	0.85	71.2	23.29	0.75	50.71	33.78	0.6	16.39	24.5	0.4	0.8	0.5	0.3	0.00106147	0.00313858	CDS	N
FBgn0038746	FBtr0083854|FBgn0038746|3R|-	154.5	19904042	chr3R:19903665-19904568	29.89	18.61	0.62	38.06	24.62	0.61	19.34	56.19	0.26	16.34	27.49	0.37	0.615	0.315	0.3	0.00113403	0.00333237	CDS	N
FBgn0033187	FBtr0088904|FBgn0033187|2R|+	69.4	7521944	chr2R:7521742-7522541	35.75	9.45	0.79	49.61	24.6	0.67	22.05	40.11	0.35	13.36	15.22	0.47	0.73	0.41	0.32	0.00126774	0.00370198	CDS	N
FBgn0031696	FBtr0079069|FBgn0031696|2L|+	186.4	5282331	chr2L:5282074-5283002	48.55	24.33	0.67	66.61	9.32	0.88	50.37	41.09	0.55	20.16	26.48	0.43	0.775	0.49	0.285	0.00134395	0.00390823	CDS	N
FBgn0037059	FBtr0078310|FBgn0037059|3L|-	38.3	21208376	chr3L:21208148-21208742	22.52	11.84	0.66	22.4	3.61	0.86	11.1	30.91	0.26	7.64	10.29	0.43	0.76	0.345	0.415	0.00136119	0.00395091	CDS	N
FBgn0031855	FBtr0079303|FBgn0031855|2L|+	167.8	6754411	chr2L:6753940-6755390	45.37	15.15	0.75	45.64	7.63	0.86	19.82	29.03	0.41	15.16	10.52	0.59	0.805	0.5	0.305	0.00136763	0.00396579	CDS	N
FBgn0037554	FBtr0081797|FBgn0037554|3R|+	237	8235644	chr3R:8235287-8236632	50.56	34.42	0.59	58.74	14.1	0.81	37.39	55.3	0.4	20.49	22.57	0.48	0.7	0.44	0.26	0.00140112	0.00404018	CDS	Y
FBgn0037554	FBtr0339606|FBgn0037554|3R|+	237	8235644	chr3R:8235287-8236632	50.56	34.42	0.59	58.74	14.1	0.81	37.39	55.3	0.4	20.49	22.57	0.48	0.7	0.44	0.26	0.00140112	0.00404018	CDS	Y
FBgn0005596	FBtr0085415|FBgn0005596|3R|-	243.7	29119988	chr3R:29118390-29120220	60.61	10.62	0.85	59.03	9.83	0.86	47.82	25.52	0.65	26.33	24.05	0.52	0.855	0.585	0.27	0.001466	0.00420366	CDS	N
FBgn0039696	FBtr0085537|FBgn0039696|3R|-	61.2	29796518	chr3R:29795805-29796750	31.67	0	1	32.57	6.66	0.83	15.14	11.52	0.57	11.03	12.12	0.48	0.915	0.525	0.39	0.00153066	0.0043789	CDS	N
FBgn0032405	FBtr0302029|FBgn0032405|2L|-	64.7	12063669	chr2L:12063523-12063870	71.13	31.73	0.69	67.04	32.72	0.67	8.87	19.89	0.31	6.11	12.16	0.33	0.68	0.32	0.36	0.00156179	0.00445968	CDS	N
FBgn0039462	FBtr0085067|FBgn0039462|3R|+	79.1	26946902	chr3R:26946701-26947248	15.19	7.9	0.66	21.42	7.27	0.75	13.92	33.29	0.29	6.16	15.43	0.29	0.705	0.29	0.415	0.00163319	0.00465151	CDS	N
FBgn0039867	FBtr0085865|FBgn0039867|3R|-	88	31735689	chr3R:31735503-31735890	60.34	24.64	0.71	73.05	0.73	0.99	28.53	25.75	0.53	19.98	11.75	0.63	0.85	0.58	0.27	0.00167516	0.00475916	CDS	N
FBgn0051206	FBtr0083875|FBgn0051206|3R|-	120.8	20107130	chr3R:20106936-20107331	24.62	17.15	0.59	26.71	7.7	0.78	17.47	50.7	0.26	11.01	13.05	0.46	0.685	0.36	0.325	0.00170676	0.00483779	CDS	N
FBgn0031258	FBtr0310034|FBgn0031258|2L|-	314.3	464737	chr2L:458876-464941	44.89	24.45	0.65	49.18	9.06	0.84	50.49	59.4	0.46	23.31	20.52	0.53	0.745	0.495	0.25	0.00171356	0.00485258	CDS	N
FBgn0083977	FBtr0301076|FBgn0083977|2R|-	199.2	9261142	chr2R:9260278-9262113	39.52	10.45	0.79	38.6	8.28	0.82	18.42	23.94	0.43	12.77	11.6	0.52	0.805	0.475	0.33	0.00172462	0.00487495	CDS	N
FBgn0086912	FBtr0078139|FBgn0086912|2L|-	66.9	272246	chr2L:271912-272506	32.09	20.88	0.61	17.03	16.28	0.51	16.02	65.73	0.2	14.64	25.67	0.36	0.56	0.28	0.28	0.00172813	0.00488264	CDS	N
FBgn0034065	FBtr0087206|FBgn0034065|2R|+	60.4	16015761	chr2R:16015560-16016042	36.35	0	1	32.33	6.52	0.83	29.56	9.6	0.75	10.33	16.67	0.38	0.915	0.565	0.35	0.00174948	0.00493393	CDS	N
FBgn0010287	FBtr0079542|FBgn0010287|2L|+	109.6	8073526	chr2L:8073197-8073948	27.26	26.73	0.5	40.46	2.74	0.94	18.94	49.48	0.28	16.08	10.94	0.6	0.72	0.44	0.28	0.00177556	0.00499605	CDS	N
FBgn0039631	FBtr0085364|FBgn0039631|3R|+	78.8	29056816	chr3R:29056529-29059204	30.19	2.88	0.91	36.05	0	1	25.09	13.32	0.65	15.41	7.16	0.68	0.955	0.665	0.29	0.00183198	0.00513372	CDS	N
FBgn0038617	FBtr0083655|FBgn0038617|3R|-	152.4	18401271	chr3R:18400373-18401574	58.96	15.36	0.79	63.45	32.99	0.66	40.44	48.23	0.46	20.45	23.55	0.46	0.725	0.46	0.265	0.00227225	0.00623983	CDS	N
FBgn0037670	FBtr0339168|FBgn0037670|3R|+	53.6	9260227	chr3R:9260026-9260400	28.46	9.26	0.75	52.39	2.36	0.96	15.03	19.23	0.44	21.34	7.02	0.75	0.855	0.595	0.26	0.00264978	0.00719642	CDS	Y
FBgn0038056	FBtr0082681|FBgn0038056|3R|-	127.3	12458639	chr3R:12458444-12459138	37.43	8.73	0.81	40.77	2.55	0.94	16.46	15.31	0.52	7.04	5.04	0.58	0.875	0.55	0.325	0.00320645	0.00852426	CDS	N
FBgn0032779	FBtr0081204|FBgn0032779|2L|+	874	19428621	chr2L:19427209-19429224	42.64	10.46	0.8	44.34	13.8	0.76	74.97	61.99	0.55	36.41	35.45	0.51	0.78	0.53	0.25	0.00322928	0.00857755	CDS	N
FBgn0002673	FBtr0331444|FBgn0002673|2L|-	178.9	16261237	chr2L:16259877-16261505	28.23	13	0.68	31.72	26.57	0.54	35.97	74.44	0.33	22.17	44.11	0.33	0.61	0.33	0.28	0.00346965	0.00913849	CDS	N
FBgn0032033	FBtr0331995|FBgn0032033|2L|-	42.1	8382322	chr2L:8381821-8382523	33.48	3.83	0.9	36.6	2.44	0.94	17.7	15.46	0.53	12.46	5.09	0.71	0.92	0.62	0.3	0.00347011	0.00913849	CDS	N
FBgn0000520	FBtr0070487|FBgn0000520|X|+	82.5	2729198	chrX:2728997-2730042	30.86	14.28	0.68	39.82	34.39	0.54	16.47	37.77	0.3	14.05	32.57	0.3	0.61	0.3	0.31	0.00361355	0.00949192	CDS	N
FBgn0040260	FBtr0080911|FBgn0040260|2L|+	143.9	16801045	chr2L:16800600-16801584	35.77	0.27	0.99	22.85	13.04	0.64	44.01	38.75	0.53	16.88	17.23	0.49	0.815	0.51	0.305	0.00372231	0.00974439	CDS	N

## Sheet: 3. 95Ca del vs WT
gene_id	Gene	fit_value	Predicted_Proximal_APA	Loci	A_1_long_exp	A_1_short_exp	A_1_PDUI	A_2_long_exp	A_2_short_exp	A_2_PDUI	B_1_long_exp	B_1_short_exp	B_1_PDUI	B_2_long_exp	B_2_short_exp	B_2_PDUI	Group_A_Mean_PDUI	Group_B_Mean_PDUI	PDUI_Group_diff	P_val	adjusted.P_val	classification	multi_ployA
FBgn0085195	FBtr0345461|FBgn0085195|2L|+	8.61173e+07	14743608	chr2L:14743382-14743879	11916.1	31602.4	0.27	9005.4	5619.78	0.62	17216.2	0	1	7692.92	0	1	0.445	1	-0.555	0	0	CDS	Y
FBgn0039241	FBtr0084710|FBgn0039241|3R|+	188733	24881195	chr3R:24880994-24881466	715.66	2804.7	0.2	1223.11	501.02	0.71	2531.35	0	1	1464.79	0	1	0.455	1	-0.545	0	0	3UTR	N
FBgn0000064	FBtr0339614|FBgn0000064|3R|-	1.09757e+06	26255219	chr3R:26254603-26255431	860.19	5024	0.15	3979.28	1825.61	0.69	4193.2	1004.27	0.81	3923.18	230.71	0.94	0.42	0.875	-0.455	0	0	3UTR	N
FBgn0085195	FBtr0112357|FBgn0085195|2L|+	9.52305e+07	14743608	chr2L:14743382-14743807	15454.5	28064	0.36	11169.9	3455.31	0.76	21047	0	1	9325.28	0	1	0.56	1	-0.44	0	0	CDS	Y
FBgn0038294	FBtr0083032|FBgn0038294|3R|-	1309181	15176092	chr3R:15175955-15176293	2100.59	3346.21	0.39	1888.17	339.13	0.85	3639.29	0	1	2045.17	0	1	0.62	1	-0.38	0	0	3UTR	N
FBgn0000308	FBtr0079233|FBgn0000308|2L|-	1.14676e+06	5973473	chr2L:5973203-5973674	2541.6	4828.33	0.34	3806.94	93.05	0.98	4172.1	9.03	1	3175.38	0	1	0.66	1	-0.34	0	0	3UTR	Y
FBgn0014184	FBtr0088013|FBgn0014184|2R|-	949862	12167286	chr2R:12166576-12167927	740.02	1581.03	0.32	1260.22	0	1	3481.28	0	1	1659.23	0	1	0.66	1	-0.34	0	0	3UTR	N
FBgn0085195	FBtr0301737|FBgn0085195|2L|+	1.20119e+08	14743608	chr2L:14743382-14743725	19380	24138.5	0.45	12696.4	1928.82	0.87	22862.4	0	1	10088.1	0	1	0.66	1	-0.34	0	0	CDS	Y
FBgn0004838	FBtr0079346|FBgn0004838|2L|+	523632	6925429	chr2L:6924685-6926806	1162.95	2224.52	0.34	1399.83	0	1	2259.24	0	1	1391.3	0	1	0.67	1	-0.33	0	0	CDS	N
FBgn0037874	FBtr0082344|FBgn0037874|3R|+	4.0985e+06	11210654	chr3R:11210247-11211282	3986.6	4370.74	0.48	2643.44	378.12	0.87	5809.26	361.65	0.94	3635.4	0	1	0.675	0.97	-0.295	0	0	CDS	N
FBgn0032400	FBtr0080306|FBgn0032400|2L|-	3.10937e+07	12045719	chr2L:12045343-12046118	4938.65	6375.51	0.44	6927.18	0	1	14391.5	0	1	11615.8	0	1	0.72	1	-0.28	0	0	3UTR	N
FBgn0000308	FBtr0309212|FBgn0000308|2L|-	1.42652e+06	5973471	chr2L:5973324-5973674	3555.67	3789.11	0.48	4782.71	0	1	5013.6	0	1	3840.88	0	1	0.74	1	-0.26	0	0	3UTR	Y
FBgn0260954	FBtr0301740|FBgn0260954|2L|-	2.89691e+07	14741493	chr2L:14741403-14741722	4078.9	5977.18	0.41	7307.42	4154.24	0.64	10843.7	3236.28	0.77	7349.09	1941.99	0.79	0.525	0.78	-0.255	0	0	CDS	N
FBgn0050382	FBtr0088894|FBgn0050382|2R|-	216488	7830791	chr2R:7830429-7830992	2064.45	2084.98	0.5	1549.71	0	1	3136.74	1.47	1	1543.12	0	1	0.75	1	-0.25	2.90221571351836e-318	4.92010920692666e-316	CDS	N
FBgn0052672	FBtr0071498|FBgn0052672|X|-	44425.1	10765326	chrX:10764878-10765535	976.43	1067.98	0.48	1208.71	151.12	0.89	2444.36	21.99	0.99	1611.56	0	1	0.685	0.995	-0.31	6.4061682482699997E-221	7.6927403714700004E-219	3UTR	N
FBgn0003261	FBtr0309320|FBgn0003261|3R|-	92343.4	6000979	chr3R:6000426-6001360	448.55	1030.46	0.3	747.54	0	1	1156.02	0	1	933.23	0	1	0.65	1	-0.35	7.7652247975500005E-182	8.6074530255900005E-180	3UTR	Y
FBgn0003261	FBtr0078649|FBgn0003261|3R|-	90719.8	6000979	chr3R:6000431-6001360	448.37	1030.64	0.3	742.46	0	1	1149.01	0	1	926.37	0	1	0.65	1	-0.35	1.9866619801300001E-181	2.1605886138600001E-179	3UTR	Y
FBgn0030763	FBtr0074288|FBgn0030763|X|-	363630	16615457	chrX:16615028-16615658	250.44	586.99	0.3	519.34	0	1	1663.4	0	1	1480.63	0	1	0.65	1	-0.35	2.0478813539899998E-177	2.14617965898E-175	3UTR	N
FBgn0039800	FBtr0085723|FBgn0039800|3R|-	325258	30744873	chr3R:30744605-30745263	1029.96	1154.32	0.47	758.87	0	1	1285.76	0	1	783.56	0	1	0.735	1	-0.265	6.9687504992500006E-160	7.1728353353000001E-158	CDS	N
FBgn0004363	FBtr0080183|FBgn0004363|2L|-	41465.7	10847764	chr2L:10847227-10848168	810.79	1067.91	0.43	843.56	66.06	0.93	1476.79	0	1	754.34	27.49	0.96	0.68	0.98	-0.3	4.4600380678600003E-152	4.4323550729599999E-150	3UTR	Y
FBgn0000416	FBtr0085713|FBgn0000416|3R|-	426405	30883716	chr3R:30883464-30883917	777.7	1046.83	0.43	1325.08	64.29	0.95	3865.54	476.48	0.89	2482.52	0	1	0.69	0.945	-0.255	1.50137458615E-128	1.1538564152700001E-126	3UTR	N
FBgn0033188	FBtr0088956|FBgn0033188|2R|-	19973.4	7526570	chr2R:7526118-7527072	656.48	857.13	0.43	541.11	31.85	0.94	914.29	0	1	546.34	0	1	0.685	1	-0.315	3.63570409094E-125	2.6866921000300002E-123	3UTR	Y
FBgn0038947	FBtr0084206|FBgn0038947|3R|+	35884.7	22360038	chr3R:22359837-22360711	400.18	625.02	0.39	542.9	60.48	0.9	1016.31	0	1	568.47	8.31	0.99	0.645	0.995	-0.35	6.5204232302999998E-114	4.4216140587600003E-112	3UTR	N
FBgn0053129	FBtr0080169|FBgn0053129|2L|-	10024.4	10965417	chr2L:10965140-10965719	359.24	668.35	0.35	328.14	93.05	0.78	610.4	0	1	340.78	0	1	0.565	1	-0.435	2.04718839665E-108	1.2967026283899999E-106	3UTR	Y
FBgn0033188	FBtr0088957|FBgn0033188|2R|-	17830	7526570	chr2R:7526235-7527072	771.92	741.7	0.51	544.94	28.03	0.95	907.75	0	1	541.34	0	1	0.73	1	-0.27	1.99162698686E-104	1.23438042497E-102	3UTR	Y
FBgn0004921	FBtr0088646|FBgn0004921|2R|+	97318.4	8902753	chr2R:8902137-8903130	449.75	490.68	0.48	471.48	26.82	0.95	971.91	0	1	591.53	0	1	0.715	1	-0.285	5.3521308403900002E-96	3.1161295115199998E-94	3UTR	Y
FBgn0001297	FBtr0099988|FBgn0001297|3R|+	28251.4	29793308	chr3R:29791787-29794113	129.21	504.78	0.2	251.17	31.19	0.89	455.27	0	1	287.79	0	1	0.545	1	-0.455	6.9796384517399998E-92	3.8683303880599999E-90	3UTR	N
FBgn0053129	FBtr0080170|FBgn0053129|2L|-	9910.4	10965392	chr2L:10964905-10965719	193.79	803	0.19	284.13	137.26	0.67	515.72	55.44	0.9	314.4	29.37	0.91	0.43	0.905	-0.475	2.0392054074400001E-91	1.11942666366E-89	3UTR	Y
FBgn0038181	FBtr0082828|FBgn0038181|3R|+	99467.1	13778493	chr3R:13777910-13779317	661.11	713.54	0.48	647	29.43	0.96	811.58	0	1	439.26	0	1	0.72	1	-0.28	4.1846057058E-91	2.2542118961E-89	3UTR	N
FBgn0029896	FBtr0340268|FBgn0029896|X|-	105979	6721009	chrX:6720004-6722692	444.49	592.61	0.43	652.72	27.25	0.96	786.11	0	1	516.04	0	1	0.695	1	-0.305	2.7711127213700001E-89	1.4653847454999999E-87	3UTR	N
FBgn0020309	FBtr0080260|FBgn0020309|2L|-	34705.9	11796800	chr2L:11794327-11797741	156.13	605.28	0.21	262.86	16.73	0.94	401.57	0	1	237.89	0	1	0.575	1	-0.425	1.2738927012300001E-88	6.67519775443E-87	3UTR	Y
FBgn0013733	FBtr0301964|FBgn0013733|2R|-	14537.7	13865294	chr2R:13864237-13865495	228.16	585.14	0.28	276.78	36.08	0.88	372.15	0	1	323.74	0	1	0.58	1	-0.42	4.86658151786E-86	2.4823872450399999E-84	3UTR	Y
FBgn0029709	FBtr0070675|FBgn0029709|X|+	187400	4542272	chrX:4541907-4542438	129.12	303.67	0.3	496.21	0	1	1280.97	0	1	677.75	0	1	0.65	1	-0.35	1.0648724589999999E-83	5.3373259597000001E-82	3UTR	Y
FBgn0020309	FBtr0080262|FBgn0020309|2L|-	38044.2	11796802	chr2L:11795172-11797741	197.19	564.85	0.26	290.74	0	1	448.59	0	1	258.23	0	1	0.63	1	-0.37	2.19184502475E-82	1.08912023471E-80	3UTR	Y
FBgn0020309	FBtr0335476|FBgn0020309|2L|-	38050.5	11796802	chr2L:11795169-11797741	197.22	564.82	0.26	291.22	0	1	449.31	0	1	258.62	0	1	0.63	1	-0.37	2.5801559088900001E-82	1.26034056431E-80	3UTR	Y
FBgn0001197	FBtr0085062|FBgn0001197|3R|+	137467	26868680	chr3R:26868356-26868908	517.24	555.07	0.48	689.11	55.08	0.93	1202.48	57.15	0.95	853.12	0	1	0.705	0.975	-0.27	4.4775917975300003E-82	2.1507365934200001E-80	3UTR	N
FBgn0002525	FBtr0079100|FBgn0002525|2L|+	7111.6	5545595	chr2L:5544807-5546642	96.52	462.53	0.17	191.7	15.27	0.93	348.26	0	1	242.89	0	1	0.55	1	-0.45	2.5553581832900001E-81	1.2172797163999999E-79	3UTR	N
FBgn0020309	FBtr0080261|FBgn0020309|2L|-	38361.7	11796802	chr2L:11795496-11797741	210.11	551.93	0.28	270.18	9.37	0.97	419.88	0	1	241.22	0	1	0.625	1	-0.375	1.56528195758E-78	7.1605438123099993E-77	3UTR	Y
FBgn0031263	FBtr0078066|FBgn0031263|2L|+	11696.7	560298	chr2L:560097-560523	434.89	371.09	0.54	255.38	57.07	0.82	760.94	0	1	387.4	0	1	0.68	1	-0.32	1.4433987770899999E-77	6.4998051180700002E-76	CDS	N
FBgn0019925	FBtr0083117|FBgn0019925|3R|-	3598.6	15344131	chr3R:15343653-15344350	351.43	453.36	0.44	300.74	70.48	0.81	526.87	0	1	324.15	0	1	0.625	1	-0.375	3.2534448455200003E-76	1.45370977439E-74	3UTR	N
FBgn0037643	FBtr0347567|FBgn0037643|3R|+	9674.6	8942122	chr3R:8941901-8942557	316.16	456.77	0.41	316.99	0	1	560.63	0	1	345.35	0	1	0.705	1	-0.295	1.2774010632699999E-72	5.25924266335E-71	3UTR	N
FBgn0261113	FBtr0334524|FBgn0261113|3R|+	36315.6	18926537	chr3R:18925905-18926989	540.02	741.53	0.42	604.14	85.71	0.88	866.02	110.04	0.89	635.64	0	1	0.65	0.945	-0.295	3.2324255380500001E-70	1.28494488285E-68	3UTR	N
FBgn0017566	FBtr0071180|FBgn0017566|X|-	10595.3	8248810	chrX:8248651-8249094	189.43	381.56	0.33	223.93	59.88	0.79	534.33	0	1	230.03	10.47	0.96	0.56	0.98	-0.42	8.5619497986600006E-70	3.3572162339800001E-68	3UTR	N
FBgn0029996	FBtr0071112|FBgn0029996|X|-	97461.6	8089280	chrX:8087544-8090147	178.08	361.83	0.33	464.16	0	1	673.72	0	1	479.78	0	1	0.665	1	-0.335	1.11177055778E-69	4.3298956047699998E-68	3UTR	N
FBgn0028663	FBtr0078369|FBgn0028663|3L|+	16496.6	21540470	chr3L:21540269-21540698	382.5	574.82	0.4	482.93	71.16	0.87	1009.18	123.26	0.89	717.99	16.28	0.98	0.635	0.935	-0.3	5.0762894912300002E-68	1.9249824097E-66	3UTR	N
FBgn0042135	FBtr0088937|FBgn0042135|2R|-	155599	7718567	chr2R:7718279-7719306	137.3	252.35	0.35	542.53	15.41	0.97	999.66	0	1	737.93	0	1	0.66	1	-0.34	5.1560383964200002E-67	1.9424447919600002E-65	3UTR	N
FBgn0000567	FBtr0075202|FBgn0000567|3L|-	76375.7	17561518	chr3L:17560158-17562758	250.08	445.55	0.36	396.94	0.1	1	498.35	0	1	310.77	0	1	0.68	1	-0.32	8.1030498798299998E-65	2.9560746523599999E-63	3UTR	N
FBgn0028689	FBtr0087474|FBgn0028689|2R|-	23083.5	14750514	chr2R:14750268-14750716	681.25	547.66	0.55	786.79	150.68	0.84	1391.48	149.59	0.9	972.23	0	1	0.695	0.95	-0.255	3.8703052696800003E-64	1.38561736487E-62	CDS	N
FBgn0037468	FBtr0081635|FBgn0037468|3R|+	307021	7077355	chr3R:7076890-7077791	672.75	1594.18	0.3	828.61	622.16	0.57	1426.8	854.98	0.63	971.9	296.7	0.77	0.435	0.7	-0.265	1.7630783882599999E-61	6.0490379940000001E-60	3UTR	N
FBgn0004363	FBtr0100584|FBgn0004363|2L|-	25170	10847764	chr2L:10847425-10848168	846.28	1032.42	0.45	659.11	250.52	0.72	1185.4	218.5	0.84	659.87	121.96	0.84	0.585	0.84	-0.255	7.6797108752200002E-61	2.6192812712899999E-59	3UTR	Y
FBgn0027338	FBtr0082106|FBgn0027338|3R|-	7921.3	9575279	chr3R:9574964-9575569	323.26	375.55	0.46	386.14	0	1	692.39	0	1	365.21	5.19	0.99	0.73	0.995	-0.265	1.62674181263E-60	5.5156116517500001E-59	3UTR	N
FBgn0261609	FBtr0343016|FBgn0261609|X|-	17004.4	16445597	chrX:16445176-16445885	181.82	668.61	0.21	258.25	53.38	0.83	468.48	128.49	0.78	298.29	0	1	0.52	0.89	-0.37	3.7771580910199998E-57	1.2162871081899999E-55	CDS	N
FBgn0260462	FBtr0078822|FBgn0260462|3R|-	246570	5237793	chr3R:5237651-5238156	482.77	702.92	0.41	829.6	151.2	0.85	2806.09	677.15	0.81	1585.98	86.71	0.95	0.63	0.88	-0.25	1.0792069970000001E-56	3.4558606281600003E-55	3UTR	N
FBgn0010226	FBtr0087006|FBgn0010226|2R|-	87815	17093630	chr2R:17093246-17094228	150.23	886.86	0.14	357.9	314.15	0.53	687.13	398.05	0.63	453.3	152.6	0.75	0.335	0.69	-0.355	1.10393946969E-55	3.4210253243599998E-54	3UTR	N
FBgn0038829	FBtr0083993|FBgn0038829|3R|-	3199.8	20819999	chr3R:20819626-20820443	92.74	389.54	0.19	128.13	0	1	218.71	0	1	134.27	0	1	0.595	1	-0.405	8.8417710193399994E-55	2.6965062516100001E-53	3UTR	N
FBgn0037677	FBtr0082058|FBgn0037677|3R|-	56518.6	9329335	chr3R:9329223-9329578	220.24	223.4	0.5	222.1	74.41	0.75	3892.88	460.24	0.89	2487.36	95.22	0.96	0.625	0.925	-0.3	1.0534865757999999E-54	3.1959455910000002E-53	CDS	N
FBgn0028734	FBtr0082197|FBgn0028734|3R|-	16443.8	10102923	chr3R:10102474-10103602	113.51	325.16	0.26	288.38	0	1	382.18	0.99	1	251.68	0	1	0.63	1	-0.37	2.4770110110000001E-54	7.4361934725999995E-53	3UTR	N
FBgn0004921	FBtr0088647|FBgn0004921|2R|+	14505.6	8902695	chr2R:8902328-8903130	482.81	817.84	0.37	476.41	180.76	0.72	959.13	285.3	0.77	592.45	56.67	0.91	0.545	0.84	-0.295	1.40534435789E-53	4.1971009735199996E-52	3UTR	Y
FBgn0022770	FBtr0077335|FBgn0022770|X|+	7236.1	20247864	chrX:20247549-20248197	232.39	340.63	0.41	128.48	74.1	0.63	550.09	28.66	0.95	244.95	26.92	0.9	0.52	0.925	-0.405	1.9067165487200001E-53	5.6651104055899996E-52	3UTR	N
FBgn0031097	FBtr0306737|FBgn0031097|X|+	2475.3	20242220	chrX:20241885-20242539	274.87	280.08	0.5	164.36	93.56	0.64	398.1	9.97	0.98	236.35	0	1	0.57	0.99	-0.42	6.68928815016E-52	1.92785284487E-50	3UTR	Y
FBgn0033919	FBtr0339968|FBgn0033919|2R|-	6293.9	14261680	chr2R:14261206-14261920	288.83	305.69	0.49	298.76	0	1	534.37	0	1	309.08	0	1	0.745	1	-0.255	5.2988880647000001E-51	1.50457097561E-49	3UTR	N
FBgn0041789	FBtr0334167|FBgn0041789|2L|-	13886	19401168	chr2L:19400753-19401372	137.99	187.5	0.42	79.49	66.04	0.55	328.24	0	1	164.93	0	1	0.485	1	-0.515	1.7367180522799999E-50	4.8594382783099999E-49	CDS	Y
FBgn0016693	FBtr0082655|FBgn0016693|3R|+	4572	12704326	chr3R:12703876-12704875	145.92	283.38	0.34	189.5	0	1	369.88	0	1	198.35	0	1	0.67	1	-0.33	2.6922794378099999E-49	7.4250232916599997E-48	3UTR	N
FBgn0034368	FBtr0086661|FBgn0034368|2R|-	8613.3	18630075	chr2R:18629915-18630276	46.21	204.96	0.18	194.62	0	1	359.97	0	1	266.54	0	1	0.59	1	-0.41	2.5475741256399998E-47	6.8939987137100003E-46	3UTR	N
FBgn0013733	FBtr0304853|FBgn0013733|2R|-	3644.5	13865294	chr2R:13864818-13865495	325.93	487.37	0.4	198.52	114.34	0.63	323.55	46.85	0.87	232.87	0	1	0.515	0.935	-0.42	1.8508649106000001E-45	4.8714088332099995E-44	3UTR	Y
FBgn0039130	FBtr0084494|FBgn0039130|3R|+	2925	23935686	chr3R:23935364-23935958	223.43	238.23	0.48	186.73	55.8	0.77	329.51	0	1	227.91	0	1	0.625	1	-0.375	2.0723579409200001E-45	5.4295778051999999E-44	3UTR	N
FBgn0011336	FBtr0084786|FBgn0011336|3R|-	27688.8	25066836	chr3R:25066718-25067078	146.04	290.34	0.33	216.71	247.53	0.47	830.08	263.28	0.76	612.81	117.28	0.84	0.4	0.8	-0.4	4.3392964708199997E-45	1.12665337197E-43	3UTR	N
FBgn0038922	FBtr0084190|FBgn0038922|3R|-	4600.2	22016893	chr3R:22016391-22017218	169.85	280.51	0.38	188.65	0	1	312.23	0	1	190.09	0	1	0.69	1	-0.31	1.24388399735E-43	3.1724545844000001E-42	3UTR	N
FBgn0003514	FBtr0070877|FBgn0003514|X|-	46324.6	6223310	chrX:6223061-6223511	579.31	819.63	0.41	593.2	296.01	0.67	924.2	303.23	0.75	664.3	122.25	0.84	0.54	0.795	-0.255	1.2653532555000001E-41	3.0904644765599999E-40	3UTR	N
FBgn0005649	FBtr0084592|FBgn0005649|3R|-	7843.7	24043530	chr3R:24043056-24044127	250.85	288.81	0.46	293.36	0	1	377.83	0	1	242.74	0	1	0.73	1	-0.27	4.2375052591500002E-41	1.0219657034999999E-39	3UTR	Y
FBgn0010238	FBtr0087933|FBgn0010238|2R|+	6127.6	12465038	chr2R:12464340-12465630	250.01	281.2	0.47	256.14	0	1	395.16	0	1	200.94	0	1	0.735	1	-0.265	1.3445217032699999E-40	3.2024062386899998E-39	3UTR	N
FBgn0005649	FBtr0084591|FBgn0005649|3R|-	9744.3	24043529	chr3R:24043056-24044145	252.13	275.37	0.48	294.19	0	1	377.86	0	1	243	0	1	0.74	1	-0.26	4.1912560179300001E-39	9.5487745799900009E-38	3UTR	Y
FBgn0003716	FBtr0079087|FBgn0003716|2L|-	4408.8	5219943	chr2L:5219053-5221400	106.03	248.3	0.3	175.11	0	1	293.57	5.48	0.98	170.42	0	1	0.65	0.99	-0.34	5.4591813081099999E-39	1.23884728582E-37	3UTR	N
FBgn0005771	FBtr0080643|FBgn0005771|2L|+	7719.2	14493287	chr2L:14491638-14494019	121.79	264.43	0.32	153.34	62.18	0.71	262.83	10.08	0.96	151.69	7.55	0.95	0.515	0.955	-0.44	6.1730056943199999E-39	1.3953413655699999E-37	3UTR	N
FBgn0030034	FBtr0071174|FBgn0030034|X|+	6016.1	8403034	chrX:8400949-8403942	97.23	236.53	0.29	141.2	25.68	0.85	210.82	0	1	131.57	0	1	0.57	1	-0.43	1.0118814460000001E-38	2.2783143182600001E-37	3UTR	N
FBgn0043070	FBtr0089709|FBgn0043070|2R|+	779.5	21514439	chr2R:21514209-21514994	72.28	247.46	0.23	89.64	31.92	0.74	182.14	8.65	0.95	118.96	0	1	0.485	0.975	-0.49	1.5017342429900001E-38	3.3680918975100001E-37	3UTR	N
FBgn0036685	FBtr0075293|FBgn0036685|3L|-	2693.4	17013519	chr3L:17012886-17013929	205.87	256.02	0.45	193.92	40.96	0.83	270.48	0	1	141.97	0	1	0.64	1	-0.36	2.7625788092900001E-37	6.0088695308599997E-36	CDS	N
FBgn0037465	FBtr0081645|FBgn0037465|3R|-	17299.4	7064568	chr3R:7064370-7064769	196.88	193.4	0.5	222.92	0	1	439.33	0	1	274.99	0	1	0.75	1	-0.25	3.42767007721E-37	7.3996592977600005E-36	3UTR	N
FBgn0052698	FBtr0071386|FBgn0052698|X|+	10390	9849102	chrX:9848901-9849226	151.54	243.79	0.38	255.23	8.59	0.97	289.6	3.76	0.99	237.72	0	1	0.675	0.995	-0.32	1.04474898729E-36	2.2303456158300001E-35	3UTR	N
FBgn0029508	FBtr0086171|FBgn0029508|2R|+	5086.6	7004127	chr2R:7003905-7004259	124.24	197.98	0.39	260.29	0	1	387.23	0	1	240.89	0	1	0.695	1	-0.305	2.02528969763E-36	4.2761061601300002E-35	3UTR	N
FBgn0011766	FBtr0084118|FBgn0011766|3R|-	3113.3	21621392	chr3R:21620304-21621696	42.61	207.1	0.17	91	0	1	161.37	0	1	111.39	0	1	0.585	1	-0.415	3.3415850833500001E-36	7.0039623346899996E-35	3UTR	N
FBgn0004179	FBtr0078493|FBgn0004179|3L|+	6630.1	22271762	chr3L:22271558-22273745	131.61	167.32	0.44	129.59	54.7	0.7	264.09	0	1	130.2	0	1	0.57	1	-0.43	7.6753988882799998E-36	1.59140284864E-34	3UTR	Y
FBgn0028490	FBtr0345719|FBgn0028490|2L|-	17187.1	11523537	chr2L:11523021-11524499	366.95	714.77	0.34	353.2	216.26	0.62	554.24	210.72	0.72	352.66	70.07	0.83	0.48	0.775	-0.295	8.8667461512400003E-36	1.83182526221E-34	3UTR	N
FBgn0037551	FBtr0081794|FBgn0037551|3R|+	2878.5	8128691	chr3R:8128490-8128850	33.33	160.61	0.17	111.69	0	1	243.58	0	1	135.45	0	1	0.585	1	-0.415	1.2307827240899999E-35	2.5156849722299999E-34	3UTR	Y
FBgn0034542	FBtr0086245|FBgn0034542|2R|-	5343.1	20662894	chr2R:20662595-20663095	182.11	235.88	0.44	170.94	0	1	266.48	0	1	192.57	0	1	0.72	1	-0.28	1.7908989400299999E-35	3.6476118340299999E-34	3UTR	N
FBgn0027339	FBtr0333211|FBgn0027339|3L|-	4507.5	22797409	chr3L:22795977-22798481	100.47	420.51	0.19	161.98	106.64	0.6	274.64	43.27	0.86	164.21	61.56	0.73	0.395	0.795	-0.4	4.4679033909399999E-35	9.0361386474999996E-34	3UTR	Y
FBgn0027339	FBtr0100184|FBgn0027339|3L|-	4403.6	22797409	chr3L:22795977-22798478	100.41	421.56	0.19	161.92	107.27	0.6	274.49	44.04	0.86	164.11	62.1	0.73	0.395	0.795	-0.4	7.1697330387500002E-35	1.4449769662700001E-33	3UTR	Y
FBgn0028703	FBtr0333347|FBgn0028703|2L|-	2453.5	6679913	chr2L:6679321-6680114	50.16	166.23	0.23	46	51.35	0.47	185.71	13.62	0.93	98.44	3.03	0.97	0.35	0.95	-0.6	3.4920837996899999E-34	6.9890177157600006E-33	3UTR	N
FBgn0037533	FBtr0081824|FBgn0037533|3R|-	3655.5	7974664	chr3R:7974409-7974865	339.4	216.73	0.61	243	40.15	0.86	349.27	0	1	227.35	0	1	0.735	1	-0.265	6.9313394549200004E-34	1.38243047122E-32	CDS	N
FBgn0034688	FBtr0303766|FBgn0034688|2R|-	1548	22071506	chr2R:22071234-22071707	41.04	173.48	0.19	105.83	0	1	198.26	0	1	123.95	0	1	0.595	1	-0.405	7.0621191016199999E-34	1.40365705178E-32	3UTR	Y
FBgn0015791	FBtr0080627|FBgn0015791|2L|+	12615.6	14358209	chr2L:14358006-14358764	92.68	159.24	0.37	233.03	0	1	335.49	0	1	312.11	0	1	0.685	1	-0.315	1.1000768673999999E-33	2.1641102606499999E-32	3UTR	N
FBgn0033476	FBtr0339416|FBgn0033476|2R|-	262204	10036162	chr2R:10035536-10037771	133.69	466.11	0.22	339.22	173.94	0.66	938.72	310.6	0.75	444.78	178.36	0.71	0.44	0.73	-0.29	1.52271316326E-33	2.98534648743E-32	3UTR	N
FBgn0010313	FBtr0308118|FBgn0010313|3R|-	26655.6	5084356	chr3R:5083176-5086712	142.21	327.18	0.3	182.36	45.18	0.8	205.31	0	1	149.41	19.7	0.88	0.55	0.94	-0.39	2.0923324929000001E-33	4.0882049115499999E-32	3UTR	N
FBgn0043884	FBtr0084563|FBgn0043884|3R|+	1871.6	24248177	chr3R:24247976-24248853	73.29	177.87	0.29	152.24	22.28	0.87	238.81	0	1	116.4	0	1	0.58	1	-0.42	3.1172775028499997E-33	6.07026605622E-32	3UTR	N
FBgn0037551	FBtr0339723|FBgn0037551|3R|+	2155.5	8128691	chr3R:8128490-8129175	43.32	150.62	0.22	105.44	0	1	235.44	0	1	136.19	0	1	0.61	1	-0.39	4.91433594927E-33	9.4420774705199996E-32	3UTR	Y
FBgn0051522	FBtr0078942|FBgn0051522|3R|-	2776.1	4442633	chr3R:4441950-4443055	295.66	260.21	0.53	148.21	37.67	0.8	280.04	0	1	127.13	2.44	0.98	0.665	0.99	-0.325	7.7994550911500002E-33	1.4886112299799999E-31	3UTR	Y
FBgn0000575	FBtr0072578|FBgn0000575|3L|+	10353.8	752598	chr3L:752272-753492	114.89	548.52	0.17	196.81	164.47	0.54	343.35	184.04	0.65	209.49	56.19	0.79	0.355	0.72	-0.365	1.38093913241E-32	2.6012199866699998E-31	3UTR	N
FBgn0028509	FBtr0080546|FBgn0028509|2L|+	1893.5	13897777	chr2L:13897426-13898712	24.14	171.08	0.12	67.53	22.49	0.75	114.41	0	1	85.08	0	1	0.435	1	-0.565	2.28830892321E-32	4.2963559066400001E-31	3UTR	Y
FBgn0053208	FBtr0082210|FBgn0053208|3R|-	3549.7	10002239	chr3R:10001554-10002440	92.65	222.16	0.29	207.37	0	1	225.71	0	1	152.23	0	1	0.645	1	-0.355	2.60765539975E-32	4.8800408195399998E-31	3UTR	Y
FBgn0050122	FBtr0086660|FBgn0050122|2R|-	16665.1	18632582	chr2R:18632328-18632986	182.99	213.31	0.46	270.78	0	1	340.32	3.85	0.99	249.05	0	1	0.73	0.995	-0.265	2.7026621627099999E-32	5.0414707785899997E-31	3UTR	Y
FBgn0030086	FBtr0071289|FBgn0030086|X|+	3081	9092499	chrX:9092110-9092826	226.04	353.02	0.39	157.47	183.26	0.46	341.6	32.57	0.91	154.49	66.55	0.7	0.425	0.805	-0.38	1.1454331958399999E-31	2.0893281458300002E-30	3UTR	N
FBgn0259937	FBtr0072258|FBgn0259937|2R|+	4694.4	24177094	chr2R:24176893-24177253	168.76	184.97	0.48	250.91	0	1	329.23	0	1	264.78	0	1	0.74	1	-0.26	1.26979051393E-31	2.3015951328000001E-30	CDS	N
FBgn0041188	FBtr0083100|FBgn0041188|3R|+	7169.1	15415698	chr3R:15415104-15417277	223.2	205.92	0.52	179.25	85.81	0.68	312.43	6.24	0.98	179.86	11.46	0.94	0.6	0.96	-0.36	1.35630138374E-31	2.4506962933799999E-30	3UTR	Y
FBgn0003654	FBtr0089407|FBgn0003654|X|-	2815.7	20228649	chrX:20228124-20229072	116.54	417.05	0.22	121.74	52.63	0.7	208.12	54.77	0.79	150.03	21.48	0.87	0.46	0.83	-0.37	3.7501305088200001E-31	6.71296653814E-30	3UTR	Y
FBgn0041789	FBtr0081213|FBgn0041789|2L|-	11605.4	19401170	chr2L:19400781-19401372	141.46	184.8	0.43	71.55	74.38	0.49	294.4	28.04	0.91	145.25	9.04	0.94	0.46	0.925	-0.465	1.0448063863899999E-30	1.83605610095E-29	CDS	Y
FBgn0050122	FBtr0300924|FBgn0050122|2R|-	16620	18632582	chr2R:18632328-18632983	182.28	213.59	0.46	270.16	0	1	339.4	5.87	0.98	248.47	0	1	0.73	0.99	-0.26	1.4566446714800001E-30	2.5520060444999999E-29	3UTR	Y
FBgn0034291	FBtr0086812|FBgn0034291|2R|-	9776.6	18044258	chr2R:18044046-18044556	171.54	386.05	0.31	47.29	104.98	0.31	839.57	304.74	0.73	361.06	301.15	0.55	0.31	0.64	-0.33	1.9020707537099999E-30	3.3222835831499999E-29	3UTR	N
FBgn0028341	FBtr0071406|FBgn0028341|X|-	2164.8	9628931	chrX:9628722-9629332	67.02	170.56	0.28	122.1	11.53	0.91	153.55	0	1	153.72	0	1	0.595	1	-0.405	2.0477594624599999E-30	3.56594729354E-29	3UTR	N
FBgn0028325	FBtr0070711|FBgn0028325|X|+	4243	4704789	chrX:4704588-4705265	193.38	255.01	0.43	150.16	0	1	207.59	0	1	121.44	0	1	0.715	1	-0.285	2.4288803133600001E-30	4.2042240619199999E-29	3UTR	N
FBgn0262160	FBtr0310277|FBgn0262160|2L|-	39277.3	13023145	chr2L:13021868-13025497	138.81	490.81	0.22	261.93	93.21	0.74	359.4	131.39	0.73	221.82	23.13	0.91	0.48	0.82	-0.34	2.4586300619100001E-30	4.2429771487499998E-29	3UTR	N
FBgn0032101	FBtr0079774|FBgn0032101|2L|-	1482	9165559	chr2L:9165426-9165842	89.09	121.17	0.42	111.47	22.06	0.83	272.54	0	1	156.07	0	1	0.625	1	-0.375	3.5315634595400003E-30	6.0763975465100004E-29	3UTR	Y
FBgn0001235	FBtr0082256|FBgn0001235|3R|-	4708.7	10511240	chr3R:10509847-10511537	80.36	176.02	0.31	135.96	12.19	0.92	179.76	0	1	137.22	0	1	0.615	1	-0.385	8.6926392639799998E-30	1.4823778910500001E-28	3UTR	N
FBgn0014857	FBtr0333536|FBgn0014857|2L|+	6387.5	5055832	chr2L:5055631-5055982	533.88	547.79	0.49	347.15	175.72	0.66	548.22	123.79	0.82	356.47	50.85	0.88	0.575	0.85	-0.275	1.2465741153400001E-29	2.1133097649499999E-28	3UTR	Y
FBgn0014857	FBtr0079010|FBgn0014857|2L|+	6387.5	5055832	chr2L:5055631-5055982	533.88	547.79	0.49	347.15	175.72	0.66	548.22	123.79	0.82	356.47	50.85	0.88	0.575	0.85	-0.275	1.2465741153400001E-29	2.1133097649499999E-28	3UTR	Y
FBgn0003447	FBtr0071101|FBgn0003447|X|+	51341.2	7985635	chrX:7985434-7986601	109.79	191.35	0.36	410.7	0	1	307.19	0	1	320.08	0	1	0.68	1	-0.32	1.2856025755999999E-29	2.17308306327E-28	3UTR	N
FBgn0038747	FBtr0344351|FBgn0038747|3R|+	3609.9	19912913	chr3R:19912315-19913730	114.83	131.82	0.47	108.51	46.37	0.7	207.87	0	1	122.13	0	1	0.585	1	-0.415	6.3131945771400001E-29	1.05476097225E-27	CDS	Y
FBgn0023537	FBtr0070092|FBgn0023537|X|-	17350.9	492395	chrX:490787-492628	511.04	501	0.5	243.07	99.83	0.71	494.01	89.38	0.85	226.64	18.67	0.92	0.605	0.885	-0.28	1.0104180224599999E-28	1.67840042694E-27	CDS	N
FBgn0260960	FBtr0075356|FBgn0260960|3L|-	29546.2	16649331	chr3L:16648841-16650582	95.6	193.81	0.33	239.39	0	1	385.13	16.05	0.96	232.85	0	1	0.665	0.98	-0.315	1.08070551205E-28	1.7899961412199999E-27	3UTR	N
FBgn0038747	FBtr0083821|FBgn0038747|3R|+	3616.9	19912913	chr3R:19912312-19913730	115.02	130.93	0.47	108.66	45.71	0.7	208.17	0	1	122.3	0	1	0.585	1	-0.415	1.4580018722E-28	2.40112079753E-27	CDS	Y
FBgn0085354	FBtr0112527|FBgn0085354|X|-	3373	16714603	chrX:16714449-16714966	25.04	99.59	0.2	43.32	10.83	0.8	190.02	0	1	71.74	0	1	0.5	1	-0.5	1.77055898256E-28	2.8992903339400001E-27	3UTR	N
FBgn0030183	FBtr0332898|FBgn0030183|X|-	29479.4	10207032	chrX:10205292-10207675	94.87	317.05	0.23	267.89	0	1	279.51	59.99	0.82	306.86	0	1	0.615	0.91	-0.295	1.8644056856699999E-28	3.0443156861700001E-27	3UTR	N
FBgn0085446	FBtr0112704|FBgn0085446|X|+	8621.1	6588529	chrX:6588304-6589173	364.51	434.66	0.46	272.28	161.84	0.63	446.8	78.06	0.85	257.34	54.37	0.83	0.545	0.84	-0.295	2.1318028980999999E-28	3.4711050578099997E-27	3UTR	N
FBgn0260484	FBtr0070600|FBgn0260484|X|+	16993.5	3800861	chrX:3800560-3801570	123.45	593.07	0.17	129.21	272.77	0.32	467.39	571.75	0.45	299.98	119.54	0.72	0.245	0.585	-0.34	2.4218299222600001E-28	3.9322331470100002E-27	3UTR	N
FBgn0040099	FBtr0308065|FBgn0040099|2L|+	507624	7857704	chr2L:7857077-7857957	160.6	185.85	0.46	315.66	172.88	0.65	1539.35	237.78	0.87	788.55	208.98	0.79	0.555	0.83	-0.275	4.6636158034299997E-28	7.4669670808300005E-27	CDS	Y
FBgn0040099	FBtr0343418|FBgn0040099|2L|+	507624	7857704	chr2L:7857077-7857957	160.6	185.85	0.46	315.66	172.88	0.65	1539.35	237.78	0.87	788.55	208.98	0.79	0.555	0.83	-0.275	4.6636158034299997E-28	7.4669670808300005E-27	CDS	Y
FBgn0039213	FBtr0084656|FBgn0039213|3R|+	13807.3	24634220	chr3R:24633558-24634714	146.27	445.49	0.25	264.18	130.31	0.67	510.8	164.88	0.76	279.94	96.01	0.74	0.46	0.75	-0.29	6.1486002170000001E-28	9.7632318597200002E-27	3UTR	N
FBgn0028509	FBtr0080547|FBgn0028509|2L|+	1171.6	13897711	chr2L:13897426-13898256	55.09	156.28	0.26	98.96	0	1	159.97	0	1	121.62	0	1	0.63	1	-0.37	6.79081574424E-28	1.07239073835E-26	3UTR	Y
FBgn0034688	FBtr0071802|FBgn0034688|2R|-	2588.7	22071506	chr2R:22071415-22071707	67.53	146.99	0.31	116.93	0	1	203.67	0	1	137.28	0	1	0.655	1	-0.345	9.8771354304600007E-28	1.5512754392700001E-26	3UTR	Y
FBgn0014000	FBtr0081306|FBgn0014000|2L|-	3920.4	19966971	chr2L:19966727-19967510	84.75	115.1	0.42	59.73	13.55	0.82	223.99	0	1	105.62	0	1	0.62	1	-0.38	2.4547249369699999E-27	3.83442670371E-26	CDS	N
FBgn0003371	FBtr0070471|FBgn0003371|X|+	37090	2674798	chrX:2674597-2675621	99.09	327.92	0.23	181.33	106.81	0.63	280.17	30.78	0.9	164.41	72.59	0.69	0.43	0.795	-0.365	2.5504883652100001E-27	3.9732472802900002E-26	3UTR	Y
FBgn0005648	FBtr0088785|FBgn0005648|2R|+	6181	8133816	chr2R:8133615-8134170	44.06	141.5	0.24	264.8	0	1	272.86	0	1	250.66	0	1	0.62	1	-0.38	3.3887379494200001E-27	5.2239129465900003E-26	3UTR	N
FBgn0003654	FBtr0089401|FBgn0003654|X|-	2668.3	20228648	chrX:20227961-20229072	100.79	432.29	0.19	114.63	59.64	0.66	197.86	65.04	0.75	133.93	37.53	0.78	0.425	0.765	-0.34	3.8450883778399999E-27	5.8944386728299994E-26	3UTR	Y
FBgn0040010	FBtr0332631|FBgn0040010|2L|+	3440.5	22551054	chr2L:22550548-22551662	77.09	177.95	0.3	155.91	31.03	0.83	292.03	16.34	0.95	177.56	13.24	0.93	0.565	0.94	-0.375	9.7459978971799999E-27	1.4783139968199999E-25	3UTR	Y
FBgn0052676	FBtr0071503|FBgn0052676|X|-	4446.1	10714385	chrX:10713115-10715139	117.69	162.67	0.42	146.22	0	1	223.46	0	1	147.66	0	1	0.71	1	-0.29	1.7001430548600001E-26	2.5387628415E-25	3UTR	N
FBgn0020497	FBtr0346708|FBgn0020497|2L|+	5860.9	8408094	chr2L:8407775-8408280	123.72	104.31	0.54	193.54	19.96	0.91	404.93	0	1	195.97	1.8	0.99	0.725	0.995	-0.27	2.2084064704300001E-26	3.2892131512999998E-25	3UTR	N
FBgn0261439	FBtr0086552|FBgn0261439|2R|-	1963.7	19392247	chr2R:19391900-19392578	166.79	247.24	0.4	154.44	53.29	0.74	338.25	58.51	0.85	187.18	0.94	0.99	0.57	0.92	-0.35	3.8321662928300003E-26	5.6929398226500001E-25	3UTR	N
FBgn0259168	FBtr0300508|FBgn0259168|X|-	1039.1	17863503	chrX:17862697-17864545	109.94	193.65	0.36	114.21	20.5	0.85	150.31	0	1	81.75	0	1	0.605	1	-0.395	1.23983005641E-25	1.82771878392E-24	3UTR	N
FBgn0050035	FBtr0088073|FBgn0050035|2R|+	3608.6	11674463	chr2R:11674244-11674782	156.5	407.86	0.28	249.18	135.24	0.65	393.13	140.57	0.74	229.75	45.11	0.84	0.465	0.79	-0.325	1.60616758993E-25	2.3497334995900002E-24	3UTR	N
FBgn0033212	FBtr0332912|FBgn0033212|2R|-	9869.5	7677533	chr2R:7677070-7677734	95.17	113.07	0.46	190.67	0	1	359.87	0	1	240.31	0	1	0.73	1	-0.27	1.6497386058E-25	2.4073653984399999E-24	3UTR	N
FBgn0032101	FBtr0330220|FBgn0032101|2L|-	4441.9	9165551	chr2L:9165426-9165872	85.91	103.37	0.45	109.73	11.93	0.9	271.93	0	1	156.06	0	1	0.675	1	-0.325	2.0635482923700001E-25	2.9960434149100001E-24	3UTR	Y
FBgn0003210	FBtr0070702|FBgn0003210|X|-	2878.8	4536556	chrX:4535635-4537431	48.96	151.77	0.24	86.75	0	1	151.03	0	1	81.32	0	1	0.62	1	-0.38	2.8211679854200002E-25	4.0450776786000002E-24	3UTR	N
FBgn0033504	FBtr0088341|FBgn0033504|2R|+	5995.3	10306560	chr2R:10306145-10307024	102.76	143.21	0.42	140.81	0	1	225.88	0	1	160.03	0	1	0.71	1	-0.29	2.85626733727E-25	4.0852419186100003E-24	3UTR	N
FBgn0040001	FBtr0305959|FBgn0040001|3L|-	1286.1	25753433	chr3L:25752859-25753634	144.75	148.56	0.49	160.09	18.85	0.89	279.5	0	1	131.83	3.94	0.97	0.69	0.985	-0.295	2.9413216108000001E-25	4.1964796447199999E-24	CDS	N
FBgn0023528	FBtr0070412|FBgn0023528|X|-	4193.8	2265558	chrX:2264991-2265816	166.84	177.03	0.49	171.41	0	1	227.96	0	1	155.53	0	1	0.745	1	-0.255	2.9555842964300001E-25	4.2064167616400001E-24	3UTR	N
FBgn0039492	FBtr0339264|FBgn0039492|3R|-	1974.4	27125584	chr3R:27124759-27126618	100.7	205.03	0.33	117.64	13.58	0.9	199.5	12.4	0.94	108.35	0	1	0.615	0.97	-0.355	3.5816539187399998E-25	5.07239636059E-24	3UTR	Y
FBgn0039492	FBtr0305050|FBgn0039492|3R|-	1972.2	27125584	chr3R:27124759-27126621	100.7	205.13	0.33	117.64	13.6	0.9	199.5	12.29	0.94	108.35	0	1	0.615	0.97	-0.355	3.5816539187399998E-25	5.07239636059E-24	3UTR	Y
FBgn0003371	FBtr0070475|FBgn0003371|X|+	35655.3	2674798	chrX:2674597-2675602	93.05	333.96	0.22	174	114.14	0.6	267.83	43.13	0.86	158.76	78.24	0.67	0.41	0.765	-0.355	4.5728042461599999E-25	6.4602067830499997E-24	3UTR	Y
FBgn0004509	FBtr0089987|FBgn0004509|3R|-	2027.9	25351991	chr3R:25351511-25352192	18.85	143.65	0.12	92.38	0	1	116.31	0	1	86.6	0	1	0.56	1	-0.44	2.5718049875700001E-24	3.5548882370200003E-23	3UTR	N
FBgn0015838	FBtr0088566|FBgn0015838|2R|+	821.3	9105589	chr2R:9103884-9106796	38.34	134.98	0.22	66.93	8.94	0.88	119.15	0	1	73.3	0	1	0.55	1	-0.45	5.0411909321000001E-24	6.91843441253E-23	3UTR	N
FBgn0010415	FBtr0071706|FBgn0010415|2R|-	187674	21394017	chr2R:21393617-21394735	182.12	570.54	0.24	554.25	329.69	0.63	630.99	273.41	0.7	459.75	197.42	0.7	0.435	0.7	-0.265	7.5896833919499994E-24	1.03665722917E-22	3UTR	N
FBgn0039209	FBtr0084673|FBgn0039209|3R|-	2944.3	24560116	chr3R:24559280-24560317	78.13	123.81	0.39	122.44	0	1	219.82	0	1	137.17	0	1	0.695	1	-0.305	1.1639743412199999E-23	1.5860870219400001E-22	3UTR	Y
FBgn0032006	FBtr0302148|FBgn0032006|2L|-	2110.9	8221569	chr2L:8220980-8222114	94.16	162.58	0.37	100.86	0	1	149.59	0	1	101.96	0	1	0.685	1	-0.315	1.38739856032E-23	1.88163889452E-22	CDS	Y
FBgn0003721	FBtr0089968|FBgn0003721|3R|+	7211	15304258	chr3R:15303641-15304972	136.37	444.95	0.23	287.73	113.21	0.72	440.01	233.77	0.65	329.18	37.91	0.9	0.475	0.775	-0.3	1.4432440235100001E-23	1.95278369754E-22	3UTR	N
FBgn0259984	FBtr0080510|FBgn0259984|2L|+	3315	13637657	chr2L:13637288-13639411	29.09	150.85	0.16	114.04	0	1	121.79	0	1	93.95	0	1	0.58	1	-0.42	2.2023426228800001E-23	2.9453138928700002E-22	3UTR	Y
FBgn0031245	FBtr0078135|FBgn0031245|2L|-	1594.5	283974	chr2L:283662-284210	172.36	297.23	0.37	114.06	44.6	0.72	275.47	30.77	0.9	130.64	37.04	0.78	0.545	0.84	-0.295	2.60717732777E-23	3.46261984269E-22	CDS	Y
FBgn0004387	FBtr0085211|FBgn0004387|3R|-	1465	27548625	chr3R:27547775-27548976	43.84	136.38	0.24	77.16	0	1	130.99	0	1	78.92	0	1	0.62	1	-0.38	3.8760264090900003E-23	5.1007799593499999E-22	3UTR	N
FBgn0052056	FBtr0076302|FBgn0052056|3L|-	1586.2	10220931	chr3L:10220483-10221132	80.72	107.18	0.43	111.88	7.32	0.94	204.2	0	1	158.83	0	1	0.685	1	-0.315	4.5267369627100001E-23	5.9300254211399999E-22	3UTR	Y
FBgn0052056	FBtr0076301|FBgn0052056|3L|-	1589.4	10220931	chr3L:10220485-10221132	80.83	107.07	0.43	111.92	7.28	0.94	204.28	0	1	158.85	0	1	0.685	1	-0.315	4.5267369627100001E-23	5.9300254211399999E-22	3UTR	Y
FBgn0031097	FBtr0077334|FBgn0031097|X|+	4017	20242332	chrX:20241885-20243209	89.89	405.19	0.18	104.51	138.22	0.43	255.9	156.62	0.62	144.66	73.07	0.66	0.305	0.64	-0.335	5.5426052965200001E-23	7.2279585812499998E-22	3UTR	Y
FBgn0086915	FBtr0078270|FBgn0086915|3L|-	2482.6	20817103	chr3L:20816901-20817534	122.78	227.52	0.35	84.45	98.7	0.46	345.03	134.53	0.72	224.31	33.12	0.87	0.405	0.795	-0.39	8.0218574478400004E-23	1.0344068530099999E-21	3UTR	N
FBgn0011224	FBtr0085887|FBgn0011224|3R|-	7348.6	31851482	chr3R:31851020-31851987	133.78	252.88	0.35	282.4	0	1	348.8	43.31	0.89	232.59	0	1	0.675	0.945	-0.27	2.3633675943200001E-22	2.9873795644E-21	3UTR	Y
FBgn0037530	FBtr0339713|FBgn0037530|3R|-	30636.3	7903392	chr3R:7903030-7903593	81.48	94.71	0.46	348.84	0	1	484.64	0	1	412.25	0	1	0.73	1	-0.27	2.6226697555800001E-22	3.3006699718700002E-21	3UTR	N
FBgn0039209	FBtr0084675|FBgn0039209|3R|-	791.4	24560116	chr3R:24559789-24560317	76.04	125.9	0.38	96.04	0	1	189.87	0	1	95.89	0	1	0.69	1	-0.31	2.6688936494499998E-22	3.3515257070699999E-21	3UTR	Y
FBgn0030336	FBtr0339749|FBgn0030336|X|-	11393.9	11809939	chrX:11808506-11810463	28.75	108.53	0.21	103.94	0	1	149.1	0	1	126.64	0	1	0.605	1	-0.395	3.6234610553700001E-22	4.5305053195600003E-21	CDS	N
FBgn0000289	FBtr0339961|FBgn0000289|2R|+	8884	14181498	chr2R:14181211-14182838	95.92	146.62	0.4	98.36	0	1	174.57	0	1	81.36	0	1	0.7	1	-0.3	5.4686049157200005E-22	6.7933273134100005E-21	3UTR	N
FBgn0003165	FBtr0081993|FBgn0003165|3R|-	4309.9	9070823	chr3R:9067578-9071437	83.97	147.76	0.36	115.2	27.43	0.81	132.63	0	1	80.92	0	1	0.585	1	-0.415	8.7729146702400009E-22	1.0828068556599999E-20	3UTR	Y
FBgn0041585	FBtr0114614|FBgn0041585|2R|+	1642.2	17859783	chr2R:17859258-17860284	41.89	118.4	0.26	71.46	32.69	0.69	131.36	8.13	0.94	86.97	0	1	0.475	0.97	-0.495	1.2115736612599999E-21	1.49220311613E-20	CDS	N
FBgn0013759	FBtr0330368|FBgn0013759|3R|-	3811.2	21786520	chr3R:21785762-21786862	67.11	131.46	0.34	115.19	0	1	167.63	0	1	97.14	0	1	0.67	1	-0.33	2.45738351215E-21	2.9819702240099999E-20	3UTR	Y
FBgn0011224	FBtr0085881|FBgn0011224|3R|-	7121.3	31851481	chr3R:31850982-31851987	126.94	259.42	0.33	278.92	0	1	340.96	51.29	0.87	227.77	0	1	0.665	0.935	-0.27	4.1444195918799997E-21	5.0080575529499998E-20	3UTR	Y
FBgn0038799	FBtr0083888|FBgn0038799|3R|-	1291.5	20507654	chr3R:20507392-20507901	104.43	96.65	0.52	111.81	18.94	0.86	216.83	0	1	125.2	0	1	0.69	1	-0.31	6.3129087747799998E-21	7.5807512870400001E-20	CDS	N
FBgn0000014	FBtr0083388|FBgn0000014|3R|-	2816.3	16808966	chr3R:16807627-16810061	49.35	198.62	0.2	87.72	37.43	0.7	140.51	27.42	0.84	88.56	6.01	0.94	0.45	0.89	-0.44	6.4760119553099996E-21	7.7604434325200001E-20	3UTR	Y
FBgn0039668	FBtr0085430|FBgn0039668|3R|-	684.3	29499630	chr3R:29499025-29499992	159.35	158.72	0.5	89.4	0	1	159.67	0	1	98.38	0	1	0.75	1	-0.25	7.6974167797899994E-21	9.2049606470299996E-20	3UTR	N
FBgn0010328	FBtr0085178|FBgn0010328|3R|-	1390.8	27257248	chr3R:27256595-27257480	103.32	148.75	0.41	141.74	26.09	0.84	249.11	4.99	0.98	136.22	14.34	0.9	0.625	0.94	-0.315	1.0719074511199999E-20	1.2739122779899999E-19	3UTR	N
FBgn0031245	FBtr0078136|FBgn0031245|2L|-	2625	283949	chr2L:283385-284210	95.39	356.95	0.21	82.7	75.97	0.52	228.04	78.25	0.74	100.19	68.99	0.59	0.365	0.665	-0.3	1.09784834711E-20	1.3009471858800001E-19	CDS	Y
FBgn0032006	FBtr0302147|FBgn0032006|2L|-	2066.2	8221562	chr2L:8220980-8221967	85.61	172.79	0.33	95.35	5.52	0.95	141.99	9.35	0.94	96.7	0	1	0.64	0.97	-0.33	1.09916946482E-20	1.3009471858800001E-19	CDS	Y
FBgn0004924	FBtr0074006|FBgn0004924|X|+	10221.1	15326326	chrX:15325816-15326530	226.63	149.65	0.6	194.79	106.48	0.65	356.06	0	1	203.2	48.22	0.81	0.625	0.905	-0.28	3.7326300616000001E-20	4.3640729564000004E-19	3UTR	N
FBgn0085810	FBtr0114264|FBgn0085810|3L|+	47491.5	24553894	chr3L:24553110-24554200	99.28	121.67	0.45	227.68	118.09	0.66	539.79	142.39	0.79	391.25	0	1	0.555	0.895	-0.34	7.8426241921899996E-20	9.0590953594800002E-19	CDS	Y
FBgn0003165	FBtr0081990|FBgn0003165|3R|-	1980.7	9070779	chr3R:9069757-9071437	46.28	179.31	0.21	98.56	44.84	0.69	106.92	14.77	0.88	69.85	0	1	0.45	0.94	-0.49	1.3550517547800001E-19	1.53750360522E-18	3UTR	Y
FBgn0004647	FBtr0070507|FBgn0004647|X|+	4627.4	3170966	chrX:3170635-3172221	53.19	353.48	0.13	142.75	54.06	0.73	133.48	65.35	0.67	109.19	11	0.91	0.43	0.79	-0.36	1.7577696029599999E-19	1.99052730677E-18	CDS	N
FBgn0004656	FBtr0301309|FBgn0004656|X|-	3255.9	8050082	chrX:8049400-8050283	45.73	156.92	0.23	76.47	6.36	0.92	100.59	7.7	0.93	75.47	0	1	0.575	0.965	-0.39	2.5147360096700002E-19	2.8310426483900001E-18	3UTR	Y
FBgn0032600	FBtr0080893|FBgn0032600|2L|+	1152.7	16745107	chr2L:16744690-16745565	65.14	139.23	0.32	78.78	2.84	0.97	110.46	0	1	63.39	0	1	0.645	1	-0.355	2.7326420378199999E-19	3.0643869077799999E-18	3UTR	Y
FBgn0032006	FBtr0079625|FBgn0032006|2L|-	2259.2	8221605	chr2L:8221127-8222114	130.17	131	0.5	119.46	0	1	174.05	0	1	117.7	0	1	0.75	1	-0.25	2.8187814269700001E-19	3.1548458534099999E-18	CDS	Y
FBgn0261933	FBtr0075952|FBgn0261933|3L|-	1642	12733538	chr3L:12733364-12733983	41.84	84.41	0.33	78.74	8.74	0.9	164.15	0	1	86.86	0	1	0.615	1	-0.385	3.1687171665300001E-19	3.53278254311E-18	3UTR	N
FBgn0004656	FBtr0071119|FBgn0004656|X|-	13236.1	8040843	chrX:8038791-8041044	97.59	350.63	0.22	173.38	0	1	170.84	66.47	0.72	149.82	0	1	0.61	0.86	-0.25	4.9557820734100005E-19	5.4932938213699997E-18	3UTR	Y
FBgn0053963	FBtr0100004|FBgn0053963|X|+	3166.4	12659663	chrX:12659462-12660632	65.4	106.54	0.38	111.62	0	1	181.35	0	1	96.98	0	1	0.69	1	-0.31	5.4708936904399997E-19	6.0526355531099996E-18	CDS	N
FBgn0015320	FBtr0333492|FBgn0015320|2L|-	2632.4	10765929	chr2L:10765010-10766130	38.35	169.48	0.18	121.64	10.4	0.92	156.59	28.69	0.85	137.08	0	1	0.55	0.925	-0.375	6.5323721514599998E-19	7.1993485814600005E-18	3UTR	N
FBgn0011656	FBtr0330707|FBgn0011656|2R|-	3354.5	9916554	chr2R:9915502-9916912	139.06	288.86	0.32	110.39	0	1	127.79	18.16	0.88	81.97	0	1	0.66	0.94	-0.28	6.9284346306300004E-19	7.6212780936999997E-18	3UTR	N
FBgn0250869	FBtr0339775|FBgn0250869|X|+	2595.6	6332416	chrX:6330842-6333028	43.96	104.11	0.3	108.48	3	0.97	142.89	0.84	0.99	92.97	0	1	0.635	0.995	-0.36	2.4005810619300001E-18	2.58634565252E-17	3UTR	N
FBgn0004595	FBtr0304603|FBgn0004595|3R|+	12825.1	11392471	chr3R:11391918-11407627	71.32	91.1	0.44	107.7	5.62	0.95	178.18	0.11	1	119.34	0	1	0.695	1	-0.305	2.9722154057100002E-18	3.1784507603899999E-17	3UTR	Y
FBgn0029706	FBtr0070652|FBgn0029706|X|+	1384.5	4370389	chrX:4369860-4371136	64.31	117.2	0.35	75.12	0	1	135.89	0	1	57.09	0	1	0.675	1	-0.325	4.3361197339599999E-18	4.5859438801000003E-17	3UTR	N
FBgn0034072	FBtr0306238|FBgn0034072|2R|-	2445.5	16083192	chr2R:16081176-16083393	85.07	113.63	0.43	81.03	0	1	156.87	0	1	78.46	0	1	0.715	1	-0.285	4.3913308344800002E-18	4.6358298406499999E-17	3UTR	N
FBgn0026196	FBtr0079369|FBgn0026196|2L|-	1683.6	6916868	chr2L:6916753-6917162	70.5	86.78	0.45	70.6	13.26	0.84	148.49	0	1	79.71	0	1	0.645	1	-0.355	5.6864409404800002E-18	5.9593901056199997E-17	3UTR	N
FBgn0022787	FBtr0301715|FBgn0022787|3R|+	4668.2	15983291	chr3R:15982882-15983451	75.75	80.84	0.48	146.09	0	1	278.57	0	1	159.03	0	1	0.74	1	-0.26	7.5405585012599996E-18	7.8454475092499999E-17	CDS	N
FBgn0002121	FBtr0078166|FBgn0002121|2L|-	13966.4	11143	chr2L:9839-11344	44.78	69.72	0.39	128.72	0	1	275.51	0	1	176.32	0	1	0.695	1	-0.305	7.6821040507199996E-18	7.9783149096100001E-17	3UTR	N
FBgn0261552	FBtr0111030|FBgn0261552|3R|+	4175.7	9446497	chr3R:9445969-9449468	130.4	321.24	0.29	111.25	78.61	0.59	213.68	101.77	0.68	131.18	18.56	0.88	0.44	0.78	-0.34	1.0827014563200001E-17	1.1164027181100001E-16	CDS	N
FBgn0027657	FBtr0300895|FBgn0027657|3R|-	482.5	15897200	chr3R:15896931-15897423	70.08	88.16	0.44	65.13	0	1	174.44	0	1	77.71	0	1	0.72	1	-0.28	1.11145213493E-17	1.1440018045999999E-16	3UTR	Y
FBgn0260463	FBtr0082095|FBgn0260463|3R|-	4707.7	9687436	chr3R:9687141-9687637	42.59	73.74	0.37	70.42	0	1	179.28	0	1	107.77	0	1	0.685	1	-0.315	1.2948893500200001E-17	1.3280680095199999E-16	3UTR	N
FBgn0027657	FBtr0083245|FBgn0027657|3R|-	476.7	15897200	chr3R:15896926-15897423	69.05	89.19	0.44	65.16	0	1	173.46	0	1	77.27	0	1	0.72	1	-0.28	1.36484018642E-17	1.389918522E-16	3UTR	Y
FBgn0027598	FBtr0085705|FBgn0027598|3R|+	7277	30826103	chr3R:30824955-30826550	170.32	152.3	0.53	123.03	41.24	0.75	324.55	27.28	0.92	141.02	12.73	0.92	0.64	0.92	-0.28	1.48454124915E-17	1.5091526913799999E-16	3UTR	Y
FBgn0032935	FBtr0081487|FBgn0032935|2L|-	1496	21212965	chr2L:21212693-21213166	53.43	124.11	0.3	88.26	11.22	0.89	146.01	12.12	0.92	103.66	0	1	0.595	0.96	-0.365	1.51226630058E-17	1.5346308021999999E-16	3UTR	Y
FBgn0261854	FBtr0329887|FBgn0261854|2R|-	1545.2	14946169	chr2R:14945114-14946417	57.27	97.47	0.37	64.2	0	1	123.35	0	1	80.67	0	1	0.685	1	-0.315	1.89825424066E-17	1.9229415541600001E-16	3UTR	N
FBgn0003520	FBtr0086783|FBgn0003520|2R|-	5845.4	18119757	chr2R:18117896-18119963	57.81	109.72	0.35	104.99	0	1	154.38	3.2	0.98	95.85	0	1	0.675	0.99	-0.315	2.6375522602999999E-17	2.6578411238399998E-16	3UTR	N
FBgn0033951	FBtr0339980|FBgn0033951|2R|+	337.5	14645949	chr2R:14645614-14646344	44.95	83.91	0.35	45.66	6.43	0.88	114.87	3.78	0.97	83.98	0	1	0.615	0.985	-0.37	3.3077736906399999E-17	3.3274009690800002E-16	CDS	N
FBgn0250871	FBtr0305609|FBgn0250871|X|-	4516.4	11908422	chrX:11907409-11908729	85.05	449.76	0.16	118.48	195.77	0.38	224.51	190.4	0.54	134.1	121.42	0.52	0.27	0.53	-0.26	4.0148692015500002E-17	4.0176573051599998E-16	3UTR	N
FBgn0010263	FBtr0077639|FBgn0010263|2L|+	10423.1	2964396	chr2L:2963225-2964851	34.55	119.25	0.22	108.8	0	1	179.83	19.04	0.9	144.32	0	1	0.61	0.95	-0.34	4.3654021462299998E-17	4.3533179880399998E-16	3UTR	N
FBgn0051522	FBtr0078941|FBgn0051522|3R|-	3694.4	4442256	chr3R:4441415-4443055	54.64	393.75	0.12	57.81	116.14	0.33	116.9	135.27	0.46	89.93	38.37	0.7	0.225	0.58	-0.355	4.6069981473100001E-17	4.5812706909200004E-16	3UTR	Y
FBgn0003371	FBtr0070469|FBgn0003371|X|+	22839.8	2674798	chrX:2674597-2676657	113.08	313.93	0.26	181.93	106.21	0.63	237.2	73.75	0.76	170.39	66.62	0.72	0.445	0.74	-0.295	4.6098837625499998E-17	4.5812706909200004E-16	3UTR	Y
FBgn0034638	FBtr0071691|FBgn0034638|2R|-	13163.8	21605868	chr2R:21605676-21606360	83.79	105.55	0.44	107.07	18.46	0.85	254.17	28.68	0.9	206.5	0	1	0.645	0.95	-0.305	5.66216743494E-17	5.5980674262399997E-16	3UTR	Y
FBgn0029709	FBtr0343566|FBgn0029709|X|+	145246	4542338	chrX:4541907-4542506	72.12	314.05	0.19	280.81	138.72	0.67	635.85	363.26	0.64	390.58	93.75	0.81	0.43	0.725	-0.295	6.8733300831000001E-17	6.7607294537500004E-16	3UTR	Y
FBgn0031909	FBtr0079467|FBgn0031909|2L|-	921	7408856	chr2L:7408600-7409509	32.09	72.91	0.31	51.87	0.88	0.98	127.46	0	1	83.02	0	1	0.645	1	-0.355	7.7055308284500004E-17	7.5535169549599997E-16	3UTR	N
FBgn0027572	FBtr0089548|FBgn0027572|2R|+	576.9	17764316	chr2R:17764111-17764541	36.64	79.73	0.31	58	10.35	0.85	178.95	16.21	0.92	139.4	0	1	0.58	0.96	-0.38	8.7095122150299998E-17	8.5231966735799998E-16	CDS	N
FBgn0001624	FBtr0308088|FBgn0001624|X|+	5388.5	11406694	chrX:11406072-11407985	94.89	99.69	0.49	160.14	0	1	215.79	1.67	0.99	127.7	0	1	0.745	0.995	-0.25	9.1840915619800001E-17	8.9723904683500005E-16	3UTR	Y
FBgn0013759	FBtr0084161|FBgn0013759|3R|-	4228.2	21786569	chr3R:21785925-21786862	95.5	102.2	0.48	122.87	0	1	183.21	0	1	100.54	0	1	0.74	1	-0.26	1.1865551269499999E-16	1.1572425975899999E-15	3UTR	Y
FBgn0262124	FBtr0302227|FBgn0262124|2R|-	424.7	3901034	chr2R:3900751-3901330	48.64	61.33	0.44	78.3	34.38	0.69	141.32	0	1	87.11	2.91	0.97	0.565	0.985	-0.42	1.4670935049799999E-16	1.4212314223100001E-15	CDS	N
FBgn0261573	FBtr0307901|FBgn0261573|X|+	2388.9	19529875	chrX:19529674-19529973	95.09	98.28	0.49	90.86	17.3	0.84	133.39	0	1	85.31	0	1	0.665	1	-0.335	1.4969720648300001E-16	1.44774278216E-15	3UTR	N
FBgn0025836	FBtr0340053|FBgn0025836|X|+	1129.7	139786	chrX:139585-140340	112.59	58.81	0.66	71.63	31.62	0.69	188.11	0	1	96.72	0	1	0.675	1	-0.325	1.5252584359800001E-16	1.47262807789E-15	3UTR	N
FBgn0260934	FBtr0086457|FBgn0260934|2R|+	1030.5	19481450	chr2R:19481151-19482575	50.41	85.61	0.37	65.09	2.19	0.97	121.81	0	1	85.24	0	1	0.67	1	-0.33	1.6702604468299999E-16	1.6099299691499999E-15	3UTR	N
FBgn0046704	FBtr0079301|FBgn0046704|2L|+	1594.7	6730837	chr2L:6730599-6731600	41.91	82.2	0.34	51.86	0	1	121.55	0	1	65.3	0	1	0.67	1	-0.33	1.8334177736600001E-16	1.76130334123E-15	3UTR	Y
FBgn0033777	FBtr0087816|FBgn0033777|2R|-	12701.6	12849544	chr2R:12849358-12849896	79.98	335.34	0.19	71.75	126.59	0.36	376.36	338.44	0.53	253.97	230.19	0.52	0.275	0.525	-0.25	3.3462682994800002E-16	3.1933593507000001E-15	3UTR	N
FBgn0039207	FBtr0089906|FBgn0039207|3R|-	1881.1	24536794	chr3R:24536395-24537222	122.44	178.95	0.41	126.24	60.18	0.68	136.05	21.02	0.87	87.27	0.22	1	0.545	0.935	-0.39	4.4760287958900001E-16	4.25038385165E-15	3UTR	N
FBgn0000014	FBtr0306337|FBgn0000014|3R|-	2633.2	16808969	chr3R:16807214-16810061	58.75	189.48	0.24	80.27	44.91	0.64	132.02	36.04	0.79	83.31	11.28	0.88	0.44	0.835	-0.395	5.2684972880800003E-16	4.9864726385099998E-15	3UTR	Y
FBgn0033395	FBtr0088591|FBgn0033395|2R|+	431.1	9239735	chr2R:9239491-9239831	43.63	40.4	0.52	35.34	14.53	0.71	168.84	0	1	111.82	0	1	0.615	1	-0.385	5.3186900063800002E-16	5.0257260978300003E-15	3UTR	N
FBgn0261988	FBtr0085788|FBgn0261988|3R|+	2777.5	31456584	chr3R:31456374-31457873	57.75	96.65	0.37	64.36	14.54	0.82	124.13	0	1	52.24	2.91	0.95	0.595	0.975	-0.38	5.5455859479600002E-16	5.2229995758299999E-15	3UTR	N
FBgn0085478	FBtr0112753|FBgn0085478|X|-	2333.8	9326937	chrX:9324508-9328286	59.93	90.18	0.4	57.49	4.91	0.92	117.96	0	1	60.83	0	1	0.66	1	-0.34	6.94866982663E-16	6.5125419318200003E-15	3UTR	N
FBgn0002645	FBtr0334299|FBgn0002645|3R|-	5272.3	32057236	chr3R:32055279-32058769	39.25	295.05	0.12	99.5	79.11	0.56	204.77	135.35	0.6	118.38	61.41	0.66	0.34	0.63	-0.29	7.4457811821499996E-16	6.9558318855600002E-15	3UTR	N
FBgn0037705	FBtr0082116|FBgn0037705|3R|-	3232.4	9538683	chr3R:9535625-9539290	69.25	205.71	0.25	124.21	34.75	0.78	146	40.33	0.78	96.3	0	1	0.515	0.89	-0.375	8.88154335027E-16	8.2836918884999999E-15	3UTR	N
FBgn0025800	FBtr0340159|FBgn0025800|X|-	12152	8139546	chrX:8137046-8140917	134.44	296.33	0.31	147.32	81.65	0.64	287.17	126.42	0.69	187.46	44.04	0.81	0.475	0.75	-0.275	1.1078309604399999E-15	1.02496591589E-14	CDS	N
FBgn0041188	FBtr0083099|FBgn0041188|3R|+	3219.5	15415696	chr3R:15415104-15416128	276.05	153.34	0.64	112.44	152.86	0.42	299.64	19.14	0.94	136.85	54.57	0.71	0.53	0.825	-0.295	1.1126190207499999E-15	1.0277461595500001E-14	3UTR	Y
FBgn0034997	FBtr0072265|FBgn0034997|2R|+	2386.8	24264361	chr2R:24264160-24265213	132.05	314.94	0.3	111.42	77.89	0.59	128.02	23.91	0.84	73.44	28.43	0.72	0.445	0.78	-0.335	1.72942794567E-15	1.5873284520400001E-14	3UTR	N
FBgn0260959	FBtr0301428|FBgn0260959|2R|-	1147.9	11898035	chr2R:11896842-11898477	121.15	77.86	0.61	55.97	19.3	0.74	143.96	0	1	87.92	0	1	0.675	1	-0.325	1.87010714686E-15	1.7137198083499999E-14	CDS	N
FBgn0046258	FBtr0085217|FBgn0046258|3R|+	1919.5	27692069	chr3R:27691727-27692790	125.1	89.82	0.58	76.1	22.93	0.77	140.04	0	1	72.09	0	1	0.675	1	-0.325	2.0019789111999999E-15	1.8287490402799999E-14	CDS	N
FBgn0086347	FBtr0080035|FBgn0086347|2L|-	719.9	10492183	chr2L:10491814-10492499	85.63	88.57	0.49	99.62	0	1	169.52	0	1	94.43	0	1	0.745	1	-0.255	2.44106566931E-15	2.2192906179700001E-14	3UTR	N
FBgn0022710	FBtr0100142|FBgn0022710|X|-	7122	15514917	chrX:15510877-15516272	94.64	61.58	0.61	80.71	21.97	0.79	175	1.3	0.99	98.09	0	1	0.7	0.995	-0.295	2.5138345360799999E-15	2.2818491757400001E-14	CDS	Y
FBgn0010397	FBtr0087512|FBgn0010397|2R|-	552.6	14571068	chr2R:14570810-14571311	206.9	193.28	0.52	128.73	52.03	0.71	204.99	44.74	0.82	164.24	0	1	0.615	0.91	-0.295	3.1343312528500002E-15	2.8228570845999999E-14	3UTR	N
FBgn0259984	FBtr0080509|FBgn0259984|2L|+	833.8	13637688	chr2L:13637288-13638238	23.25	151.98	0.13	62.5	0	1	71.43	11.97	0.86	53.41	0	1	0.565	0.93	-0.365	4.2361974984600001E-15	3.7739478177900003E-14	3UTR	Y
FBgn0260859	FBtr0089879|FBgn0260859|3L|-	381.1	9438845	chr3L:9438482-9439051	58.97	77.8	0.43	65.26	8.51	0.88	142	3.28	0.98	75.13	0.37	1	0.655	0.99	-0.335	6.2036145535900001E-15	5.5011745056700001E-14	3UTR	N
FBgn0004903	FBtr0100338|FBgn0004903|3R|-	3595.6	26873797	chr3R:26872583-26873998	76.17	77.24	0.5	72.6	3.71	0.95	158.41	0	1	77.26	0	1	0.725	1	-0.275	7.9326820979800007E-15	7.0021408289100003E-14	3UTR	Y
FBgn0039427	FBtr0085012|FBgn0039427|3R|+	475.9	26454341	chr3R:26453980-26454585	17.7	57.88	0.23	54.09	7.49	0.88	150.48	0	1	78.12	4.53	0.95	0.555	0.975	-0.42	8.4619455992700001E-15	7.4465121273599995E-14	3UTR	N
FBgn0004903	FBtr0100340|FBgn0004903|3R|-	3611.7	26873815	chr3R:26872583-26874016	76.07	76.37	0.5	71.72	4.62	0.94	155.79	0	1	76.13	0	1	0.72	1	-0.28	9.1342615825899999E-15	8.0136809379099995E-14	3UTR	Y
FBgn0037697	FBtr0082043|FBgn0037697|3R|-	888.5	9457896	chr3R:9457591-9458125	118.93	173.12	0.41	124.76	25.8	0.83	225.47	19	0.92	138.53	30.77	0.82	0.62	0.87	-0.25	9.2967639050300005E-15	8.1314942562399995E-14	3UTR	N
FBgn0022238	FBtr0086776|FBgn0022238|2R|-	1466.4	18155055	chr2R:18154845-18155342	118	182.51	0.39	120.83	55.37	0.69	226.55	56.46	0.8	150.94	15.78	0.91	0.54	0.855	-0.315	1.04119755559E-14	9.0656536411499996E-14	3UTR	N
FBgn0000032	FBtr0085610|FBgn0000032|3R|-	656.1	29991492	chr3R:29991144-29991693	48.27	68.49	0.41	56.2	4.37	0.93	118.81	0	1	82.6	0	1	0.67	1	-0.33	1.11865044331E-14	9.6960919627600005E-14	3UTR	N
FBgn0034269	FBtr0086883|FBgn0034269|2R|-	373.1	17735365	chr2R:17734483-17736276	31.01	56.06	0.36	13.83	20.44	0.4	68.5	0	1	37.09	0	1	0.38	1	-0.62	1.2639388373E-14	1.09062027817E-13	CDS	N
FBgn0015872	FBtr0088141|FBgn0015872|2R|-	523	11412325	chr2R:11411956-11412574	84.66	128.79	0.4	84.91	50.38	0.63	114.27	7.69	0.94	56.5	4.87	0.92	0.515	0.93	-0.415	1.58259860174E-14	1.3554380892199999E-13	3UTR	N
FBgn0033551	FBtr0088223|FBgn0033551|2R|+	290.8	10815341	chr2R:10815029-10815781	52.65	74.68	0.41	81.57	0	1	144.95	0	1	86.66	0	1	0.705	1	-0.295	1.8002022425700001E-14	1.53817685801E-13	3UTR	N
FBgn0027505	FBtr0080301|FBgn0027505|2L|-	452.5	12058449	chr2L:12058304-12058766	43.89	82.87	0.35	69.66	6.59	0.91	134.13	0	1	91.75	7.86	0.92	0.63	0.96	-0.33	1.83905556297E-14	1.5680941220400001E-13	3UTR	Y
FBgn0261673	FBtr0302151|FBgn0261673|2R|-	1253.3	12659788	chr2R:12659497-12660385	36.7	114.94	0.24	43.02	28.36	0.6	94.3	10.9	0.9	56.08	10.18	0.85	0.42	0.875	-0.455	1.9589963986699999E-14	1.6678958998400001E-13	3UTR	Y
FBgn0027512	FBtr0084476|FBgn0027512|3R|-	322.8	23689402	chr3R:23689007-23689737	43.9	54.07	0.45	42.68	14.41	0.75	112.15	0	1	66.3	0	1	0.6	1	-0.4	2.9846068933999998E-14	2.52617828687E-13	3UTR	N
FBgn0039186	FBtr0084630|FBgn0039186|3R|-	1451.1	24346447	chr3R:24345792-24346760	36	183.45	0.16	53.72	76.42	0.41	110.42	68.38	0.62	85.51	24.65	0.78	0.285	0.7	-0.415	3.0296441564000002E-14	2.56053796445E-13	3UTR	N
FBgn0025683	FBtr0078155|FBgn0025683|2L|-	29562.7	122906	chr2L:122624-123629	120.3	353.83	0.25	202.74	115.53	0.64	435.83	319.86	0.58	293.59	60.34	0.83	0.445	0.705	-0.26	3.1236676590800001E-14	2.6361376847599999E-13	3UTR	N
FBgn0027598	FBtr0085704|FBgn0027598|3R|+	7254.7	30826109	chr3R:30824955-30826559	159.51	162.97	0.49	116.73	47.67	0.71	307.26	45.29	0.87	132.5	21.64	0.86	0.6	0.865	-0.265	4.3355864424900001E-14	3.6217855441299998E-13	3UTR	Y
FBgn0010830	FBtr0078535|FBgn0010830|3L|-	1673.3	22739011	chr3L:22738602-22739212	29.25	60.56	0.33	57.96	0	1	115.93	0	1	91.77	0	1	0.665	1	-0.335	4.3929502343100002E-14	3.6643943777900001E-13	3UTR	N
FBgn0051224	FBtr0083691|FBgn0051224|3R|-	673	18651010	chr3R:18650121-18651919	53.65	109.48	0.33	75.78	0	1	84.14	0	1	54.86	0	1	0.665	1	-0.335	5.5403636488999998E-14	4.5949145427699998E-13	3UTR	N
FBgn0034644	FBtr0071661|FBgn0034644|2R|+	1250.2	21657272	chr2R:21656367-21657935	48.86	146.08	0.25	71.46	30.91	0.7	114.78	31.48	0.78	70.2	0.3	1	0.475	0.89	-0.415	6.2597144995400003E-14	5.1766132532800003E-13	3UTR	N
FBgn0015279	FBtr0083940|FBgn0015279|3R|-	864.9	20629258	chr3R:20628972-20629875	27.99	61.9	0.31	44.73	22.72	0.66	123.65	12.43	0.91	81.87	0	1	0.485	0.955	-0.47	6.3150065690500006E-14	5.2148564274999997E-13	3UTR	N
FBgn0033810	FBtr0345470|FBgn0033810|2R|-	122.4	13219574	chr2R:13219396-13219884	22.7	56.88	0.29	22.11	18.9	0.54	67.29	0	1	33.93	0	1	0.415	1	-0.585	7.5132527663299995E-14	6.16022602349E-13	3UTR	N
FBgn0259933	FBtr0300240|FBgn0259933|3L|+	2137.6	3321734	chr3L:3320515-3322489	55.11	128.53	0.3	76.39	7.28	0.91	136.66	14.23	0.91	61.24	3.39	0.95	0.605	0.93	-0.325	1.26874364524E-13	1.0243974891000001E-12	3UTR	N
FBgn0022710	FBtr0332497|FBgn0022710|X|-	7203.1	15514921	chrX:15511237-15516272	102.45	53.83	0.66	83.68	19.06	0.81	184.99	0	1	100.81	0	1	0.735	1	-0.265	1.2689448425E-13	1.0243974891000001E-12	CDS	Y
FBgn0027505	FBtr0080302|FBgn0027505|2L|-	452.2	12058449	chr2L:12058304-12058763	43.89	82.68	0.35	69.66	6.83	0.91	134.13	0	1	91.75	8.07	0.92	0.63	0.96	-0.33	1.4001387815099999E-13	1.1240111332400001E-12	3UTR	Y
FBgn0004638	FBtr0087695|FBgn0004638|2R|-	5528.8	13496693	chr2R:13496441-13497151	84	259.53	0.24	152.87	134.26	0.53	267.54	115.56	0.7	140.66	83.43	0.63	0.385	0.665	-0.28	1.4874242794199999E-13	1.1891142228300001E-12	3UTR	N
FBgn0039135	FBtr0084510|FBgn0039135|3R|-	379	23985411	chr3R:23985213-23985676	95.75	105.44	0.48	86.23	31.96	0.73	177.48	18	0.91	113.37	7.89	0.93	0.605	0.92	-0.315	1.61963630448E-13	1.28589306598E-12	3UTR	N
FBgn0004648	FBtr0070086|FBgn0004648|X|+	3883.2	503037	chrX:502836-504319	69.54	286.81	0.2	69.26	91.21	0.43	142.13	82.29	0.63	71.62	46.54	0.61	0.315	0.62	-0.305	2.5383353928299999E-13	1.9906075107799998E-12	3UTR	N
FBgn0019960	FBtr0290271|FBgn0019960|3R|-	1319.7	22019773	chr3R:22019505-22020037	66.59	190	0.26	166	16.22	0.91	282.32	75.44	0.79	180.05	17.87	0.91	0.585	0.85	-0.265	2.5658361697900002E-13	2.0094401742799999E-12	3UTR	N
FBgn0037137	FBtr0089580|FBgn0037137|3L|+	2419.1	21836323	chr3L:21835467-21836665	81.31	118.29	0.41	85.02	7.03	0.92	122.5	0	1	78.2	8.75	0.9	0.665	0.95	-0.285	2.6087388417999999E-13	2.04026739269E-12	3UTR	N
FBgn0261673	FBtr0339740|FBgn0261673|2R|-	1247.9	12659786	chr2R:12659497-12660382	35.82	115.73	0.24	42.19	29.43	0.59	92.58	13.17	0.88	54.72	11.95	0.82	0.415	0.85	-0.435	3.0808403541099999E-13	2.3997248379900001E-12	3UTR	Y
FBgn0034068	FBtr0087259|FBgn0034068|2R|-	3356.2	16024933	chr2R:16024628-16025134	116	161.13	0.42	91.14	120.69	0.43	276.86	69.57	0.8	153.68	88.19	0.64	0.425	0.72	-0.295	3.1758550615499999E-13	2.4703952192700001E-12	3UTR	N
FBgn0027582	FBtr0080228|FBgn0027582|2L|-	207.4	11116049	chr2L:11115823-11116255	54.35	92.46	0.37	54.28	20.75	0.72	143.72	0	1	56.79	16.94	0.77	0.545	0.885	-0.34	3.88436457597E-13	3.00933836235E-12	3UTR	N
FBgn0052982	FBtr0110960|FBgn0052982|2L|+	259	9163486	chr2L:9163141-9163721	34.46	53.89	0.39	29.72	26.71	0.53	88.19	0.06	1	36.55	2.81	0.93	0.46	0.965	-0.505	4.4850731487300002E-13	3.4607713024499999E-12	3UTR	Y
FBgn0032666	FBtr0081036|FBgn0032666|2L|+	290.9	18129358	chr2L:18128474-18129862	20.24	66.57	0.23	39.54	15.25	0.72	63.36	0	1	35.84	0	1	0.475	1	-0.525	6.2211101566000002E-13	4.7620821969E-12	3UTR	N
FBgn0002044	FBtr0081244|FBgn0002044|2L|+	11088.5	19497571	chr2L:19497160-19497835	78.36	170.19	0.32	168.9	86.86	0.66	251.85	56.84	0.82	157.56	50.42	0.76	0.49	0.79	-0.3	6.3727613671900002E-13	4.8652445722499999E-12	3UTR	Y
FBgn0037635	FBtr0309098|FBgn0037635|3R|-	2555	8809040	chr3R:8808750-8809667	106.86	205.33	0.34	80.85	93.54	0.46	152.55	61.4	0.71	83.79	19.86	0.81	0.4	0.76	-0.36	8.6220700811800001E-13	6.4964198624700004E-12	3UTR	N
FBgn0002524	FBtr0343735|FBgn0002524|2L|+	696.3	15503996	chr2L:15503699-15504591	77.56	201.41	0.28	58.27	79.85	0.42	114.4	48.77	0.7	59.85	16.18	0.79	0.35	0.745	-0.395	9.9722772130900003E-13	7.4746691620599993E-12	3UTR	Y
FBgn0032172	FBtr0079890|FBgn0032172|2L|-	2191.6	9960944	chr2L:9960450-9961617	124.84	218.1	0.36	113.67	18.47	0.86	174.16	61.87	0.74	124.15	0	1	0.61	0.87	-0.26	1.19017577205E-12	8.8632728037699997E-12	3UTR	Y
FBgn0259685	FBtr0304726|FBgn0259685|3R|+	423.6	24313914	chr3R:24313649-24314541	111.18	119.88	0.48	73.86	60.34	0.55	100.03	13.87	0.88	75.11	3.78	0.95	0.515	0.915	-0.4	1.30240650782E-12	9.6740607101499994E-12	3UTR	Y
FBgn0038745	FBtr0083855|FBgn0038745|3R|-	4616.9	19899409	chr3R:19898829-19899808	104.91	213.75	0.33	126.03	67.9	0.65	266.69	106.74	0.71	152.29	32.38	0.82	0.49	0.765	-0.275	1.4252493465699999E-12	1.05728921926E-11	3UTR	Y
FBgn0028969	FBtr0070371|FBgn0028969|X|-	2354.1	1859354	chrX:1859141-1859813	125.21	177.45	0.41	150.62	36.71	0.8	287.99	96.53	0.75	209.1	0	1	0.605	0.875	-0.27	1.60829522846E-12	1.18544932184E-11	3UTR	N
FBgn0045063	FBtr0087946|FBgn0045063|2R|-	503.2	12488234	chr2R:12487986-12488694	71.42	72.27	0.5	113.54	0	1	164.6	0	1	85.91	0	1	0.75	1	-0.25	1.7823916239E-12	1.30708719086E-11	3UTR	Y
FBgn0045063	FBtr0346633|FBgn0045063|2R|-	503.2	12488234	chr2R:12487986-12488694	71.42	72.27	0.5	113.54	0	1	164.6	0	1	85.91	0	1	0.75	1	-0.25	1.7823916239E-12	1.30708719086E-11	3UTR	Y
FBgn0045063	FBtr0339637|FBgn0045063|2R|-	503.2	12488234	chr2R:12487986-12488694	71.42	72.27	0.5	113.54	0	1	164.6	0	1	85.91	0	1	0.75	1	-0.25	1.7823916239E-12	1.30708719086E-11	3UTR	Y
FBgn0022960	FBtr0086182|FBgn0022960|2R|-	556.2	6976666	chr2R:6975285-6977157	37.4	85.58	0.3	46.92	0	1	73.98	0	1	40.06	0	1	0.65	1	-0.35	1.7852404262600001E-12	1.30751281028E-11	CDS	N
FBgn0259227	FBtr0299789|FBgn0259227|3R|+	305.6	11673556	chr3R:11673228-11673974	66.02	108.55	0.38	61.94	10.21	0.86	110.21	9.45	0.92	57.89	2.23	0.96	0.62	0.94	-0.32	1.7978657296999999E-12	1.31342180811E-11	3UTR	N
FBgn0037339	FBtr0078755|FBgn0037339|3R|-	511.3	5558100	chr3R:5557786-5558301	37.72	116.28	0.24	86.56	18.43	0.82	172.09	40.49	0.81	115.66	5.81	0.95	0.53	0.88	-0.35	1.8097951922999999E-12	1.32046322638E-11	3UTR	N
FBgn0032172	FBtr0309210|FBgn0032172|2L|-	2176.6	9960944	chr2L:9960450-9961614	124.84	218.58	0.36	113.67	18.71	0.86	174.16	62.23	0.74	124.15	0	1	0.61	0.87	-0.26	2.7045369360799998E-12	1.9584109170300002E-11	3UTR	Y
FBgn0031818	FBtr0079267|FBgn0031818|2L|-	487.7	6474732	chr2L:6474438-6475270	59.61	105.35	0.36	35.31	24.56	0.59	79.5	17.61	0.82	68.75	0	1	0.475	0.91	-0.435	2.7862970188299999E-12	2.01003955151E-11	3UTR	N
FBgn0038420	FBtr0345202|FBgn0038420|3R|-	204.8	16350966	chr3R:16350801-16351230	103.05	102.59	0.5	104.5	5.14	0.95	106.6	0	1	65.15	0	1	0.725	1	-0.275	3.21895520588E-12	2.3134735419800001E-11	3UTR	N
FBgn0261808	FBtr0113219|FBgn0261808|3R|+	1045.9	11208525	chr3R:11208247-11208633	39.34	55.45	0.42	85.27	0	1	149.35	0	1	96.83	0	1	0.71	1	-0.29	4.5683356385099999E-12	3.2508502000499999E-11	3UTR	N
FBgn0002044	FBtr0081245|FBgn0002044|2L|+	9467.8	19497586	chr2L:19497160-19497978	84.31	159.62	0.35	132.38	123.01	0.52	253.63	54.09	0.82	125.91	82.4	0.6	0.435	0.71	-0.275	4.9079691524399999E-12	3.48393278259E-11	3UTR	Y
FBgn0026083	FBtr0070643|FBgn0026083|X|+	427.6	4126125	chrX:4125924-4126742	65.85	89.84	0.42	87.18	0	1	127.81	5.99	0.96	80.4	0	1	0.71	0.98	-0.27	5.1387740965199997E-12	3.6432833815899999E-11	3UTR	N
FBgn0001624	FBtr0308089|FBgn0001624|X|+	4997.9	11406694	chrX:11406072-11408338	88.54	106.04	0.46	149.74	5.59	0.96	205.9	11.56	0.95	121.75	3.42	0.97	0.71	0.96	-0.25	5.3452480492299996E-12	3.7850134835099998E-11	3UTR	Y
FBgn0026575	FBtr0074276|FBgn0026575|X|+	7334.5	16436993	chrX:16436588-16438454	30.5	169.9	0.15	102.79	0	1	96.36	39.07	0.71	106.02	0	1	0.575	0.855	-0.28	5.5823396785599996E-12	3.9432115082400003E-11	3UTR	N
FBgn0050344	FBtr0088583|FBgn0050344|2R|+	359.3	9148380	chr2R:9148153-9148512	31.55	42.05	0.43	33.4	11.19	0.75	166.9	0	1	59.23	7.89	0.88	0.59	0.94	-0.35	6.4151164822399999E-12	4.5093574882500001E-11	3UTR	N
FBgn0000394	FBtr0340464|FBgn0000394|X|+	1728	5692662	chrX:5692377-5692773	55.05	57.6	0.49	110.39	0	1	195.37	0	1	94.59	0	1	0.745	1	-0.255	7.2366036100399997E-12	5.08060696812E-11	3UTR	N
FBgn0040010	FBtr0332630|FBgn0040010|2L|+	3178.3	22551212	chr2L:22550548-22551785	43.89	177.24	0.2	127.5	59.47	0.68	224.85	101.46	0.69	156.91	38.51	0.8	0.44	0.745	-0.305	8.2357495185000003E-12	5.7470775090400002E-11	3UTR	Y
FBgn0027356	FBtr0333100|FBgn0027356|2R|+	3408.4	12611356	chr2R:12610988-12612068	35.55	107.23	0.25	88.73	64.7	0.58	208.09	54.4	0.79	100.47	33.42	0.75	0.415	0.77	-0.355	8.4394520499399994E-12	5.8821041857100004E-11	3UTR	Y
FBgn0085443	FBtr0112690|FBgn0085443|X|-	401.7	10490898	chrX:10490069-10491147	50.66	98.07	0.34	42.42	13.61	0.76	56.33	0	1	31.02	1.79	0.95	0.55	0.975	-0.425	8.9617549582899999E-12	6.2310682243200001E-11	CDS	Y
FBgn0026878	FBtr0310443|FBgn0026878|X|-	241.9	2043212	chrX:2042730-2043413	9.55	48.94	0.16	27.35	4.24	0.87	66.88	0	1	34.51	0	1	0.515	1	-0.485	9.4697915674600006E-12	6.5763709150399998E-11	CDS	Y
FBgn0028480	FBtr0071444|FBgn0028480|X|+	1701.8	10383039	chrX:10382582-10383353	17.58	92.5	0.16	57.23	34.97	0.62	113.12	61.35	0.65	123.47	0	1	0.39	0.825	-0.435	1.02858984568E-11	7.12595176743E-11	3UTR	N
FBgn0037614	FBtr0081905|FBgn0037614|3R|+	2790.2	8720005	chr3R:8719804-8720339	52.12	67.23	0.44	87.83	0	1	138.04	0	1	67.66	0	1	0.72	1	-0.28	1.0516325823500001E-11	7.26811775143E-11	3UTR	N
FBgn0014024	FBtr0070753|FBgn0014024|X|-	444.1	5319337	chrX:5319071-5319582	54.8	96.71	0.36	59.65	0	1	66.53	1.91	0.97	46.62	0	1	0.68	0.985	-0.305	1.3847435231899999E-11	9.5133035371200001E-11	CDS	N
FBgn0261873	FBtr0340141|FBgn0261873|X|+	780.4	8238627	chrX:8238252-8239427	26.23	120.16	0.18	59.51	15.14	0.8	103.55	15.92	0.87	58.22	14.61	0.8	0.49	0.835	-0.345	1.7844386251099999E-11	1.2143452461799999E-10	3UTR	N
FBgn0020304	FBtr0078037|FBgn0020304|2L|-	4445.5	834208	chr2L:833587-834583	132.42	321.33	0.29	103.49	193.65	0.35	261.03	235.82	0.53	161.56	102.99	0.61	0.32	0.57	-0.25	1.8960722025400001E-11	1.28274180463E-10	3UTR	Y
FBgn0020304	FBtr0302612|FBgn0020304|2L|-	4435.5	834208	chr2L:833584-834583	132.34	321.41	0.29	103.45	193.7	0.35	260.85	235.99	0.53	161.6	102.95	0.61	0.32	0.57	-0.25	1.8960722025400001E-11	1.28274180463E-10	3UTR	Y
FBgn0261477	FBtr0086693|FBgn0261477|2R|+	361.7	18444729	chr2R:18444353-18445526	59.42	78.4	0.43	57.04	3.01	0.95	93.68	0.42	1	59.24	3.22	0.95	0.69	0.975	-0.285	2.5747926560800001E-11	1.7297325022899999E-10	CDS	N
FBgn0000286	FBtr0089647|FBgn0000286|2L|-	1152.6	4878799	chr2L:4877110-4879196	30.47	248.97	0.11	57.27	42.9	0.57	70.35	75.71	0.48	66.76	10.23	0.87	0.34	0.675	-0.335	2.5993816803199998E-11	1.74421839411E-10	3UTR	Y
FBgn0027356	FBtr0087828|FBgn0027356|2R|+	2865.6	12611352	chr2R:12611009-12612068	36.29	114.23	0.24	89.74	71.89	0.56	210.7	66.29	0.76	101.6	39.65	0.72	0.4	0.74	-0.34	2.6644408393499998E-11	1.78579499977E-10	3UTR	Y
FBgn0003415	FBtr0078328|FBgn0003415|3L|-	1251.7	20995531	chr3L:20994131-20996087	49.66	118.09	0.3	72.95	0	1	102.13	12.36	0.89	62.93	2.5	0.96	0.65	0.925	-0.275	3.4237247201599997E-11	2.2735425445799999E-10	3UTR	N
FBgn0024291	FBtr0080434|FBgn0024291|2L|+	2115	13168918	chr2L:13167380-13169551	52.39	103.9	0.34	74.41	17.5	0.81	146.12	33.27	0.81	95.98	0	1	0.575	0.905	-0.33	4.3406260748900002E-11	2.8626279972200002E-10	3UTR	N
FBgn0053208	FBtr0082206|FBgn0053208|3R|-	12958.6	10018357	chr3R:10018243-10018558	41.28	131.91	0.24	58.33	24.02	0.71	82.19	19.56	0.81	51.8	4.7	0.92	0.475	0.865	-0.39	6.6543309378899994E-11	4.3437784287600002E-10	3UTR	Y
FBgn0039451	FBtr0085046|FBgn0039451|3R|-	397.9	26720567	chr3R:26720324-26720847	24.03	51.44	0.32	68.17	0	1	93.06	0	1	86.49	0	1	0.66	1	-0.34	8.8199483472499998E-11	5.7185806831899995E-10	3UTR	N
FBgn0083978	FBtr0110982|FBgn0083978|3L|+	141.1	13036141	chr3L:13035918-13036504	44.95	90.46	0.33	29.25	8.4	0.78	44.23	0	1	29.44	1.56	0.95	0.555	0.975	-0.42	9.6182724428800006E-11	6.2221910618099998E-10	3UTR	N
FBgn0026238	FBtr0309847|FBgn0026238|2R|-	1396.8	5117540	chr2R:5117394-5117802	52.45	72.62	0.42	155.77	10.94	0.93	212.15	15.99	0.93	156.53	0	1	0.675	0.965	-0.29	1.01778468341E-10	6.5547607991100003E-10	3UTR	N
FBgn0038745	FBtr0344262|FBgn0038745|3R|-	4485.7	19899408	chr3R:19898738-19899808	98.9	219.4	0.31	122.08	71.75	0.63	251.01	122.45	0.67	143.55	41.14	0.78	0.47	0.725	-0.255	1.1406575201500001E-10	7.3297100848699997E-10	3UTR	Y
FBgn0259685	FBtr0084603|FBgn0259685|3R|+	356.1	24313878	chr3R:24313649-24314432	127.79	110.69	0.54	74.44	66.47	0.53	100.89	14.16	0.88	75.76	5.89	0.93	0.535	0.905	-0.37	1.23231223834E-10	7.9010542177799995E-10	3UTR	Y
FBgn0033784	FBtr0087805|FBgn0033784|2R|-	413.5	12934479	chr2R:12934234-12935109	34.93	51.24	0.41	40.91	7.68	0.84	76.46	0	1	46.37	0	1	0.625	1	-0.375	1.29789004659E-10	8.3030390994099996E-10	3UTR	N
FBgn0004606	FBtr0085702|FBgn0004606|3R|+	904.2	30786761	chr3R:30786010-30787177	67.42	86.82	0.44	73	0	1	69.63	0	1	59.74	0	1	0.72	1	-0.28	1.4182297586800001E-10	9.0228215552100001E-10	3UTR	N
FBgn0028539	FBtr0110941|FBgn0028539|2L|+	598.9	13790229	chr2L:13789857-13790562	110.3	116.94	0.49	88.13	16.62	0.84	180.65	32.97	0.85	115.32	0	1	0.665	0.925	-0.26	1.56446494498E-10	9.9094241130499992E-10	CDS	N
FBgn0030060	FBtr0071281|FBgn0030060|X|-	270.7	8713044	chrX:8712478-8713405	63.12	58.86	0.52	39.47	9.79	0.8	80.81	1.34	0.98	49.19	0	1	0.66	0.99	-0.33	1.6900961620400001E-10	1.06817042522E-9	CDS	N
FBgn0261279	FBtr0299515|FBgn0261279|3R|+	3675.4	22418533	chr3R:22418109-22419051	154.77	170.93	0.48	135.15	78.68	0.63	237.82	73.05	0.77	170.54	29.65	0.85	0.555	0.81	-0.255	1.97591384176E-10	1.24471774688E-9	CDS	N
FBgn0034638	FBtr0071690|FBgn0034638|2R|-	1682.9	21605871	chr2R:21605676-21606193	71.1	202.59	0.26	95.21	81.23	0.54	224.47	171.7	0.57	180.29	46.3	0.8	0.4	0.685	-0.285	1.9916192033499999E-10	1.2532416034999999E-9	3UTR	Y
FBgn0026878	FBtr0070342|FBgn0026878|X|-	278.9	2043212	chrX:2043044-2043413	13.73	44.75	0.23	31.63	0	1	81.52	0	1	32.79	0	1	0.615	1	-0.385	2.2446336119599999E-10	1.4047848142599999E-9	CDS	Y
FBgn0261934	FBtr0303750|FBgn0261934|3L|-	1610	6730726	chr3L:6728800-6733067	57.59	67.59	0.46	68.14	0	1	88.95	0	1	61.41	0	1	0.73	1	-0.27	2.5802659937E-10	1.6061180548300001E-9	CDS	N
FBgn0015286	FBtr0070582|FBgn0015286|X|-	2892.9	3705848	chrX:3704984-3706251	32.92	78.66	0.3	109.32	24.8	0.82	168.81	38.6	0.81	161.6	0	1	0.56	0.905	-0.345	2.6179804143800001E-10	1.6260818004800001E-9	3UTR	Y
FBgn0000286	FBtr0304887|FBgn0000286|2L|-	1170.7	4878796	chr2L:4876891-4879196	27	251.47	0.1	52.22	48.16	0.52	66.55	79.11	0.46	60.52	16.49	0.79	0.31	0.625	-0.315	2.67011909163E-10	1.6566809950700001E-9	3UTR	Y
FBgn0037884	FBtr0082364|FBgn0037884|3R|-	225.3	11232813	chr3R:11232539-11233126	26.53	63.73	0.29	38.17	7.16	0.84	52.26	1.72	0.97	35.61	0	1	0.565	0.985	-0.42	3.4865460691099998E-10	2.14935310614E-9	3UTR	N
FBgn0262031	FBtr0303926|FBgn0262031|3L|+	1030.5	19478581	chr3L:19478353-19478670	38.64	48.57	0.44	18.31	15.25	0.55	168.12	0	1	31.11	18.48	0.63	0.495	0.815	-0.32	3.8347176442799998E-10	2.3514162235799999E-9	CDS	Y
FBgn0027492	FBtr0085204|FBgn0027492|3R|-	7883	27565110	chr3R:27561675-27565854	91.74	233.29	0.28	139.47	63.27	0.69	183.95	102.07	0.64	149.48	31.48	0.83	0.485	0.735	-0.25	4.8769651592100002E-10	2.9715462132900001E-9	3UTR	N
FBgn0032748	FBtr0081148|FBgn0032748|2L|+	966.8	19057427	chr2L:19056252-19058821	70.93	58.17	0.55	48.94	7.65	0.86	84.55	0.94	0.99	60.01	0	1	0.705	0.995	-0.29	4.8914662933399997E-10	2.97723460557E-9	CDS	N
FBgn0260858	FBtr0071093|FBgn0260858|X|+	607	7921439	chrX:7920890-7921966	30.81	113.98	0.21	40	42.08	0.49	77.32	55.36	0.58	71.55	0	1	0.35	0.79	-0.44	5.1396361956399997E-10	3.12498555187E-9	3UTR	N
FBgn0028936	FBtr0302501|FBgn0028936|2L|+	388.5	13971942	chr2L:13971741-13972096	37.67	61.19	0.38	54.47	4.85	0.92	77.67	0	1	57.4	3.43	0.94	0.65	0.97	-0.32	5.25830492569E-10	3.19376918774E-9	3UTR	N
FBgn0033987	FBtr0087409|FBgn0033987|2R|+	3325.7	14979901	chr2R:14978837-14980584	19.79	163.83	0.11	66.09	24.49	0.73	92.72	52.02	0.64	65.65	14.42	0.82	0.42	0.73	-0.31	5.4977488290999997E-10	3.3321792062000001E-9	3UTR	N
FBgn0036180	FBtr0301145|FBgn0036180|3L|-	249.2	11605997	chr3L:11605789-11606198	47.66	48.43	0.5	73.61	0	1	111.86	0	1	92.14	0	1	0.75	1	-0.25	6.3875054112100004E-10	3.8407219819500002E-9	3UTR	N
FBgn0259224	FBtr0330142|FBgn0259224|3L|+	214.6	3505089	chr3L:3504888-3505316	14.42	76.26	0.16	27.55	21.35	0.56	81.84	6.47	0.93	27.69	18.23	0.6	0.36	0.765	-0.405	6.8655296622000005E-10	4.1093367573099998E-9	CDS	N
FBgn0039132	FBtr0084496|FBgn0039132|3R|+	170.8	23962252	chr3R:23962051-23962555	24.45	34.65	0.41	44.98	12.72	0.78	77.86	0	1	57.01	0	1	0.595	1	-0.405	8.5908903013900005E-10	5.0891975022800003E-9	3UTR	N
FBgn0038438	FBtr0083307|FBgn0038438|3R|-	273.5	16482950	chr3R:16482694-16483206	111.16	79.33	0.58	67.55	20.01	0.77	153.93	8.8	0.95	83.75	5.94	0.93	0.675	0.94	-0.265	1.06384300435E-9	6.2507554302499998E-9	3UTR	N
FBgn0015380	FBtr0081195|FBgn0015380|2L|+	2486.6	19207827	chr2L:19207626-19208621	41.77	48.56	0.46	85.75	0	1	111.98	0	1	91.74	0	1	0.73	1	-0.27	1.2963964506500001E-9	7.5708501940400006E-9	3UTR	N
FBgn0026597	FBtr0085553|FBgn0026597|3R|+	429.1	30034407	chr3R:30034188-30035240	50.19	61.91	0.45	55.19	23.47	0.7	99.42	0	1	60.26	10.83	0.85	0.575	0.925	-0.35	1.7241845741199999E-9	1.00284559891E-8	3UTR	Y
FBgn0022710	FBtr0074073|FBgn0022710|X|-	5945.6	15514922	chrX:15511458-15516272	102.83	53.46	0.66	75.41	27.35	0.73	166.33	10.19	0.94	88.26	1.79	0.98	0.695	0.96	-0.265	1.8438357548000001E-9	1.0699149659599999E-8	CDS	Y
FBgn0024315	FBtr0087114|FBgn0024315|2R|-	1204.1	16655577	chr2R:16655323-16655972	73.05	241.05	0.23	107.19	57.23	0.65	142.12	69.86	0.67	67.16	24.34	0.73	0.44	0.7	-0.26	2.2508496612899998E-9	1.30129362564E-8	3UTR	N
FBgn0031233	FBtr0078125|FBgn0031233|2L|+	270.1	209004	chr2L:208729-210506	68.73	102.72	0.4	50.33	55.97	0.47	130.28	24.45	0.84	57.37	26.07	0.69	0.435	0.765	-0.33	3.4549543572800001E-9	1.9658792611399999E-8	CDS	Y
FBgn0032935	FBtr0331678|FBgn0032935|2L|-	1390.8	21212889	chr2L:21212322-21213166	15.07	135.87	0.1	61.02	35.61	0.63	91.45	65.5	0.58	79.24	15.82	0.83	0.365	0.705	-0.34	4.48837189251E-9	2.5190823357699999E-8	3UTR	Y
FBgn0085443	FBtr0310292|FBgn0085443|X|-	323	10490911	chrX:10490347-10491147	63.27	88.02	0.42	54.28	2.46	0.96	52.22	1.29	0.98	35.35	0	1	0.69	0.99	-0.3	5.2227314309800003E-9	2.91703720622E-8	CDS	Y
FBgn0033844	FBtr0087699|FBgn0033844|2R|-	438.4	13487452	chr2R:13486634-13487909	69.21	162.12	0.3	54.75	45.25	0.55	97.86	43.06	0.69	65.95	17.87	0.79	0.425	0.74	-0.315	5.3751648941499998E-9	2.9992691626200003E-8	3UTR	Y
FBgn0028506	FBtr0080836|FBgn0028506|2L|+	4416	16353630	chr2L:16353213-16354539	73.02	189.19	0.28	79.81	124.8	0.39	197.77	117.95	0.63	92.89	79.15	0.54	0.335	0.585	-0.25	5.4972840884500001E-9	3.0644434705800003E-8	3UTR	N
FBgn0032297	FBtr0080118|FBgn0032297|2L|-	569.7	10745370	chr2L:10744075-10745571	33.52	49.6	0.4	35.68	22.39	0.61	71.97	0	1	39.14	7.75	0.83	0.505	0.915	-0.41	5.81454770283E-9	3.2350437219200002E-8	3UTR	Y
FBgn0038180	FBtr0082826|FBgn0038180|3R|+	663.3	13770574	chr3R:13770373-13770732	33.72	68.62	0.33	43.46	22.61	0.66	108.97	0.3	1	30.08	19.03	0.61	0.495	0.805	-0.31	6.2439880736900001E-9	3.4606103131500001E-8	3UTR	N
FBgn0015000	FBtr0330714|FBgn0015000|2L|+	766.2	4948027	chr2L:4947826-4948206	35.25	37.64	0.48	91.1	0	1	174.63	0	1	91.41	0	1	0.74	1	-0.26	6.8842345981499999E-9	3.8081313074599997E-8	3UTR	N
FBgn0037188	FBtr0078530|FBgn0037188|3L|+	272.7	22747980	chr3L:22747432-22748614	21.38	51.94	0.29	58.33	0	1	69.51	0.81	0.99	46.2	0	1	0.645	0.995	-0.35	7.8098944002300004E-9	4.2913471232600002E-8	3UTR	N
FBgn0051636	FBtr0079324|FBgn0051636|2L|-	167.1	6656732	chr2L:6656459-6656933	30.23	64.14	0.32	34.77	9.3	0.79	101.17	5.78	0.95	45.51	11.13	0.8	0.555	0.875	-0.32	8.1614101928200006E-9	4.4759627356299997E-8	CDS	N
FBgn0260970	FBtr0301748|FBgn0260970|X|+	2945.2	7952674	chrX:7952128-7953852	27.89	182.23	0.13	106.25	45.73	0.7	105.47	67.02	0.61	91.44	20.6	0.82	0.415	0.715	-0.3	8.4103982984799995E-9	4.60813077875E-8	3UTR	N
FBgn0031266	FBtr0332340|FBgn0031266|2L|+	2938.3	571910	chr2L:569348-572907	99.45	35.38	0.74	60.25	34.76	0.63	157.81	0	1	73.41	9.75	0.88	0.685	0.94	-0.255	9.3186083393500006E-9	5.0864070518999997E-8	CDS	N
FBgn0032689	FBtr0081080|FBgn0032689|2L|-	1313.5	18600230	chr2L:18599755-18601051	32.84	141.12	0.19	47.15	49.81	0.49	109.17	74.55	0.59	68.01	25.94	0.72	0.34	0.655	-0.315	9.4405517631300002E-9	5.1480927495500003E-8	3UTR	N
FBgn0002524	FBtr0080738|FBgn0002524|2L|+	1228.3	15504019	chr2L:15503699-15505018	42.95	229.35	0.16	40.17	93.33	0.3	80.33	76.92	0.51	40.67	34.28	0.54	0.23	0.525	-0.295	9.7702355082100006E-9	5.3077886399000002E-8	3UTR	Y
FBgn0025693	FBtr0086053|FBgn0025693|2R|-	205.2	5774869	chr2R:5774776-5775070	49.15	36.83	0.57	35.39	11.71	0.75	85.6	0	1	39.27	0	1	0.66	1	-0.34	1.19543937792E-8	6.4760456525700006E-8	3UTR	N
FBgn0003044	FBtr0329998|FBgn0003044|2R|+	478.3	18139254	chr2R:18138841-18139990	27.57	105.63	0.21	62.59	2.23	0.97	90.11	28.68	0.76	69.8	0	1	0.59	0.88	-0.29	1.2171306273E-8	6.5811828665699994E-8	3UTR	N
FBgn0038167	FBtr0301488|FBgn0038167|3R|+	338.6	13678957	chr3R:13678750-13679430	63.7	38.14	0.63	57.35	12.14	0.83	110.63	0	1	45.81	0	1	0.73	1	-0.27	1.25987670153E-8	6.7931986039599999E-8	CDS	N
FBgn0004858	FBtr0080637|FBgn0004858|2L|-	291.1	14391125	chr2L:14390628-14391939	29.2	81.65	0.26	24.58	40.83	0.38	55.95	21.27	0.72	37.66	5.67	0.87	0.32	0.795	-0.475	1.31446431952E-8	7.0742972340700002E-8	3UTR	N
FBgn0014189	FBtr0079123|FBgn0014189|2L|-	8394.4	5539443	chr2L:5539326-5539644	22.43	180.28	0.11	87.97	157.33	0.36	145.29	213.61	0.4	146.35	86.79	0.63	0.235	0.515	-0.28	1.32652542477E-8	7.1325490190299996E-8	3UTR	N
FBgn0000153	FBtr0309960|FBgn0000153|2L|+	758.9	13823736	chr2L:13823114-13823979	86.35	90.92	0.49	60.08	13.01	0.82	105.94	12.55	0.89	54.5	0	1	0.655	0.945	-0.29	1.3342380088799999E-8	7.1673326031599994E-8	3UTR	N
FBgn0051092	FBtr0084927|FBgn0051092|3R|-	105.2	25699792	chr3R:25699224-25700026	25.71	43.13	0.37	43.61	3.39	0.93	56.1	0	1	56.39	0	1	0.65	1	-0.35	1.45929880439E-8	7.8172846733199996E-8	3UTR	N
FBgn0000179	FBtr0070672|FBgn0000179|X|+	319.3	4483910	chrX:4482517-4484452	38	48.52	0.44	39.38	7.63	0.84	66.07	0	1	28.99	0.28	0.99	0.64	0.995	-0.355	1.5859932159000001E-8	8.4723493016000001E-8	3UTR	N
FBgn0066304	FBtr0091935|FBgn0066304|X|+	480.1	19745290	chrX:19744755-19745747	113.1	100.19	0.53	52.38	23.45	0.69	92.35	13.29	0.87	54.45	0	1	0.61	0.935	-0.325	1.597070589E-8	8.5236248842699999E-8	3UTR	Y
FBgn0031233	FBtr0332339|FBgn0031233|2L|+	324.1	209004	chr2L:208729-210725	65.5	105.95	0.38	50.11	56.19	0.47	124.58	30.15	0.81	55.81	27.64	0.67	0.425	0.74	-0.315	1.7429239838400001E-8	9.2762824034E-8	CDS	Y
FBgn0033177	FBtr0088998|FBgn0033177|2R|-	162.6	7460787	chr2R:7460431-7461200	52.8	37.45	0.59	30.5	27.53	0.53	91.12	9.97	0.9	58.45	0	1	0.56	0.95	-0.39	1.8818155516700001E-8	9.94205759837E-8	CDS	N
FBgn0038721	FBtr0083805|FBgn0038721|3R|-	170.4	19633855	chr3R:19633418-19634152	22.29	62.07	0.26	37.6	8.54	0.81	57.81	0.94	0.98	35.97	5.7	0.86	0.535	0.92	-0.385	2.0143449201999998E-8	1.06033644932E-7	3UTR	N
FBgn0053087	FBtr0344893|FBgn0053087|2R|+	2176	8225666	chr2R:8225263-8226438	84.38	189.68	0.31	122.22	14.57	0.89	131.77	57.62	0.7	91.33	0	1	0.6	0.85	-0.25	2.09606658538E-8	1.10134255224E-7	3UTR	N
FBgn0033309	FBtr0088730|FBgn0033309|2R|-	1313.3	8597646	chr2R:8597528-8597847	52.93	142.83	0.27	67.25	16.55	0.8	89.63	29.86	0.75	51.14	5.63	0.9	0.535	0.825	-0.29	2.29069961113E-8	1.19923638134E-7	3UTR	N
FBgn0029958	FBtr0071076|FBgn0029958|X|-	879.9	7732044	chrX:7731779-7732245	96.91	186.75	0.34	84.01	90.6	0.48	154.95	67.88	0.7	68	37.48	0.64	0.41	0.67	-0.26	2.5055864348000001E-8	1.3074988634900001E-7	CDS	N
FBgn0038787	FBtr0113252|FBgn0038787|3R|-	538	20325404	chr3R:20324274-20326228	39.34	114.18	0.26	37.13	23.25	0.61	66.45	16.63	0.8	41.17	12.55	0.77	0.435	0.785	-0.35	2.64821920653E-8	1.3788920963399999E-7	3UTR	Y
FBgn0033859	FBtr0087623|FBgn0033859|2R|+	634.1	13596322	chr2R:13595923-13596557	46.37	62.43	0.43	71.99	0	1	108.06	1.51	0.99	54.75	3.37	0.94	0.715	0.965	-0.25	2.84009312395E-8	1.47082630426E-7	CDS	N
FBgn0016930	FBtr0089290|FBgn0016930|2L|-	489.7	14185744	chr2L:14184478-14187153	32.62	79.87	0.29	51.16	0	1	66.21	7.67	0.9	37.09	0	1	0.645	0.95	-0.305	3.6626902301200002E-8	1.8782692603500001E-7	3UTR	N
FBgn0034013	FBtr0087382|FBgn0034013|2R|+	154.7	15367196	chr2R:15365843-15368074	21.6	43.76	0.33	27.34	3.61	0.88	50.96	0	1	28.2	0	1	0.605	1	-0.395	3.9264168662200003E-8	2.0045940493300001E-7	3UTR	N
FBgn0035978	FBtr0076500|FBgn0035978|3L|-	477.5	9351649	chr3L:9351480-9351850	78.35	124.57	0.39	56.13	34.19	0.62	133.52	45.63	0.75	84.91	20.11	0.81	0.505	0.78	-0.275	4.2256705967800001E-8	2.1516577137699999E-7	3UTR	Y
FBgn0004179	FBtr0334746|FBgn0004179|3L|+	1060.8	22271762	chr3L:22271558-22272348	48.8	250.13	0.16	41.94	142.35	0.23	96.69	127.87	0.43	52.66	60.59	0.46	0.195	0.445	-0.25	4.23145226643E-8	2.15269998797E-7	3UTR	Y
FBgn0034636	FBtr0071692|FBgn0034636|2R|-	287	21560904	chr2R:21560246-21561591	45.72	47.58	0.49	39.19	0	1	79.48	0	1	37.96	0	1	0.745	1	-0.255	4.6851460895500002E-8	2.3751259507600001E-7	3UTR	N
FBgn0015513	FBtr0084459|FBgn0015513|3R|+	404.1	23800882	chr3R:23800458-23801634	28.09	102.5	0.22	37.82	15.87	0.7	74.07	29.16	0.72	47.48	8.8	0.84	0.46	0.78	-0.32	4.7615508768199998E-8	2.40750695211E-7	3UTR	N
FBgn0260941	FBtr0339925|FBgn0260941|3L|-	19431.7	12206714	chr3L:12206238-12207937	28.84	82.3	0.26	102.79	0	1	199.03	36.35	0.85	114.36	0	1	0.63	0.925	-0.295	4.7840987634299998E-8	2.4167874910099999E-7	3UTR	N
FBgn0039828	FBtr0085757|FBgn0039828|3R|+	317.9	31214264	chr3R:31213814-31214776	76.19	47.76	0.61	42.74	16.03	0.73	90.89	0	1	40.8	3.74	0.92	0.67	0.96	-0.29	5.1805020106800001E-8	2.60789638337E-7	CDS	N
FBgn0033244	FBtr0088873|FBgn0033244|2R|-	520.4	7969142	chr2R:7968129-7969476	39.29	126.16	0.24	70.61	20.13	0.78	106.96	51.87	0.67	83.96	8.89	0.9	0.51	0.785	-0.275	6.2061540759999997E-8	3.0998502681199998E-7	3UTR	N
FBgn0015818	FBtr0070894|FBgn0015818|X|+	2620.7	6257160	chrX:6256161-6257596	28.92	128.29	0.18	73.53	31.57	0.7	109.39	50.6	0.68	81.18	23.29	0.78	0.44	0.73	-0.29	6.6642603230299999E-8	3.3171672281499999E-7	3UTR	N
FBgn0039257	FBtr0305667|FBgn0039257|3R|+	991.3	25022174	chr3R:25021257-25022867	66.28	135.94	0.33	72.3	35.27	0.67	75.9	35.05	0.68	62.18	0	1	0.5	0.84	-0.34	7.6273159948499995E-8	3.7737209780499998E-7	3UTR	N
FBgn0034308	FBtr0345416|FBgn0034308|2R|+	549	18163567	chr2R:18162852-18164694	42.48	143.07	0.23	54.92	23.49	0.7	75.97	33.26	0.7	50.24	12.37	0.8	0.465	0.75	-0.285	8.3262812864200004E-8	4.1054478473E-7	3UTR	Y
FBgn0039805	FBtr0085710|FBgn0039805|3R|+	3762.7	30868793	chr3R:30868218-30869184	46.16	124.08	0.27	39.3	79.43	0.33	141.64	86.61	0.62	82.58	71.11	0.54	0.3	0.58	-0.28	8.4566199217400004E-8	4.1625924192099999E-7	3UTR	N
FBgn0040397	FBtr0070181|FBgn0040397|X|-	573.4	1075093	chrX:1073906-1076300	49.39	49.11	0.5	58.27	0	1	77.53	0	1	51.57	0	1	0.75	1	-0.25	8.6016346592500002E-8	4.22675380869E-7	3UTR	N
FBgn0032297	FBtr0080117|FBgn0032297|2L|-	121.4	10745370	chr2L:10745115-10745571	43.17	39.94	0.52	35.05	23.02	0.6	55.94	5.58	0.91	50.86	0	1	0.56	0.955	-0.395	9.2172321620199998E-8	4.5100276894700002E-7	3UTR	Y
FBgn0041184	FBtr0081040|FBgn0041184|2L|-	192	18139419	chr2L:18138675-18140154	34.57	57.34	0.38	27.37	7.95	0.77	68.57	4.37	0.94	33.5	3.98	0.89	0.575	0.915	-0.34	9.9004749429199993E-8	4.8279473410299996E-7	3UTR	N
FBgn0038720	FBtr0083807|FBgn0038720|3R|-	1000.5	19616387	chr3R:19616024-19616884	67.5	141.76	0.32	85.3	33.72	0.72	115.7	47.5	0.71	86.89	13.23	0.87	0.52	0.79	-0.27	1.07133764864E-7	5.2067371051800001E-7	3UTR	N
FBgn0035802	FBtr0089850|FBgn0035802|3L|+	212.6	7639080	chr3L:7638841-7639573	26.3	53.94	0.33	60.87	0	1	71.65	2.56	0.97	47.47	0	1	0.665	0.985	-0.32	1.17704479408E-7	5.6869121484100001E-7	3UTR	N
FBgn0035978	FBtr0076501|FBgn0035978|3L|-	520.9	9351649	chr3L:9351457-9351850	70.48	132.43	0.35	51.77	38.54	0.57	126.04	53.11	0.7	81.12	23.9	0.77	0.46	0.735	-0.275	1.19486655053E-7	5.7681832472599999E-7	3UTR	Y
FBgn0001138	FBtr0081808|FBgn0001138|3R|-	280.3	8148251	chr3R:8147368-8148964	5.32	36.16	0.13	23.8	5.08	0.82	59.58	9.05	0.87	44.91	0	1	0.475	0.935	-0.46	1.2226429252300001E-7	5.8924028604100003E-7	3UTR	N
FBgn0024989	FBtr0070066|FBgn0024989|X|+	2050.9	349872	chrX:349444-350202	108.99	180.45	0.38	115.82	87.07	0.57	154.9	90.95	0.63	133.35	29.76	0.82	0.475	0.725	-0.25	1.2332429539899999E-7	5.93852329722E-7	3UTR	N
FBgn0033844	FBtr0087700|FBgn0033844|2R|-	424	13487456	chr2R:13487182-13487909	106.94	125.07	0.46	65.56	34.45	0.66	100.74	40.42	0.71	87.74	0	1	0.56	0.855	-0.295	1.3844380761600001E-7	6.63947505256E-7	3UTR	Y
FBgn0085427	FBtr0340259|FBgn0085427|2L|+	207	8933173	chr2L:8932901-8933382	50.07	80.69	0.38	59.46	14.49	0.8	92.89	19.22	0.83	54.59	0.37	0.99	0.59	0.91	-0.32	1.38456783712E-7	6.63947505256E-7	3UTR	N
FBgn0032600	FBtr0329944|FBgn0032600|2L|+	529.1	16749684	chr2L:16749267-16753704	31.47	67.86	0.32	33.98	15.71	0.68	58.68	11.36	0.84	31.55	0	1	0.5	0.92	-0.42	1.39402400961E-7	6.6737162719000002E-7	3UTR	Y
FBgn0033087	FBtr0086145|FBgn0033087|2R|-	152.9	6670819	chr2R:6670154-6671398	13.07	44.17	0.23	23.93	6.55	0.79	61.81	0	1	25.11	6.87	0.79	0.51	0.895	-0.385	1.3995172545200001E-7	6.6944543195599998E-7	3UTR	N
FBgn0036101	FBtr0089571|FBgn0036101|3L|-	317.4	10694463	chr3L:10694360-10694726	57.53	33.58	0.63	63.48	11.94	0.84	83.81	0	1	65.02	0	1	0.735	1	-0.265	1.6333263187199999E-7	7.7485538280699997E-7	3UTR	N
FBgn0030892	FBtr0089576|FBgn0030892|X|-	100.7	18088907	chrX:18088725-18089231	48.28	50.8	0.49	34.83	9.47	0.79	55.29	0	1	23.03	0	1	0.64	1	-0.36	1.7905686330200001E-7	8.4597029514299998E-7	3UTR	N
FBgn0261797	FBtr0332745|FBgn0261797|3L|-	617.2	4807627	chr3L:4807368-4807832	98.31	128.11	0.43	99.51	22.89	0.81	130.6	45.3	0.74	100.71	0	1	0.62	0.87	-0.25	1.84919134087E-7	8.72237224939E-7	3UTR	N
FBgn0003174	FBtr0332461|FBgn0003174|2R|+	159.2	7300636	chr2R:7300202-7300806	29.27	44.64	0.4	31.13	1.73	0.95	68.26	0.76	0.99	32.02	1.59	0.95	0.675	0.97	-0.295	1.8640087398299999E-7	8.7778973663300003E-7	3UTR	N
FBgn0038787	FBtr0083899|FBgn0038787|3R|-	367.1	20325408	chr3R:20324274-20326152	40.02	122.6	0.25	37.35	26.91	0.58	66.27	22.54	0.75	41.06	16.96	0.71	0.415	0.73	-0.315	1.9000616064300001E-7	8.9403715097599998E-7	3UTR	Y
FBgn0032600	FBtr0329945|FBgn0032600|2L|+	512.7	16749682	chr2L:16749291-16753704	31.55	72.78	0.3	34.05	17.92	0.66	58.69	14.56	0.8	31.57	0	1	0.48	0.9	-0.42	1.99474352697E-7	9.3782232377399999E-7	3UTR	Y
FBgn0037760	FBtr0334684|FBgn0037760|3R|-	1276.3	9804599	chr3R:9803486-9805018	27.3	114.54	0.19	56.15	77.66	0.42	97.86	49.94	0.66	61.11	49.72	0.55	0.305	0.605	-0.3	2.0336420679700001E-7	9.5377647516399996E-7	3UTR	N
FBgn0004179	FBtr0078495|FBgn0004179|3L|+	2663.5	22273360	chr3L:22272369-22273745	63.83	115.46	0.36	115.37	58.94	0.66	239.65	93.84	0.72	131.64	30	0.81	0.51	0.765	-0.255	2.0717989675400001E-7	9.7088205275500007E-7	3UTR	Y
FBgn0039261	FBtr0084795|FBgn0039261|3R|-	218.9	25034422	chr3R:25034145-25034623	32.98	66.16	0.33	72.84	30.92	0.7	112.13	12.66	0.9	72.39	19.52	0.79	0.515	0.845	-0.33	2.2067284431300001E-7	1.0315963297799999E-6	3UTR	N
FBgn0037213	FBtr0078962|FBgn0037213|3R|+	625.4	4184163	chr3R:4183717-4184473	93.82	161.6	0.37	59.48	81.76	0.42	133.92	57.88	0.7	62.01	38.82	0.61	0.395	0.655	-0.26	2.4094590492700002E-7	1.12363446278E-6	3UTR	N
FBgn0051029	FBtr0085585|FBgn0051029|3R|-	350	30130203	chr3R:30129279-30130404	55.19	20.73	0.73	32.82	13.03	0.72	118.55	0	1	47.86	0	1	0.725	1	-0.275	2.44665166737E-7	1.1400566055600001E-6	CDS	N
FBgn0039528	FBtr0301390|FBgn0039528|3R|-	2009.5	27598927	chr3R:27597761-27599192	25.32	86.94	0.23	56.79	6.28	0.9	95.61	30.65	0.76	57.74	0	1	0.565	0.88	-0.315	3.1335591801500001E-7	1.44842302441E-6	3UTR	Y
FBgn0024994	FBtr0070501|FBgn0024994|X|-	602.9	2702560	chrX:2701124-2702775	103.91	74.27	0.58	53.61	16.65	0.76	86.7	0	1	50.84	9.87	0.84	0.67	0.92	-0.25	3.71038031797E-7	1.70547305843E-6	CDS	N
FBgn0033051	FBtr0335289|FBgn0033051|2R|-	628	6020896	chr2R:6020695-6021411	14.54	15.64	0.48	38.82	13.42	0.74	104.98	2.52	0.98	52.7	0	1	0.61	0.99	-0.38	4.5264043510700001E-7	2.0608368625299999E-6	3UTR	Y
FBgn0032222	FBtr0079992|FBgn0032222|2L|+	107.2	10332947	chr2L:10332739-10333129	27.67	35.33	0.44	31.51	5.01	0.86	63.19	2.71	0.96	48.07	0	1	0.65	0.98	-0.33	4.64948998962E-7	2.1135378785599999E-6	CDS	N
FBgn0016041	FBtr0333748|FBgn0016041|X|+	1171.5	7739102	chrX:7738901-7739978	41.4	97.38	0.3	63.44	21.06	0.75	94.11	40.15	0.7	68.61	0	1	0.525	0.85	-0.325	5.1615017365299995E-7	2.3407471289799999E-6	3UTR	Y
FBgn0051249	FBtr0083483|FBgn0051249|3R|-	473	17686072	chr3R:17685807-17686361	71.16	34.51	0.67	44.87	18.62	0.71	60.53	0.36	0.99	50.92	0	1	0.69	0.995	-0.305	5.79524884001E-7	2.61705670543E-6	CDS	N
FBgn0259170	FBtr0299632|FBgn0259170|X|-	173.7	10277341	chrX:10276618-10277702	25.74	58.08	0.31	66.56	0.73	0.99	73.2	4.58	0.94	53.05	2	0.96	0.65	0.95	-0.3	5.9154969564000002E-7	2.6617427366599999E-6	3UTR	N
FBgn0028402	FBtr0078288|FBgn0028402|3L|+	196.2	21033317	chr3L:21033116-21033554	42.2	42.53	0.5	46.55	0	1	63.67	0	1	46.17	0	1	0.75	1	-0.25	7.0965158790400003E-7	3.1684211872000001E-6	CDS	N
FBgn0004914	FBtr0079748|FBgn0004914|2L|-	819.6	8687623	chr2L:8687253-8687824	23.05	95.8	0.19	50.06	1.73	0.97	75.03	34.08	0.69	61.46	0	1	0.58	0.845	-0.265	7.4300562457999998E-7	3.3070922162800001E-6	3UTR	Y
FBgn0013263	FBtr0075705|FBgn0013263|3L|-	863.9	14751244	chr3L:14750242-14751775	37.55	139.17	0.21	23.41	26.4	0.47	55.17	38.88	0.59	37.18	13.4	0.74	0.34	0.665	-0.325	7.5710248664400004E-7	3.3620483305199998E-6	CDS	N
FBgn0032682	FBtr0300674|FBgn0032682|2L|+	436	18487391	chr2L:18487017-18487710	15.46	62.58	0.2	28.47	10.16	0.74	49.4	18.88	0.72	41.83	0	1	0.47	0.86	-0.39	7.9805926256500005E-7	3.5384719918700001E-6	3UTR	Y
FBgn0033051	FBtr0086028|FBgn0033051|2R|-	550	6021210	chr2R:6020868-6021411	20.09	26.01	0.44	50.25	0	1	108.06	0	1	53.29	0	1	0.72	1	-0.28	9.1128836987099997E-7	4.0157998195200003E-6	3UTR	Y
FBgn0003256	FBtr0345337|FBgn0003256|2R|+	835.3	1125200	chr2R:1124963-1125927	11.4	132.88	0.08	42.72	117.04	0.27	60.06	67.08	0.47	35.36	37.64	0.48	0.175	0.475	-0.3	1.0004000607399999E-6	4.3917029323000003E-6	3UTR	N
FBgn0051163	FBtr0301028|FBgn0051163|3R|+	375.7	22294264	chr3R:22293459-22295335	30.53	59.73	0.34	37.87	11.06	0.77	46.75	8.44	0.85	40.87	0	1	0.555	0.925	-0.37	1.1031301453399999E-6	4.81700163466E-6	3UTR	Y
FBgn0037336	FBtr0078762|FBgn0037336|3R|-	365.3	5541007	chr3R:5539510-5541238	23.28	166.43	0.12	35.18	27.89	0.56	59.59	49.59	0.55	30.43	17.99	0.63	0.34	0.59	-0.25	1.12473135967E-6	4.89648909148E-6	3UTR	N
FBgn0033122	FBtr0086170|FBgn0033122|2R|+	100	6988811	chr2R:6988571-6988922	43.27	31.17	0.58	34.65	7.07	0.83	68.34	0	1	33.44	0.67	0.98	0.705	0.99	-0.285	1.2277298839700001E-6	5.3368288470499999E-6	3UTR	Y
FBgn0039904	FBtr0089126|FBgn0039904|4|+	174.8	372522	chr4:372250-372784	32.85	54.07	0.38	31.88	22.15	0.59	72.81	20.95	0.78	48.57	2.03	0.96	0.485	0.87	-0.385	1.3254853250900001E-6	5.73580886923E-6	3UTR	N
FBgn0261545	FBtr0310576|FBgn0261545|2R|+	555.8	12750661	chr2R:12750341-12751483	65.29	94.17	0.41	62.33	36.22	0.63	73.35	10.15	0.88	43.75	13	0.77	0.52	0.825	-0.305	1.36773591053E-6	5.90976745751E-6	3UTR	Y
FBgn0261545	FBtr0302644|FBgn0261545|2R|+	557.3	12750661	chr2R:12750338-12751483	65.37	94.23	0.41	62.35	35.64	0.64	73.38	10.1	0.88	43.75	12.82	0.77	0.525	0.825	-0.3	1.4285714999900001E-6	6.1587779550899998E-6	3UTR	Y
FBgn0000015	FBtr0083381|FBgn0000015|3R|-	356.8	16928775	chr3R:16927667-16929580	17.26	49.45	0.26	41.21	0	1	66.29	6.71	0.91	37.41	0	1	0.63	0.955	-0.325	1.4675200370000001E-6	6.3172408463599996E-6	3UTR	Y
FBgn0037750	FBtr0082159|FBgn0037750|3R|-	235.3	9771936	chr3R:9771795-9772137	15.64	40.39	0.28	18.92	20.63	0.48	54.67	26.57	0.67	58.84	0	1	0.38	0.835	-0.455	1.4945260942E-6	6.4143323953799998E-6	3UTR	N
FBgn0016041	FBtr0071073|FBgn0016041|X|+	1481.4	7739102	chrX:7738901-7739572	64.68	74.1	0.47	72.12	12.38	0.85	111.72	22.54	0.83	76.6	0	1	0.66	0.915	-0.255	1.5289798696E-6	6.5453220252100002E-6	3UTR	Y
FBgn0039453	FBtr0339241|FBgn0039453|3R|-	6296.6	26735642	chr3R:26735417-26736096	17.17	78.4	0.18	18.29	33.62	0.35	432.35	406.67	0.52	215.61	166.16	0.56	0.265	0.54	-0.275	1.5385540306599999E-6	6.5739254504999998E-6	3UTR	N
FBgn0034032	FBtr0087353|FBgn0034032|2R|-	192.9	15562842	chr2R:15562697-15563212	9.49	17.45	0.35	19.19	3.25	0.86	62.8	0	1	46.18	0	1	0.605	1	-0.395	1.55863555439E-6	6.6547965448200003E-6	3UTR	N
FBgn0037517	FBtr0081744|FBgn0037517|3R|+	177	7793114	chr3R:7792879-7793483	23.21	91.92	0.2	15.5	16.23	0.49	67.74	25.41	0.73	34.34	29.02	0.54	0.345	0.635	-0.29	1.6692599247099999E-6	7.1008222922900002E-6	CDS	N
FBgn0004914	FBtr0079747|FBgn0004914|2L|-	797.6	8687623	chr2L:8687226-8687824	21.67	97.19	0.18	49.59	2.21	0.96	72.6	36.5	0.67	60.45	0	1	0.57	0.835	-0.265	1.6714675600399999E-6	7.1049697758800002E-6	3UTR	Y
FBgn0032600	FBtr0308802|FBgn0032600|2L|+	183	16749682	chr2L:16749291-16752013	24.86	79.47	0.24	29.87	22.1	0.57	53.4	19.86	0.73	27.36	2.78	0.91	0.405	0.82	-0.415	1.80729237926E-6	7.6428710741199992E-6	3UTR	Y
FBgn0066304	FBtr0346040|FBgn0066304|X|+	561.2	19745296	chrX:19744755-19745898	93.62	119.03	0.44	44.98	30.85	0.59	80.15	25.17	0.76	47.6	6.53	0.88	0.515	0.82	-0.305	1.84637153951E-6	7.7852857013499994E-6	3UTR	Y
FBgn0051635	FBtr0331192|FBgn0051635|2L|-	106.1	6634805	chr2L:6634549-6635406	45.38	35.84	0.56	23.2	8.27	0.74	69.48	0	1	28.78	2.13	0.93	0.65	0.965	-0.315	1.9492553155199998E-6	8.1891455092299998E-6	3UTR	N
FBgn0033127	FBtr0089023|FBgn0033127|2R|+	340.8	7027903	chr2R:7027702-7028082	60.67	75.91	0.44	54.23	21.15	0.72	106.61	31.5	0.77	65.28	0	1	0.58	0.885	-0.305	1.9765967109200002E-6	8.2738587086100003E-6	3UTR	N
FBgn0037518	FBtr0081745|FBgn0037518|3R|+	190.6	7796449	chr3R:7796248-7796599	25.19	45.99	0.35	30.77	7.53	0.8	82.87	9.23	0.9	58.5	10.26	0.85	0.575	0.875	-0.3	2.2735026353500002E-6	9.4357663268899999E-6	CDS	N
FBgn0037606	FBtr0081880|FBgn0037606|3R|+	64.6	8667115	chr3R:8666914-8667353	26.85	35.49	0.43	28.33	0	1	56.2	0	1	29.25	1.48	0.95	0.715	0.975	-0.26	2.3641283042599999E-6	9.7893933518400008E-6	3UTR	N
FBgn0027558	FBtr0089061|FBgn0027558|2R|-	199.7	7058086	chr2R:7057654-7058319	30.81	37.67	0.45	30.36	3.08	0.91	73.49	0	1	25.51	3.3	0.89	0.68	0.945	-0.265	2.3741197970900002E-6	9.8237089091400007E-6	3UTR	N
FBgn0039528	FBtr0335247|FBgn0039528|3R|-	1921.7	27598927	chr3R:27597563-27599192	23.04	89.22	0.21	52.35	10.72	0.83	87.11	39.15	0.69	50.96	0	1	0.52	0.845	-0.325	2.3897542152000002E-6	9.8813079601299999E-6	3UTR	Y
FBgn0033122	FBtr0303226|FBgn0033122|2R|+	89.5	6988797	chr2R:6988583-6988922	44.67	30.9	0.59	36.06	6.55	0.85	70.65	0	1	33.91	0	1	0.72	1	-0.28	2.47014001419E-6	1.01917587987E-5	3UTR	Y
FBgn0000492	FBtr0085441|FBgn0000492|3R|+	256.1	29564717	chr3R:29564153-29565244	17.56	82.25	0.18	32.85	18.92	0.63	63.63	23.83	0.73	26.58	9.52	0.74	0.405	0.735	-0.33	2.86039890638E-6	1.1709758023E-5	3UTR	N
FBgn0033166	FBtr0089007|FBgn0033166|2R|-	357.5	7398349	chr2R:7396850-7398809	10.35	126.25	0.08	27.07	37.67	0.42	51.44	58.84	0.47	30.75	19.35	0.61	0.25	0.54	-0.29	3.2371498219799998E-6	1.3103182284999999E-5	3UTR	N
FBgn0003317	FBtr0088832|FBgn0003317|2R|+	118.5	7809584	chr2R:7809270-7810067	21.14	48.31	0.3	39.36	9.43	0.81	81.44	17.59	0.82	48.26	0	1	0.555	0.91	-0.355	3.3117179949400001E-6	1.337528476E-5	3UTR	N
FBgn0040395	FBtr0070376|FBgn0040395|X|+	191	2092357	chrX:2091962-2093093	75.95	42.89	0.64	65.62	25.41	0.72	98.34	11.02	0.9	60.07	0	1	0.68	0.95	-0.27	3.7552817069500002E-6	1.50315581659E-5	3UTR	N
FBgn0031816	FBtr0079271|FBgn0031816|2L|-	154	6459421	chr2L:6459015-6459647	42.29	84.27	0.33	24.51	13.05	0.65	66.57	19.63	0.77	31.92	8.36	0.79	0.49	0.78	-0.29	4.0135290599700004E-6	1.60318652125E-5	3UTR	N
FBgn0000015	FBtr0083385|FBgn0000015|3R|-	393	16928775	chr3R:16927212-16929580	13.21	53.5	0.2	34.05	5.68	0.86	57.5	15.5	0.79	36.41	0	1	0.53	0.895	-0.365	4.4253163610200003E-6	1.7543001034999998E-5	3UTR	Y
FBgn0037956	FBtr0082517|FBgn0037956|3R|-	989.9	11823609	chr3R:11822702-11824951	51.6	78.17	0.4	60.85	5.18	0.92	90.95	20.33	0.82	58.75	0	1	0.66	0.91	-0.25	5.5188704649700003E-6	2.1566623295000001E-5	3UTR	N
FBgn0029155	FBtr0301707|FBgn0029155|3R|+	2576.3	27156342	chr3R:27156141-27156461	81.85	109.07	0.43	53.82	44.7	0.55	82.27	28.22	0.74	37.65	5.46	0.87	0.49	0.805	-0.315	6.17508983488E-6	2.3968496840600001E-5	3UTR	N
FBgn0034223	FBtr0086954|FBgn0034223|2R|-	255.6	17466412	chr2R:17465879-17467012	23.18	57.54	0.29	35.16	13.92	0.72	47.22	15.37	0.75	39.92	0	1	0.505	0.875	-0.37	6.2263804660199996E-6	2.4151316962400001E-5	3UTR	N
FBgn0026718	FBtr0079703|FBgn0026718|2L|-	622.8	8450010	chr2L:8449691-8450728	38.01	54.78	0.41	34.29	24.18	0.59	125.99	58.79	0.68	93.08	0	1	0.5	0.84	-0.34	6.2342898417900002E-6	2.41657341278E-5	3UTR	N
FBgn0085443	FBtr0112688|FBgn0085443|X|-	333.5	10490946	chrX:10490468-10491147	75.23	82.56	0.48	52.46	7.48	0.88	51.24	6.25	0.89	35.8	0	1	0.68	0.945	-0.265	7.0860997415600002E-6	2.7302325474800002E-5	CDS	Y
FBgn0029762	FBtr0070797|FBgn0029762|X|-	138.1	5405366	chrX:5405238-5405690	16.76	27.75	0.38	19.73	14	0.58	59.79	0	1	27.94	9.4	0.75	0.48	0.875	-0.395	7.9477173127300004E-6	3.0479469454799999E-5	3UTR	N
FBgn0085400	FBtr0112596|FBgn0085400|2R|-	214.9	23164262	chr2R:23163012-23165096	22.79	50.88	0.31	32.05	12.89	0.71	35.47	0	1	21.46	5.63	0.79	0.51	0.895	-0.385	8.0521661472400007E-6	3.08594984526E-5	3UTR	N
FBgn0002932	FBtr0300414|FBgn0002932|3R|-	66.8	9021716	chr3R:9020723-9022044	8.72	52.32	0.14	13.62	10.23	0.57	39.7	8.74	0.82	14.33	8.15	0.64	0.355	0.73	-0.375	1.0488218967500001E-5	3.9616051198300002E-5	3UTR	Y
FBgn0052982	FBtr0079771|FBgn0052982|2L|+	158.5	9163496	chr2L:9163295-9163716	29.9	59.51	0.33	26.23	39.04	0.4	80.33	27.03	0.75	32.28	18.52	0.64	0.365	0.695	-0.33	1.18409779135E-5	4.4232920734500002E-5	3UTR	Y
FBgn0028741	FBtr0089554|FBgn0028741|2R|-	291.5	17775234	chr2R:17773964-17775435	38.41	31.29	0.55	29.17	12.42	0.7	52.26	2.88	0.95	31.76	0	1	0.625	0.975	-0.35	1.28835298998E-5	4.7786786578299998E-5	3UTR	Y
FBgn0033918	FBtr0087538|FBgn0033918|2R|+	499	14258660	chr2R:14258432-14258787	61.36	62.57	0.5	39.04	23.33	0.63	90.12	21.96	0.8	61.77	6.4	0.91	0.565	0.855	-0.29	1.2918977078199999E-5	4.7887449439699999E-5	3UTR	N
FBgn0010316	FBtr0088469|FBgn0010316|2R|+	659.2	9715347	chr2R:9714911-9716256	32.12	99.38	0.24	55.31	48.35	0.53	85.17	41.28	0.67	54.32	28.28	0.66	0.385	0.665	-0.28	1.3046001497800001E-5	4.8327218915900002E-5	3UTR	N
FBgn0029778	FBtr0070784|FBgn0029778|X|-	117	5616827	chrX:5616572-5617028	26.44	63.11	0.3	30.37	10.3	0.75	37.16	0.55	0.99	18.7	6.22	0.75	0.525	0.87	-0.345	1.4350784942799999E-5	5.2821152241599997E-5	3UTR	Y
FBgn0261844	FBtr0303409|FBgn0261844|3R|+	533.5	21368751	chr3R:21367910-21369330	32.4	24.18	0.57	25.6	6.18	0.81	54.58	0	1	31.28	0	1	0.69	1	-0.31	1.5083708038600001E-5	5.5306929474900003E-5	CDS	N
FBgn0259824	FBtr0333577|FBgn0259824|3L|+	569.4	15990976	chr3L:15990463-15992464	36.19	106.55	0.25	33.14	45.73	0.42	81.07	54.81	0.6	41.74	23.62	0.64	0.335	0.62	-0.285	1.5294994797000001E-5	5.5945596252800003E-5	3UTR	Y
FBgn0050089	FBtr0340007|FBgn0050089|2R|+	212.5	15761174	chr2R:15760765-15762044	48.98	71.26	0.41	26.05	41.24	0.39	42.11	10.29	0.8	20.43	5.22	0.8	0.4	0.8	-0.4	1.5296714034400001E-5	5.5945596252800003E-5	CDS	N
FBgn0032703	FBtr0081098|FBgn0032703|2L|+	360.7	18704208	chr2L:18703910-18704454	76.52	52.98	0.59	59.52	19.4	0.75	106.69	19.07	0.85	73.93	0	1	0.67	0.925	-0.255	1.5738069497799999E-5	5.7305263793799997E-5	CDS	N
FBgn0020620	FBtr0087603|FBgn0020620|2R|-	123.4	13985460	chr2R:13984893-13985846	24.52	54.09	0.31	25.45	5.05	0.83	46.84	0	1	20.77	9.02	0.7	0.57	0.85	-0.28	1.7574920179400001E-5	6.3792090626200001E-5	3UTR	Y
FBgn0020620	FBtr0087605|FBgn0020620|2R|-	658	13987162	chr2R:13986426-13987471	41.14	64.88	0.39	53.46	34.86	0.61	94.38	46.91	0.67	70.04	0	1	0.5	0.835	-0.335	1.8648124081299999E-5	6.7348237596999997E-5	3UTR	Y
FBgn0039358	FBtr0113291|FBgn0039358|3R|+	3596.6	25682557	chr3R:25682356-25682873	26.94	111.19	0.2	27.95	31.07	0.47	67.22	45.05	0.6	33.65	23.16	0.59	0.335	0.595	-0.26	2.13425806354E-5	7.6551732907700003E-5	3UTR	N
FBgn0040066	FBtr0308566|FBgn0040066|X|+	1148.6	2588000	chrX:2587441-2588217	27.94	64.68	0.3	105.49	0	1	132	26.9	0.83	104.97	0	1	0.65	0.915	-0.265	2.2399563753900001E-5	7.9895473686499997E-5	3UTR	N
FBgn0052982	FBtr0330218|FBgn0052982|2L|+	160.4	9163496	chr2L:9163295-9163721	29.52	59.89	0.33	25.93	39.35	0.4	79.49	27.88	0.74	31.89	18.91	0.63	0.365	0.685	-0.32	2.2417649909099999E-5	7.9910534369700005E-5	3UTR	Y
FBgn0032682	FBtr0332321|FBgn0032682|2L|+	430.3	18487396	chr2L:18487017-18487747	13.65	63.8	0.18	27.1	11.49	0.7	44.58	24.01	0.65	37.31	3.3	0.92	0.44	0.785	-0.345	2.3977169382600002E-5	8.5258731845299995E-5	3UTR	Y
FBgn0015286	FBtr0070584|FBgn0015286|X|-	2559	3705505	chrX:3704610-3706251	16.17	66.33	0.2	78.57	49.17	0.62	143.08	53.59	0.73	104.19	48.4	0.68	0.41	0.705	-0.295	2.4067319943700001E-5	8.5526530305600005E-5	3UTR	Y
FBgn0032618	FBtr0080947|FBgn0032618|2L|+	665.7	16886136	chr2L:16885796-16886319	33.56	58.8	0.36	57.16	25.51	0.69	83.55	16.04	0.84	55.38	15.5	0.78	0.525	0.81	-0.285	2.42686093049E-5	8.6082624020499993E-5	3UTR	N
FBgn0024362	FBtr0070209|FBgn0024362|X|+	781.8	1344275	chrX:1343779-1344770	46.74	83.11	0.36	41.25	62.82	0.4	93.39	58.12	0.62	61.59	25.45	0.71	0.38	0.665	-0.285	2.5577997726700001E-5	9.0282657009500001E-5	3UTR	N
FBgn0034308	FBtr0086746|FBgn0034308|2R|+	533.7	18163566	chr2R:18162852-18164209	53.52	132.13	0.29	40.41	38.03	0.52	67.27	42	0.62	43.2	19.41	0.69	0.405	0.655	-0.25	2.5834707210600002E-5	9.0965945242600006E-5	3UTR	Y
FBgn0037848	FBtr0306640|FBgn0037848|3R|+	537.1	10870019	chr3R:10869643-10870165	86.61	19.13	0.82	28.29	31.89	0.47	96.73	0	1	50.06	9.94	0.83	0.645	0.915	-0.27	2.6782727837599999E-5	9.4188922059699996E-5	3UTR	N
FBgn0050476	FBtr0087439|FBgn0050476|2R|+	22.9	14753150	chr2R:14752946-14753269	13.39	17.32	0.44	15.5	6.62	0.7	44.69	0	1	18.63	0	1	0.57	1	-0.43	2.9935081836200001E-5	1.04221646506E-4	3UTR	N
FBgn0033052	FBtr0086027|FBgn0033052|2R|-	94.3	6026539	chr2R:6026273-6026848	15.43	52.99	0.23	9.16	31.97	0.22	46.73	35.75	0.57	22.46	6.15	0.78	0.225	0.675	-0.45	3.4096768527099998E-5	1.1803830257700001E-4	3UTR	N
FBgn0031741	FBtr0342609|FBgn0031741|2L|+	141.1	5808946	chr2L:5808745-5809063	33.53	22.65	0.6	17.27	9.62	0.64	63.67	6.37	0.91	52.62	0	1	0.62	0.955	-0.335	3.47920169014E-5	1.20300651122E-4	3UTR	N
FBgn0045064	FBtr0081331|FBgn0045064|2L|+	610.5	20073168	chr2L:20072354-20073719	67.43	64.02	0.51	35.12	30.51	0.54	141.78	37.35	0.79	70.07	20.72	0.77	0.525	0.78	-0.255	3.5090274062299999E-5	1.21186542657E-4	3UTR	Y
FBgn0026597	FBtr0085554|FBgn0026597|3R|+	133	30034407	chr3R:30034188-30034919	54.72	57.38	0.49	32.7	45.96	0.42	88.02	10.94	0.89	41.53	29.56	0.58	0.455	0.735	-0.28	3.5345972798900002E-5	1.2192351119900001E-4	3UTR	Y
FBgn0039102	FBtr0084440|FBgn0039102|3R|+	80.4	23687892	chr3R:23687691-23688147	61.38	33.47	0.65	40.05	17.47	0.7	76.62	0	1	26.4	4.4	0.86	0.675	0.93	-0.255	4.0146960170499998E-5	1.3708950143500001E-4	CDS	N
FBgn0032341	FBtr0080230|FBgn0032341|2L|-	1504.4	11102339	chr2L:11100963-11103169	35.07	65.23	0.35	25.25	57.89	0.3	79.94	37.2	0.68	45.09	35.29	0.56	0.325	0.62	-0.295	4.1392977114399997E-5	1.41093506852E-4	3UTR	N
FBgn0023407	FBtr0080513|FBgn0023407|2L|-	765.6	13504381	chr2L:13502656-13506683	17.35	109	0.14	36.16	35.53	0.5	58.17	58.39	0.5	38.82	16.21	0.71	0.32	0.605	-0.285	4.4683750340400001E-5	1.5141513048899999E-4	3UTR	N
FBgn0052447	FBtr0078461|FBgn0052447|3L|-	151.3	21693520	chr3L:21692803-21693721	40.49	81.06	0.33	38.47	21.6	0.64	53.48	2.72	0.95	29.65	19.68	0.6	0.485	0.775	-0.29	4.4900006389700001E-5	1.5205854102799999E-4	3UTR	N
FBgn0024321	FBtr0306742|FBgn0024321|3R|-	151.6	14330072	chr3R:14329608-14331081	13.23	35.15	0.27	18.55	13.03	0.59	44.71	16.38	0.73	31.13	0.43	0.99	0.43	0.86	-0.43	4.6489783961500001E-5	1.5679760956900001E-4	3UTR	N
FBgn0022987	FBtr0331464|FBgn0022987|2R|+	254.5	17473288	chr2R:17473087-17475129	20.09	54.92	0.27	42.49	5.14	0.89	54.95	15.04	0.79	38.51	0	1	0.58	0.895	-0.315	4.7270726129900003E-5	1.59338283867E-4	3UTR	N
FBgn0025549	FBtr0346619|FBgn0025549|X|-	60.3	7288881	chrX:7288367-7289264	15.55	23.91	0.39	18.56	16.44	0.53	35.27	3.49	0.91	17.61	2.47	0.88	0.46	0.895	-0.435	6.0142316721E-5	2.00034802989E-4	3UTR	N
FBgn0261554	FBtr0302702|FBgn0261554|2R|+	444.7	21308654	chr2R:21308452-21309434	45.17	73.47	0.38	29.6	43.86	0.4	68.15	18.23	0.79	38.55	28.78	0.57	0.39	0.68	-0.29	6.4795202008400003E-5	2.1439698299500001E-4	CDS	N
FBgn0036990	FBtr0078227|FBgn0036990|3L|-	183.1	20435544	chr3L:20435110-20435914	63.18	32.33	0.66	25.48	21.37	0.54	64.35	4.74	0.93	29.83	2.36	0.93	0.6	0.93	-0.33	6.5206306339699998E-5	2.1563347661599999E-4	CDS	N
FBgn0259994	FBtr0310285|FBgn0259994|X|-	299.6	5628787	chrX:5626317-5629024	19.44	24.91	0.44	29.81	0	1	47.97	0	1	27.16	0	1	0.72	1	-0.28	6.8079353419500001E-5	2.2421469629499999E-4	3UTR	N
FBgn0037746	FBtr0082133|FBgn0037746|3R|+	99	9765810	chr3R:9765609-9766031	52.27	73.91	0.41	27.68	13.17	0.68	54.61	19.63	0.74	34.73	1.09	0.97	0.545	0.855	-0.31	7.0920033795200002E-5	2.3292482894300001E-4	CDS	N
FBgn0028741	FBtr0089555|FBgn0028741|2R|-	202.7	17775234	chr2R:17775123-17775435	38.98	30.72	0.56	33.92	7.68	0.82	55.35	0	1	27.75	2.53	0.92	0.69	0.96	-0.27	7.1679001830900004E-5	2.3528346614699999E-4	3UTR	Y
FBgn0035766	FBtr0076882|FBgn0035766|3L|-	479.9	7335674	chr3L:7335442-7335875	51.92	85.78	0.38	21.36	20.87	0.51	67.86	24.58	0.73	24.5	10.55	0.7	0.445	0.715	-0.27	7.57984396842E-5	2.4852230167199998E-4	CDS	N
FBgn0010768	FBtr0083733|FBgn0010768|3R|+	165.2	19170014	chr3R:19168569-19170576	26.59	27.16	0.49	10.33	15.84	0.39	24.19	3.81	0.86	19.08	0	1	0.44	0.93	-0.49	7.5981461731999995E-5	2.4898075350999999E-4	3UTR	N
FBgn0027342	FBtr0071017|FBgn0027342|X|-	1088.4	7106960	chrX:7106345-7108249	25	46.31	0.35	29.46	8.53	0.78	66.9	16.83	0.8	31.41	0.76	0.98	0.565	0.89	-0.325	7.6035275011799994E-5	2.4901552566400001E-4	3UTR	N
FBgn0260749	FBtr0080076|FBgn0260749|2L|-	144	10272705	chr2L:10272325-10272906	19.01	48.03	0.28	23.88	34.13	0.41	64.26	32.39	0.66	37.99	17.37	0.69	0.345	0.675	-0.33	7.8586506088500002E-5	2.5707867258399999E-4	3UTR	N
FBgn0004595	FBtr0304606|FBgn0004595|3R|+	3327.1	11392458	chr3R:11391918-11395077	84.05	79.31	0.51	63.99	49.22	0.57	129.28	50.82	0.72	82.26	13.73	0.86	0.54	0.79	-0.25	8.0615737538600003E-5	2.6326861822799998E-4	3UTR	Y
FBgn0083940	FBtr0110783|FBgn0083940|X|+	205.2	10148564	chrX:10148344-10148876	19.11	16.05	0.54	43.05	24.74	0.64	48.03	6.77	0.88	44	0	1	0.59	0.94	-0.35	8.8968045812600003E-5	2.8858290155499999E-4	3UTR	N
FBgn0051158	FBtr0113395|FBgn0051158|3R|+	584.2	22607801	chr3R:22607392-22608471	28.9	121.8	0.19	39.12	55.4	0.41	58.89	56.07	0.51	47.29	33.32	0.59	0.3	0.55	-0.25	8.9402570375999994E-5	2.8966633819399999E-4	3UTR	Y
FBgn0260444	FBtr0082643|FBgn0260444|3R|+	87.3	12632897	chr3R:12632651-12633025	38.62	14.22	0.73	13.4	6.1	0.69	71.92	1.87	0.97	26	0	1	0.71	0.985	-0.275	9.2062467483500004E-5	2.9744846556899998E-4	CDS	N
FBgn0028708	FBtr0081969|FBgn0028708|3R|+	306.4	9051765	chr3R:9051187-9052231	25.44	88.85	0.22	26.04	38.31	0.4	57.74	42.68	0.57	39.1	25.87	0.6	0.31	0.585	-0.275	9.7611164325400005E-5	3.1455967441300001E-4	3UTR	N
FBgn0051158	FBtr0334559|FBgn0051158|3R|+	590.1	22607801	chr3R:22607389-22608471	28.9	121.49	0.19	39.12	55.42	0.41	58.89	56.69	0.51	47.29	33.4	0.59	0.3	0.55	-0.25	9.7631377086199994E-5	3.1455967441300001E-4	3UTR	Y
FBgn0033266	FBtr0088784|FBgn0033266|2R|+	153.4	8128962	chr2R:8128324-8129354	61.7	30.65	0.67	30.27	13.83	0.69	64.56	7.92	0.89	44.69	0	1	0.68	0.945	-0.265	1.02406498334E-4	3.2920862041100002E-4	3UTR	N
FBgn0022338	FBtr0083707|FBgn0022338|3R|+	43.5	18982541	chr3R:18982308-18982679	32.19	42.98	0.43	32.23	19.81	0.62	46.19	7.96	0.85	27.6	3.95	0.87	0.525	0.86	-0.335	1.13429949193E-4	3.6182082299399999E-4	3UTR	Y
FBgn0028979	FBtr0089377|FBgn0028979|2L|+	109.9	22024124	chr2L:22023366-22025734	7.97	26.95	0.23	11.24	14.1	0.44	26.05	2.91	0.9	16.4	5.13	0.76	0.335	0.83	-0.495	1.13628813524E-4	3.62054439552E-4	3UTR	N
FBgn0045064	FBtr0331184|FBgn0045064|2L|+	98.5	20073599	chr2L:20073378-20073719	24.48	50.21	0.33	12.26	21.15	0.37	78.93	45.3	0.64	39.52	11.47	0.78	0.35	0.71	-0.36	1.1465799277299999E-4	3.64930243151E-4	3UTR	Y
FBgn0051163	FBtr0305037|FBgn0051163|3R|+	351.6	22294612	chr3R:22293438-22296126	9.98	66.3	0.13	23.89	21.84	0.52	34.12	19.22	0.64	24.43	11.35	0.68	0.325	0.66	-0.335	1.1571886391299999E-4	3.6810349425700002E-4	3UTR	Y
FBgn0038853	FBtr0084036|FBgn0038853|3R|-	102.5	21083694	chr3R:21083043-21084070	11.12	33.98	0.25	21.26	6.29	0.77	34.18	9.6	0.78	28.41	0	1	0.51	0.89	-0.38	1.18914611455E-4	3.77436024465E-4	3UTR	N
FBgn0051324	FBtr0084985|FBgn0051324|3R|+	100	26129640	chr3R:26129004-26130190	20.66	74.08	0.22	27.91	14.01	0.67	30.54	14.33	0.68	22.64	2.51	0.9	0.445	0.79	-0.345	1.2429158370900001E-4	3.9262434428199999E-4	3UTR	N
FBgn0010482	FBtr0086137|FBgn0010482|2R|-	492.1	6721493	chr2R:6721101-6721778	44.46	101.32	0.31	87.62	16.51	0.84	68.82	37.67	0.65	68.64	0	1	0.575	0.825	-0.25	1.36322231709E-4	4.2774161326599998E-4	3UTR	N
FBgn0025186	FBtr0071774|FBgn0025186|2R|+	169.8	22216498	chr2R:22216246-22217264	53.65	89.71	0.37	36.98	37.45	0.5	61.29	15.79	0.8	32.33	20.8	0.61	0.435	0.705	-0.27	1.42155297616E-4	4.4483340687299997E-4	3UTR	N
FBgn0051163	FBtr0336712|FBgn0051163|3R|+	336.6	22294612	chr3R:22293459-22296126	9.93	67.3	0.13	23.84	22.48	0.51	34.02	20.1	0.63	24.37	11.92	0.67	0.32	0.65	-0.33	1.4368569757899999E-4	4.48891252492E-4	3UTR	Y
FBgn0259824	FBtr0075518|FBgn0259824|3L|+	290.3	15990963	chr3L:15990463-15991640	53.96	90.04	0.37	45.56	33.7	0.57	93.28	43.5	0.68	50.63	14.79	0.77	0.47	0.725	-0.255	1.5132802514300001E-4	4.7123432572899999E-4	3UTR	Y
FBgn0001137	FBtr0079708|FBgn0001137|2L|-	137	8431540	chr2L:8431297-8431741	29.94	24.74	0.55	33.11	4.77	0.87	57.18	0	1	17.09	0	1	0.71	1	-0.29	1.51586745944E-4	4.7178509914799999E-4	3UTR	N
FBgn0015577	FBtr0302354|FBgn0015577|3R|-	341.9	7495014	chr3R:7494097-7495535	52.79	86.5	0.38	43.38	25.77	0.63	89.08	40.42	0.69	47.08	9.89	0.83	0.505	0.76	-0.255	1.5312874230399999E-4	4.7511728629599998E-4	3UTR	N
FBgn0015240	FBtr0084756|FBgn0015240|3R|+	162.8	25028999	chr3R:25028798-25029351	12.49	14.32	0.47	31.33	0	1	75.45	0	1	48.86	0	1	0.735	1	-0.265	1.58476841445E-4	4.8952867850500005E-4	3UTR	N
FBgn0029778	FBtr0070785|FBgn0029778|X|-	89.5	5616854	chrX:5616572-5617056	30.46	65.6	0.32	30.79	9.48	0.76	37.43	3.37	0.92	19.33	6.99	0.73	0.54	0.825	-0.285	1.90261966997E-4	5.7963529480499997E-4	3UTR	Y
FBgn0030055	FBtr0331728|FBgn0030055|X|+	507.7	8680596	chrX:8680068-8680912	2.75	45.84	0.06	18.06	7.7	0.7	46.3	23.77	0.66	29.17	10.52	0.73	0.38	0.695	-0.315	2.1800779789700001E-4	6.5928486205499997E-4	3UTR	N
FBgn0051414	FBtr0334767|FBgn0051414|3R|+	174.2	23708078	chr3R:23707812-23708512	19.76	89.01	0.18	9.18	32.33	0.22	32.95	22.78	0.59	14.11	19.81	0.42	0.2	0.505	-0.305	2.2349667786199999E-4	6.7446850847999998E-4	3UTR	Y
FBgn0022338	FBtr0321263|FBgn0022338|3R|+	45.1	18982541	chr3R:18982308-18982749	26.95	48.22	0.36	29.22	22.83	0.56	42.09	12.06	0.78	26.57	4.98	0.84	0.46	0.81	-0.35	2.3431625333899999E-4	7.0453775912699996E-4	3UTR	Y
FBgn0069354	FBtr0080184|FBgn0069354|2L|-	119.6	10845932	chr2L:10845788-10846218	19.1	32.14	0.37	31.46	6.36	0.83	60.33	14.27	0.81	58.12	2.38	0.96	0.6	0.885	-0.285	2.5893765639199999E-4	7.7412689390200004E-4	CDS	N
FBgn0051163	FBtr0084197|FBgn0051163|3R|+	307.5	22294195	chr3R:22293459-22294932	50.38	41.18	0.55	37.76	13.64	0.73	48.45	9.31	0.84	37.95	0	1	0.64	0.92	-0.28	2.7260228937199998E-4	8.1371289277099999E-4	3UTR	Y
FBgn0051414	FBtr0113405|FBgn0051414|3R|+	154.5	23708013	chr3R:23707812-23708207	61.29	58.54	0.51	22.4	23.72	0.49	51.9	5.74	0.9	24.47	11.85	0.67	0.5	0.785	-0.285	2.8506121206999999E-4	8.4870497229999999E-4	3UTR	Y
FBgn0243511	FBtr0083829|FBgn0243511|3R|+	175.4	20026225	chr3R:20025986-20026482	41.7	69.12	0.38	38.59	11.15	0.78	59.53	28.47	0.68	47.64	0	1	0.58	0.84	-0.26	3.0000704419200002E-4	8.8906971862399997E-4	3UTR	N
FBgn0034371	FBtr0301861|FBgn0034371|2R|-	981.2	18641103	chr2R:18640862-18641572	21.86	55.29	0.28	43.5	47.92	0.48	79.19	55.1	0.59	72.77	27.12	0.73	0.38	0.66	-0.28	3.1558202582800002E-4	9.2996666506700001E-4	3UTR	N
FBgn0031990	FBtr0079641|FBgn0031990|2L|-	150.2	8134475	chr2L:8134247-8134773	66.19	82.69	0.44	40.15	34.89	0.54	74.09	31.99	0.7	40.27	9.34	0.81	0.49	0.755	-0.265	3.2215758585099998E-4	9.4837401677599995E-4	3UTR	N
FBgn0000024	FBtr0300486|FBgn0000024|3R|-	278.2	13229088	chr3R:13228242-13229770	15.94	61.67	0.21	18.79	31.55	0.37	42.61	25.41	0.63	24.26	19.58	0.55	0.29	0.59	-0.3	3.7797192562899999E-4	1.1019879511E-3	3UTR	N
FBgn0037633	FBtr0081934|FBgn0037633|3R|-	67	8804032	chr3R:8803471-8805126	15.33	19.18	0.44	10.53	7.05	0.6	26.96	1.52	0.95	16.94	1.58	0.91	0.52	0.93	-0.41	3.85252943886E-4	1.1220808330299999E-3	CDS	N
FBgn0027654	FBtr0085681|FBgn0027654|3R|-	2441.8	30518051	chr3R:30517059-30518573	27.17	99.24	0.21	77.28	13.34	0.85	102.26	72.3	0.59	76.35	0.37	1	0.53	0.795	-0.265	4.52296425155E-4	1.3035182973E-3	3UTR	N
FBgn0034435	FBtr0086518|FBgn0034435|2R|+	3081.8	19344766	chr2R:19344224-19345754	30.93	58.5	0.35	60.08	32.9	0.65	150.54	86.1	0.64	112.33	16.19	0.87	0.5	0.755	-0.255	4.53687350559E-4	1.3062207235900001E-3	3UTR	N
FBgn0002932	FBtr0082001|FBgn0002932|3R|-	71.9	9021716	chr3R:9020348-9022044	8.71	52.33	0.14	15.06	8.78	0.63	35.02	13.41	0.72	13.62	8.86	0.61	0.385	0.665	-0.28	4.60704658144E-4	1.3231199050999999E-3	3UTR	Y
FBgn0002932	FBtr0082002|FBgn0002932|3R|-	70.9	9021716	chr3R:9020348-9022041	8.71	52.59	0.14	15.06	8.91	0.63	35.02	13.64	0.72	13.62	9	0.6	0.385	0.66	-0.275	4.60704658144E-4	1.3231199050999999E-3	3UTR	Y
FBgn0025743	FBtr0074285|FBgn0025743|X|+	502.9	16614236	chrX:16613538-16614856	22.68	98.94	0.19	33.34	26.18	0.56	34.25	45.79	0.43	43.25	5.48	0.89	0.375	0.66	-0.285	4.6559165744300001E-4	1.3364891999500001E-3	3UTR	N
FBgn0042693	FBtr0290320|FBgn0042693|3R|+	140.9	18178223	chr3R:18177903-18178605	40.61	71.46	0.36	30.19	42.3	0.42	68.56	18.94	0.78	29.09	29.42	0.5	0.39	0.64	-0.25	4.8788134726199999E-4	1.3942231460700001E-3	3UTR	N
FBgn0000395	FBtr0071610|FBgn0000395|2R|-	362.1	21356461	chr2R:21355015-21357501	60.75	42.96	0.59	41.46	13.63	0.75	57.77	10.76	0.84	40.45	0	1	0.67	0.92	-0.25	4.9521316297299999E-4	1.4137734875600001E-3	CDS	N
FBgn0031779	FBtr0079211|FBgn0031779|2L|-	259.7	6097052	chr2L:6096698-6097253	31.27	67.12	0.32	33.09	19.89	0.62	62.15	25.88	0.71	28.72	9.34	0.75	0.47	0.73	-0.26	5.3386637190599995E-4	1.5188577332999999E-3	3UTR	N
FBgn0030228	FBtr0071497|FBgn0030228|X|+	205.2	10771145	chrX:10770563-10771699	22.63	45.08	0.33	35.05	2.83	0.93	57.86	17.79	0.76	43.29	0	1	0.63	0.88	-0.25	5.3596695126800005E-4	1.52408165126E-3	3UTR	N
FBgn0032339	FBtr0343622|FBgn0032339|2L|+	45.3	11094964	chr2L:11094763-11095096	4.76	31.57	0.13	15.41	26.45	0.37	24.51	21.08	0.54	26.5	5.7	0.82	0.25	0.68	-0.43	5.6364024565399998E-4	1.59804347071E-3	3UTR	N
FBgn0028527	FBtr0080528|FBgn0028527|2L|+	289.7	13670639	chr2L:13670438-13671247	21.77	81.7	0.21	20.77	25.02	0.45	39.63	29.77	0.57	25.77	16.02	0.62	0.33	0.595	-0.265	5.6886853133500002E-4	1.61049028223E-3	CDS	N
FBgn0259108	FBtr0112628|FBgn0259108|X|+	524.5	1449198	chrX:1448847-1451367	19.6	23.45	0.46	31.6	0	1	38.19	0	1	21.02	0	1	0.73	1	-0.27	7.0989229700199998E-4	1.98055140364E-3	3UTR	N
FBgn0032050	FBtr0343426|FBgn0032050|2L|-	325.1	8509554	chr2L:8509069-8510178	30.89	148.29	0.17	27.45	54.38	0.34	31.86	62.06	0.34	37.52	17.95	0.68	0.255	0.51	-0.255	8.4081456969899995E-4	2.3244389351300002E-3	CDS	N
FBgn0046704	FBtr0079300|FBgn0046704|2L|+	232.8	6730931	chr2L:6730599-6731345	43.4	66.8	0.39	28.81	20.13	0.59	57.83	36.92	0.61	47.03	1.54	0.97	0.49	0.79	-0.3	8.4133523379600005E-4	2.3247633210000001E-3	3UTR	Y
FBgn0013762	FBtr0087350|FBgn0013762|2R|-	101.4	15569991	chr2R:15569528-15570295	7.15	61.49	0.1	15.42	18.7	0.45	22.06	17.39	0.56	17.01	10.47	0.62	0.275	0.59	-0.315	8.6288433290999998E-4	2.37633315571E-3	3UTR	N
FBgn0261963	FBtr0079093|FBgn0261963|2L|+	195.5	5466811	chr2L:5465894-5467610	11.58	51.88	0.18	16.09	20.52	0.44	30.86	7.03	0.81	11.43	18.76	0.38	0.31	0.595	-0.285	1.27115909719E-3	3.4094234393999999E-3	3UTR	N
FBgn0029752	FBtr0070755|FBgn0029752|X|-	255.4	5310925	chrX:5310581-5311126	14.94	49.07	0.23	24.87	25.67	0.49	54.48	8.98	0.86	23.16	31.43	0.42	0.36	0.64	-0.28	1.34233205653E-3	3.5787243172299998E-3	3UTR	N
FBgn0051678	FBtr0290059|FBgn0051678|2L|-	218.1	20659669	chr2L:20659218-20660385	25.67	75.99	0.25	38.24	11.68	0.77	38.88	30.07	0.56	36.5	0	1	0.51	0.78	-0.27	1.89551795139E-3	4.9393153127400002E-3	CDS	N
FBgn0015036	FBtr0070388|FBgn0015036|X|+	21.5	2180723	chrX:2180420-2180998	12.28	19.18	0.39	8.09	15.23	0.35	43.85	3.91	0.92	14.58	15.46	0.49	0.37	0.705	-0.335	2.06877550876E-3	5.3592908011200003E-3	CDS	N
FBgn0261674	FBtr0344221|FBgn0261674|3L|+	270.6	12795659	chr3L:12795458-12796084	42.85	72.51	0.37	25.73	55.24	0.32	28.02	34.76	0.45	31.47	0	1	0.345	0.725	-0.38	2.1348924357399999E-3	5.5206460294299998E-3	3UTR	N
FBgn0053969	FBtr0100010|FBgn0053969|3L|-	97.2	20392288	chr3L:20391913-20392489	14.55	17.62	0.45	36.59	0	1	56.76	2.68	0.95	39.98	0	1	0.725	0.975	-0.25	2.4531159260899999E-3	6.2899289136799999E-3	CDS	N
FBgn0033734	FBtr0087926|FBgn0033734|2R|+	45.9	12425330	chr2R:12425129-12425459	15.31	27.26	0.36	29.97	11.26	0.73	47.74	15.39	0.76	36.18	2.3	0.94	0.545	0.85	-0.305	2.63894868466E-3	6.7334662321400004E-3	3UTR	N
FBgn0000228	FBtr0079084|FBgn0000228|2L|-	189.4	5272380	chr2L:5271728-5272928	10.6	61.43	0.15	19.1	31.14	0.38	37.91	54.44	0.41	28.84	12.6	0.7	0.265	0.555	-0.29	2.99393913814E-3	7.5523480370300001E-3	3UTR	N
FBgn0026056	FBtr0084002|FBgn0026056|3R|+	212.3	21020246	chr3R:21019445-21020753	8.86	43.38	0.17	7.14	23	0.24	28.44	30.56	0.48	15.8	12.73	0.55	0.205	0.515	-0.31	3.1267848360899998E-3	7.8428145322900003E-3	3UTR	N
FBgn0260407	FBtr0080566|FBgn0260407|2L|-	59.4	13834459	chr2L:13834306-13834660	28.28	17.15	0.62	24.12	19.52	0.55	48.04	3.49	0.93	25.5	7.6	0.77	0.585	0.85	-0.265	3.4402592493200002E-3	8.5731319987500006E-3	CDS	N
FBgn0038427	FBtr0083315|FBgn0038427|3R|-	63.8	16437048	chr3R:16436880-16437338	33.44	23.6	0.59	9.07	23.44	0.28	45.01	6.42	0.88	20.99	12.91	0.62	0.435	0.75	-0.315	3.8605189556E-3	9.5420374185600006E-3	CDS	N
FBgn0086558	FBtr0070933|FBgn0086558|X|-	1.17845e+07	6278472	chrX:6276977-6278753	6035.06	0	1	1628.43	0	1	1554.32	3609.85	0.3	885.47	1505.34	0.37	1	0.335	0.665	0	0	CDS	Y
FBgn0086558	FBtr0345892|FBgn0086558|X|-	1.12746e+07	6278472	chrX:6276876-6278753	5771.59	0	1	1563.87	0	1	1593.94	3570.23	0.31	907.97	1482.84	0.38	1	0.345	0.655	0	0	CDS	Y
FBgn0003356	FBtr0085512|FBgn0003356|3R|-	2.61311e+08	29924220	chr3R:29923754-29924615	12041.6	0	1	2726.06	1407.55	0.66	31331.3	42370.8	0.43	15491.5	22035.8	0.41	0.83	0.42	0.41	0	0	CDS	N
FBgn0038645	FBtr0083686|FBgn0038645|3R|-	148376	18725973	chr3R:18725399-18726259	2238.51	0	1	1018.44	0	1	2953.76	1986.7	0.6	1837.33	532.8	0.78	1	0.69	0.31	3.53869e-238	4.97488e-236	CDS	N
FBgn0031248	FBtr0078099|FBgn0031248|2L|-	5.65882e+06	318912	chr2L:318362-319259	1696.1	79.66	0.96	411.38	272.11	0.6	4131.71	7498.33	0.36	2256.8	3252.96	0.41	0.78	0.385	0.395	1.69515e-237	2.32639e-235	CDS	N
FBgn0039562	FBtr0085254|FBgn0039562|3R|+	159008	27951486	chr3R:27950928-27952051	1772.29	0	1	1038.95	0	1	1609.23	749.78	0.68	831.44	195.52	0.81	1	0.745	0.255	8.98729e-140	8.22265e-138	CDS	N
FBgn0025643	FBtr0301059|FBgn0025643|X|+	167988	2922699	chrX:2922416-2923468	1541.02	0	1	659.86	161.39	0.8	1277.81	1130.49	0.53	729.13	462.16	0.61	0.9	0.57	0.33	4.58044e-122	3.30021e-120	CDS	N
FBgn0035964	FBtr0100532|FBgn0035964|3L|+	215972	9135223	chr3L:9134987-9135742	1480.47	316.44	0.82	810.3	549.18	0.6	1723.99	2924.92	0.37	777.16	667.78	0.54	0.71	0.455	0.255	1.44922e-94	8.18949e-93	CDS	N
FBgn0010313	FBtr0308120|FBgn0010313|3R|-	32223.3	5086724	chr3R:5083721-5087072	468.94	0	1	228.83	95.97	0.7	172.92	505.02	0.26	169.84	164.62	0.51	0.85	0.385	0.465	6.86298e-65	2.51963e-63	CDS	Y
FBgn0000071	FBtr0081618|FBgn0000071|3R|+	29592	6764165	chr3R:6763833-6765261	1123.96	0	1	496.08	78.77	0.86	662.19	418.17	0.61	340.96	160.68	0.68	0.93	0.645	0.285	5.13757e-64	1.81675e-62	CDS	N
FBgn0010313	FBtr0078844|FBgn0010313|3R|-	34990.4	5086724	chr3R:5084037-5087072	462	0	1	232.83	91.98	0.72	183.79	494.15	0.27	174.59	159.87	0.52	0.86	0.395	0.465	8.99812e-63	3.14334e-61	CDS	Y
FBgn0032075	FBtr0079755|FBgn0032075|2L|+	28712	8939349	chr2L:8939116-8939725	585.9	1.17	1	231.23	129.4	0.64	992.03	1413.56	0.41	508.2	404.65	0.56	0.82	0.485	0.335	7.84985e-62	2.72569e-60	CDS	N
FBgn0033902	FBtr0087579|FBgn0033902|2R|-	28542.4	14163935	chr2R:14163066-14164136	781.38	0	1	275.47	225.21	0.55	533.52	734.71	0.42	274.26	359.91	0.43	0.775	0.425	0.35	4.9129e-60	1.64639e-58	CDS	N
FBgn0010313	FBtr0345141|FBgn0010313|3R|-	28823	5086253	chr3R:5083721-5086712	520.35	0	1	230.98	0	1	128.58	217.67	0.37	159.76	43.65	0.79	1	0.58	0.42	1.80118e-59	6.00114e-58	CDS	Y
FBgn0027611	FBtr0080030|FBgn0027611|2L|+	25741.3	10462141	chr2L:10461844-10462472	1222.35	63.52	0.95	377.58	104.3	0.78	625.1	549.93	0.53	366.74	173.46	0.68	0.865	0.605	0.26	5.82755e-58	1.91943e-56	CDS	N
FBgn0015019	FBtr0083337|FBgn0015019|3R|+	167496	16649273	chr3R:16648701-16649978	674.25	95.84	0.88	261.97	423.11	0.38	428.42	1098.83	0.28	203.8	495.95	0.29	0.63	0.285	0.345	7.19475e-53	2.11585e-51	CDS	N
FBgn0000422	FBtr0081166|FBgn0000422|2L|-	20505.9	19117093	chr2L:19116570-19118128	840.5	114.67	0.88	264.89	217.7	0.55	411.88	675.98	0.38	215.58	274.79	0.44	0.715	0.41	0.305	2.89194e-49	7.93769e-48	CDS	N
FBgn0038771	FBtr0083836|FBgn0038771|3R|-	95011.4	20056690	chr3R:20056418-20057374	709.7	0	1	374.35	34.63	0.92	670.69	390.49	0.63	348.65	96.76	0.78	0.96	0.705	0.255	2.09504e-46	5.59066e-45	CDS	N
FBgn0011217	FBtr0083018|FBgn0011217|3R|-	19669.3	14733280	chr3R:14732705-14733634	1148.66	87.86	0.93	416.49	355.56	0.54	676.6	709.76	0.49	385.36	416.2	0.48	0.735	0.485	0.25	6.52812e-45	1.68736e-43	3UTR	N
FBgn0039172	FBtr0084564|FBgn0039172|3R|-	129637	24229675	chr3R:24229306-24230035	545.73	128.95	0.81	240	338.48	0.41	419.65	1155.87	0.27	219.62	377.21	0.37	0.61	0.32	0.29	2.54949e-41	6.17447e-40	CDS	Y
FBgn0039172	FBtr0305044|FBgn0039172|3R|-	125269	24229675	chr3R:24229279-24230035	528.18	146.5	0.78	235.76	342.72	0.41	419.39	1156.12	0.27	217.28	379.56	0.36	0.595	0.315	0.28	1.47392e-37	3.21806e-36	CDS	Y
FBgn0039151	FBtr0084585|FBgn0039151|3R|-	28592.1	24115147	chr3R:24114043-24116171	618.93	187.36	0.77	301.31	150.64	0.67	302.73	528.27	0.36	154.91	218.24	0.42	0.72	0.39	0.33	4.60097e-36	9.574e-35	CDS	Y
FBgn0039151	FBtr0304157|FBgn0039151|3R|-	28122.4	24115147	chr3R:24114043-24116169	618.73	189.14	0.77	301.21	151.63	0.67	302.71	529.91	0.36	154.9	218.98	0.41	0.72	0.385	0.335	9.35597e-36	1.92599e-34	CDS	Y
FBgn0014868	FBtr0071344|FBgn0014868|X|-	20029.6	9158014	chrX:9156929-9158215	800.83	126.44	0.86	309.18	399.69	0.44	515.25	740.37	0.41	236.06	409.68	0.37	0.65	0.39	0.26	4.80523e-33	9.26333e-32	CDS	N
FBgn0037298	FBtr0078829|FBgn0037298|3R|-	3551.5	5222786	chr3R:5221632-5223146	358	0	1	167.73	2	0.99	298.24	200.43	0.6	170.05	37.82	0.82	0.995	0.71	0.285	3.56042e-32	6.62009e-31	CDS	N
FBgn0034611	FBtr0071589|FBgn0034611|2R|+	989.1	21285056	chr2R:21284855-21285248	127.13	0	1	35.75	0	1	61.08	136.09	0.31	29.79	97.49	0.23	1	0.27	0.73	1.03997e-31	1.90903e-30	CDS	N
FBgn0030151	FBtr0336922|FBgn0030151|X|+	8248.2	9781381	chrX:9781159-9781921	569.39	0	1	312.71	135.5	0.7	595.54	482.04	0.55	285.39	184.37	0.61	0.85	0.58	0.27	1.19194e-31	2.1673e-30	CDS	Y
FBgn0030151	FBtr0089384|FBgn0030151|X|+	8227	9781380	chrX:9781159-9781918	570.63	0	1	312.96	135.58	0.7	597.63	481.02	0.55	285.88	184.34	0.61	0.85	0.58	0.27	2.12228e-31	3.81085e-30	CDS	Y
FBgn0028855	FBtr0080656|FBgn0028855|2L|+	8646.8	14713041	chr2L:14712825-14713298	105.64	27.04	0.8	219.29	0	1	357.23	448	0.44	225.64	211.1	0.52	0.9	0.48	0.42	4.26197e-31	7.60557e-30	CDS	Y
FBgn0033636	FBtr0088094|FBgn0033636|2R|-	4402.6	11579782	chr2R:11579517-11579983	246.87	0	1	135.89	99.58	0.58	184.55	405.88	0.31	99.12	138	0.42	0.79	0.365	0.425	5.17125e-30	8.84483e-29	3UTR	N
FBgn0033101	FBtr0086134|FBgn0033101|2R|-	6343.2	6758548	chr2R:6757601-6758903	296.82	0	1	117.34	25.95	0.82	189.7	218.63	0.46	107.52	37.7	0.74	0.91	0.6	0.31	1.48731e-26	2.23835e-25	CDS	N
FBgn0030151	FBtr0089385|FBgn0030151|X|+	13901.8	9781427	chrX:9781159-9782094	472.53	48.96	0.91	283.42	150.62	0.65	484.73	548.65	0.47	250.57	198.73	0.56	0.78	0.515	0.265	5.7941e-26	8.5854e-25	CDS	Y
FBgn0001215	FBtr0085298|FBgn0001215|3R|+	9240.2	28604535	chr3R:28604061-28605095	362.17	126.5	0.74	355.21	42.24	0.89	432.31	521.84	0.45	300.17	178.51	0.63	0.815	0.54	0.275	1.77116e-25	2.57801e-24	3UTR	N
FBgn0025571	FBtr0083456|FBgn0025571|3R|+	5404.4	17544241	chr3R:17543723-17545148	316.46	0	1	169.18	26	0.87	161.31	154	0.51	101.22	49.57	0.67	0.935	0.59	0.345	2.68566e-25	3.86377e-24	CDS	N
FBgn0034225	FBtr0086926|FBgn0034225|2R|+	21291.2	17481623	chr2R:17481375-17482118	241.73	71.16	0.77	147.36	270.78	0.35	379.83	1315.97	0.22	257.43	679.31	0.27	0.56	0.245	0.315	5.78539e-25	8.15329e-24	CDS	N
FBgn0011305	FBtr0080079|FBgn0011305|2L|-	41537.4	10262976	chr2L:10262641-10263554	272.61	46.34	0.85	86.82	152.92	0.36	92.8	365.43	0.2	68.4	150.04	0.31	0.605	0.255	0.35	1.26968e-24	1.77203e-23	CDS	N
FBgn0016978	FBtr0079355|FBgn0016978|2L|-	2581.7	6971308	chr2L:6969825-6971509	307.1	0	1	147.49	53.71	0.73	118.45	164.73	0.42	82.79	62.63	0.57	0.865	0.495	0.37	1.56828e-24	2.17821e-23	CDS	N
FBgn0037700	FBtr0082061|FBgn0037700|3R|+	5137.8	9505203	chr3R:9504809-9505865	150.22	9.88	0.94	50.02	40.71	0.55	72.88	244.1	0.23	41.17	101.04	0.29	0.745	0.26	0.485	4.85345e-24	6.67668e-23	CDS	N
FBgn0038476	FBtr0083397|FBgn0038476|3R|+	21816.7	17083489	chr3R:17082664-17084781	297.35	82.34	0.78	118.74	252.05	0.32	187.18	615.68	0.23	97.58	306.38	0.24	0.55	0.235	0.315	7.11195e-24	9.73712e-23	CDS	N
FBgn0031907	FBtr0079439|FBgn0031907|2L|+	105044	7404431	chr2L:7404230-7404526	446.37	341.79	0.57	478.51	286.91	0.63	175.27	456.33	0.28	174.93	293.57	0.37	0.6	0.325	0.275	1.64193e-23	2.21642e-22	3UTR	N
FBgn0051548	FBtr0078736|FBgn0051548|3R|-	8438.9	5636346	chr3R:5635901-5636852	237.69	4.03	0.98	124.34	2.09	0.98	221.2	143.07	0.61	105.28	54.93	0.66	0.98	0.635	0.345	2.55906e-23	3.40656e-22	CDS	N
FBgn0032069	FBtr0079741|FBgn0032069|2L|-	260784	8778711	chr2L:8777661-8778912	155.6	0	1	79.19	0	1	3848.04	2961.32	0.57	2244.27	511.9	0.81	1	0.69	0.31	3.58217e-23	4.72485e-22	CDS	N
FBgn0034085	FBtr0289985|FBgn0034085|2R|-	3725	16171358	chr2R:16171112-16171559	166.2	0	1	109.47	6.71	0.94	117.81	135.11	0.47	83.12	42.61	0.66	0.97	0.565	0.405	1.34531e-22	1.71557e-21	CDS	N
FBgn0013269	FBtr0083120|FBgn0013269|3R|-	113278	15332093	chr3R:15331588-15332548	453.26	75.48	0.86	253.07	411.78	0.38	386.15	753.26	0.34	227.87	440.49	0.34	0.62	0.34	0.28	6.29335e-22	7.80105e-21	CDS	N
FBgn0031450	FBtr0089750|FBgn0031450|2L|+	8033.9	2742458	chr2L:2741559-2743377	451.66	56.48	0.89	162.22	96.27	0.63	222.84	299.99	0.43	135.36	101.65	0.57	0.76	0.5	0.26	1.57668e-21	1.93333e-20	CDS	N
FBgn0029157	FBtr0084799|FBgn0029157|3R|-	3281	24939570	chr3R:24938710-24941781	214.38	0	1	90.51	1.82	0.98	110.52	102.32	0.52	77.17	17.11	0.82	0.99	0.67	0.32	3.04906e-21	3.69219e-20	CDS	N
FBgn0030183	FBtr0112974|FBgn0030183|X|-	18533.7	10208014	chrX:10206593-10208294	273.39	106.32	0.72	139.15	203.12	0.41	249.63	727.54	0.26	137.18	272.41	0.33	0.565	0.295	0.27	3.16019e-20	3.70985e-19	CDS	N
FBgn0014903	FBtr0070175|FBgn0014903|X|+	7610	1032624	chrX:1032423-1033165	202.37	0	1	101.84	3.25	0.97	237.33	111.21	0.68	109.72	67.32	0.62	0.985	0.65	0.335	1.03863e-19	1.19019e-18	CDS	N
FBgn0028855	FBtr0343706|FBgn0028855|2L|+	10424.8	14713026	chr2L:14712825-14713118	127.81	5.43	0.96	209.04	0	1	547.64	270.88	0.67	346.35	93.28	0.79	0.98	0.73	0.25	3.07809e-19	3.43839e-18	CDS	Y
FBgn0031264	FBtr0078076|FBgn0031264|2L|-	4106.4	562302	chr2L:560568-563189	272.22	16.72	0.94	150.8	41.12	0.79	125.89	145.61	0.46	69.26	50.56	0.58	0.865	0.52	0.345	7.22725e-19	7.93483e-18	CDS	Y
FBgn0011205	FBtr0078190|FBgn0011205|3L|+	846.6	20391155	chr3L:20390886-20391454	311.14	28.07	0.92	122.11	37.02	0.77	210.67	215.01	0.49	128.48	86.57	0.6	0.845	0.545	0.3	7.24531e-19	7.93953e-18	CDS	N
FBgn0039450	FBtr0085037|FBgn0039450|3R|+	841.7	26719581	chr3R:26719367-26719806	185	0	1	125.14	2.58	0.98	153.6	83.62	0.65	100.69	52.36	0.66	0.99	0.655	0.335	9.27739e-19	1.01278e-17	CDS	N
FBgn0259214	FBtr0300558|FBgn0259214|4|-	8231.9	331801	chr4:331387-332002	278.29	77.66	0.78	155.44	197.3	0.44	321.04	708.47	0.31	178.88	292	0.38	0.61	0.345	0.265	2.99389e-18	3.1898e-17	CDS	Y
FBgn0259214	FBtr0304050|FBgn0259214|4|-	8231.9	331801	chr4:331387-332002	278.29	77.66	0.78	155.44	197.3	0.44	321.04	708.47	0.31	178.88	292	0.38	0.61	0.345	0.265	2.99389e-18	3.1898e-17	CDS	Y
FBgn0025777	FBtr0079306|FBgn0025777|2L|-	9150.9	6720741	chr2L:6720396-6720942	135.58	33.26	0.8	58.16	130.4	0.31	63.21	344.87	0.15	38.73	172.44	0.18	0.555	0.165	0.39	4.30034e-18	4.55647e-17	3UTR	N
FBgn0034071	FBtr0087210|FBgn0034071|2R|+	13364.7	16058890	chr2R:16058455-16059466	205.01	11.99	0.94	108.49	99.85	0.52	177.35	335.72	0.35	99.18	135.52	0.42	0.73	0.385	0.345	5.21104e-18	5.49112e-17	CDS	N
FBgn0004898	FBtr0084771|FBgn0004898|3R|+	7068.8	25095340	chr3R:25095012-25096099	75.33	46.49	0.62	35.65	54.59	0.4	52.79	426.82	0.11	42.3	252.71	0.14	0.51	0.125	0.385	6.2002e-17	6.11951e-16	CDS	N
FBgn0002865	FBtr0085277|FBgn0002865|3R|+	2210.1	28291985	chr3R:28291338-28292656	139.13	2.33	0.98	121.45	0	1	151.23	132.2	0.53	125.93	11.93	0.91	0.99	0.72	0.27	1.39633e-16	1.35496e-15	CDS	N
FBgn0033742	FBtr0087935|FBgn0033742|2R|+	3159.8	12473093	chr2R:12471915-12474021	120.8	0	1	41.04	38.68	0.51	82.77	171.37	0.33	34.37	85.33	0.29	0.755	0.31	0.445	6.98477e-16	6.53575e-15	CDS	N
FBgn0039110	FBtr0084468|FBgn0039110|3R|-	5889.4	23751517	chr3R:23750937-23752575	292.3	0	1	97.25	35	0.74	137.05	119.21	0.53	79.19	37.31	0.68	0.87	0.605	0.265	9.00225e-16	8.36919e-15	CDS	Y
FBgn0039110	FBtr0335003|FBgn0039110|3R|-	5844.9	23751518	chr3R:23750937-23752572	292.36	0	1	97.44	35.09	0.74	137.37	119.49	0.53	79.4	37.35	0.68	0.87	0.605	0.265	9.00225e-16	8.36919e-15	CDS	Y
FBgn0038053	FBtr0082632|FBgn0038053|3R|+	2513.9	12455770	chr3R:12455410-12456355	260.37	40.07	0.87	150.6	9.85	0.94	234.96	187.37	0.56	126.56	56.91	0.69	0.905	0.625	0.28	2.72896e-15	2.46934e-14	CDS	N
FBgn0061197	FBtr0089671|FBgn0061197|2R|-	8029.9	12303112	chr2R:12302544-12303313	116.23	15.75	0.88	96.66	142.66	0.4	183.1	518.48	0.26	116.28	368.39	0.24	0.64	0.25	0.39	3.08108e-15	2.77924e-14	3UTR	Y
FBgn0031264	FBtr0332342|FBgn0031264|2L|-	5819.8	561865	chr2L:560568-563347	262.19	2.42	0.99	128.38	47.57	0.73	106.49	110.52	0.49	60.59	38.97	0.61	0.86	0.55	0.31	3.54045e-15	3.1639e-14	CDS	Y
FBgn0043364	FBtr0078083|FBgn0043364|2L|-	15668.5	477874	chr2L:476446-478204	331.86	44.29	0.88	188.22	169.5	0.53	352.68	410.24	0.46	182.79	234.19	0.44	0.705	0.45	0.255	5.62768e-15	4.99814e-14	CDS	N
FBgn0027836	FBtr0086773|FBgn0027836|2R|-	1681.1	18169525	chr2R:18168743-18170257	171.25	0	1	64.62	40.74	0.61	88.5	135.4	0.4	51.9	52.76	0.5	0.805	0.45	0.355	7.29993e-15	6.45349e-14	CDS	Y
FBgn0085819	FBtr0346904|FBgn0085819|X|-	4034.3	23262448	chrX:23261772-23262666	172.5	0	1	81.74	52.03	0.61	37.54	107.53	0.26	66.54	57.46	0.54	0.805	0.4	0.405	9.3969e-15	8.20663e-14	CDS	N
FBgn0039581	FBtr0085286|FBgn0039581|3R|+	4387.6	28343561	chr3R:28343135-28345169	202.68	0	1	127.18	22.23	0.85	176.33	112.11	0.61	94.07	57.63	0.62	0.925	0.615	0.31	1.11544e-14	9.68282e-14	CDS	N
FBgn0061197	FBtr0089670|FBgn0061197|2R|-	6581.9	12303135	chr2R:12302544-12303336	114.56	25.62	0.82	99.73	154.14	0.39	190.43	578.95	0.25	126.35	396.1	0.24	0.605	0.245	0.36	1.326e-14	1.14076e-13	3UTR	Y
FBgn0011826	FBtr0074294|FBgn0011826|X|-	20272.1	16559226	chrX:16556764-16560016	250.23	33.3	0.88	104.64	125.76	0.45	189.88	297.82	0.39	84.98	147.45	0.37	0.665	0.38	0.285	3.18292e-14	2.68222e-13	CDS	N
FBgn0260986	FBtr0070258|FBgn0260986|X|+	920.5	1477971	chrX:1477376-1478482	106.83	0	1	54.88	1.48	0.97	20.96	62.16	0.25	44.05	0	1	0.985	0.625	0.36	3.85985e-14	3.23845e-13	CDS	Y
FBgn0039611	FBtr0085329|FBgn0039611|3R|+	1206.9	28875935	chr3R:28875621-28877805	133.59	41.2	0.76	52.28	16.25	0.76	66.59	182.08	0.27	31.76	31.11	0.51	0.76	0.39	0.37	5.99814e-14	4.96742e-13	CDS	N
FBgn0260986	FBtr0339588|FBgn0260986|X|+	926.1	1477971	chrX:1477373-1478482	107.09	0	1	55.04	1.16	0.98	21.02	61.96	0.25	44.17	0	1	0.99	0.625	0.365	6.92322e-14	5.69265e-13	CDS	Y
FBgn0037749	FBtr0082160|FBgn0037749|3R|-	1423.1	9771039	chr3R:9770532-9771240	134.26	19.12	0.88	53.77	45.77	0.54	98.96	236.23	0.3	57.15	69.85	0.45	0.71	0.375	0.335	1.06427e-13	8.62795e-13	CDS	N
FBgn0035001	FBtr0290019|FBgn0035001|2R|-	538.3	24395074	chr2R:24393678-24395275	108.76	0	1	37.56	0	1	99.71	109.11	0.48	65.67	9.3	0.88	1	0.68	0.32	1.27368e-13	1.02678e-12	CDS	N
FBgn0011725	FBtr0084566|FBgn0011725|3R|-	2462.7	24198928	chr3R:24197591-24199213	248.71	0	1	117.53	31.47	0.79	261.2	121.31	0.68	117.3	82.99	0.59	0.895	0.635	0.26	2.74488e-13	2.14093e-12	CDS	Y
FBgn0011725	FBtr0084567|FBgn0011725|3R|-	2357	24198925	chr3R:24197788-24199213	250.9	0	1	108.67	40.08	0.73	251.04	130.73	0.66	107.9	92.07	0.54	0.865	0.6	0.265	6.50745e-13	4.95495e-12	CDS	Y
FBgn0260634	FBtr0089623|FBgn0260634|3R|-	5587.4	23810639	chr3R:23809828-23812585	174.81	3.05	0.98	43.16	73.17	0.37	111.55	207.3	0.35	60.72	93.1	0.39	0.675	0.37	0.305	8.48339e-13	6.40869e-12	CDS	N
FBgn0011708	FBtr0080831|FBgn0011708|2L|+	931	16308599	chr2L:16308398-16309274	194.01	11.52	0.94	88.2	0.73	0.99	154.3	77.93	0.66	83.2	46.2	0.64	0.965	0.65	0.315	1.03339e-12	7.72563e-12	CDS	N
FBgn0031987	FBtr0079642|FBgn0031987|2L|-	1077.9	8126480	chr2L:8125799-8126698	127.17	0	1	62.54	47.84	0.57	135.37	152.1	0.47	65.38	131.3	0.33	0.785	0.4	0.385	2.15518e-12	1.56651e-11	CDS	N
FBgn0259735	FBtr0335497|FBgn0259735|2L|+	6956.6	16658657	chr2L:16658024-16663218	270.29	104.62	0.72	138.08	64.62	0.68	196.52	271.24	0.42	109.31	128.47	0.46	0.7	0.44	0.26	2.56783e-12	1.86176e-11	CDS	Y
FBgn0010750	FBtr0078868|FBgn0010750|3R|+	398.4	4777219	chr3R:4776864-4777490	73.46	0	1	31.78	30.69	0.51	34.82	112.92	0.24	21.46	60.28	0.26	0.755	0.25	0.505	2.72026e-12	1.96732e-11	CDS	N
FBgn0061359	FBtr0333102|FBgn0061359|2R|-	1735.2	12635178	chr2R:12634172-12635682	249.86	0	1	94.77	37.01	0.72	156.87	101.83	0.61	86.12	57.65	0.6	0.86	0.605	0.255	3.13749e-12	2.25774e-11	CDS	N
FBgn0261934	FBtr0303751|FBgn0261934|3L|-	1573.6	6739407	chr3L:6738528-6739921	147.45	0	1	54.41	15.16	0.78	68.93	56.34	0.55	32.83	38.41	0.46	0.89	0.505	0.385	3.77457e-12	2.70605e-11	3UTR	N
FBgn0034662	FBtr0302446|FBgn0034662|2R|-	5503.3	21821606	chr2R:21820662-21822406	138.81	0	1	46.16	7.6	0.86	217.19	146.41	0.6	119.18	51.25	0.7	0.93	0.65	0.28	3.87992e-12	2.77812e-11	CDS	N
FBgn0260938	FBtr0340414|FBgn0260938|X|-	19428.3	15877997	chrX:15876683-15878471	193.67	33.56	0.85	93.85	148.68	0.39	152.16	311.49	0.33	86.56	185.88	0.32	0.62	0.325	0.295	5.79343e-12	4.08731e-11	CDS	N
FBgn0010422	FBtr0080722|FBgn0010422|2L|-	2767.8	15060165	chr2L:15059291-15060366	243.63	71.1	0.77	124.74	105.18	0.54	198.37	288.62	0.41	89.22	135.57	0.4	0.655	0.405	0.25	9.67347e-12	6.70973e-11	CDS	N
FBgn0003638	FBtr0070177|FBgn0003638|X|+	1049.1	1045356	chrX:1045155-1046040	192.17	0	1	83.15	107.46	0.44	113.77	145.27	0.44	59.54	130.16	0.31	0.72	0.375	0.345	1.0373e-11	7.17768e-11	3UTR	N
FBgn0034650	FBtr0071666|FBgn0034650|2R|+	395	21670808	chr2R:21670496-21671593	116.75	0	1	48.55	5.73	0.89	69.86	53.37	0.57	42.23	32.11	0.57	0.945	0.57	0.375	1.10375e-11	7.61006e-11	CDS	N
FBgn0038948	FBtr0084239|FBgn0038948|3R|-	3052.8	22361970	chr3R:22360782-22362371	175.38	32.19	0.84	55.92	61.97	0.47	120.8	226.28	0.35	62.78	78.79	0.44	0.655	0.395	0.26	3.02449e-11	2.01773e-10	CDS	N
FBgn0034243	FBtr0086906|FBgn0034243|2R|-	1704.5	17566489	chr2R:17565852-17566994	119.49	0	1	77.35	36.15	0.68	148.11	187.21	0.44	75.91	51.66	0.6	0.84	0.52	0.32	3.23992e-11	2.15646e-10	CDS	N
FBgn0032378	FBtr0080259|FBgn0032378|2L|-	1208	11811188	chr2L:11810497-11811499	195.71	53.46	0.79	82.8	46.35	0.64	104	200.82	0.34	84.53	64.62	0.57	0.715	0.455	0.26	3.48891e-11	2.31416e-10	CDS	N
FBgn0002733	FBtr0084982|FBgn0002733|3R|-	7195.6	26005630	chr3R:26005046-26006023	135.12	42.64	0.76	71.65	78.96	0.48	88.92	265.06	0.25	53.65	69.84	0.43	0.62	0.34	0.28	3.72322e-11	2.46674e-10	CDS	N
FBgn0037782	FBtr0082202|FBgn0037782|3R|-	46743.1	10055717	chr3R:10055356-10055918	47.49	0	1	17.96	10.14	0.64	493.99	1234.27	0.29	301.68	382.53	0.44	0.82	0.365	0.455	4.94174e-11	3.24791e-10	CDS	N
FBgn0037720	FBtr0082075|FBgn0037720|3R|+	1411.3	9624065	chr3R:9623118-9625073	179.33	0	1	57.09	14.34	0.8	99.88	56.61	0.64	43.76	35.43	0.55	0.9	0.595	0.305	8.52917e-11	5.53628e-10	CDS	N
FBgn0046685	FBtr0084669|FBgn0046685|3R|-	1725.7	24628015	chr3R:24627066-24628662	113.07	0	1	47.83	25.61	0.65	65.77	91.88	0.42	32.02	33.74	0.49	0.825	0.455	0.37	1.08589e-10	6.98557e-10	CDS	N
FBgn0051183	FBtr0346151|FBgn0051183|3R|-	454	15859558	chr3R:15857871-15859939	95.84	0	1	53.39	0	1	63.23	49.7	0.56	43.15	13.99	0.76	1	0.66	0.34	1.79594e-10	1.13258e-09	CDS	Y
FBgn0039227	FBtr0084740|FBgn0039227|3R|-	506.3	24800657	chr3R:24799967-24801001	124.47	0	1	63.81	0	1	65.85	47.06	0.58	40.87	4.25	0.91	1	0.745	0.255	2.14355e-10	1.34298e-09	CDS	N
FBgn0259735	FBtr0300003|FBgn0259735|2L|+	5326.2	16658657	chr2L:16658024-16662012	259.83	115.08	0.69	137.47	65.23	0.68	203.44	264.32	0.43	105.79	131.99	0.44	0.685	0.435	0.25	2.37727e-10	1.48296e-09	CDS	Y
FBgn0259735	FBtr0300005|FBgn0259735|2L|+	5333.9	16658657	chr2L:16658024-16661995	259.26	115.65	0.69	137.38	65.32	0.68	203.46	264.29	0.43	105.65	132.13	0.44	0.685	0.435	0.25	2.37727e-10	1.48296e-09	CDS	Y
FBgn0039698	FBtr0085483|FBgn0039698|3R|+	629.1	29803972	chr3R:29803745-29804290	144.25	0	1	98.12	36.93	0.73	191	160.12	0.54	115.33	72.91	0.61	0.865	0.575	0.29	2.39073e-10	1.48975e-09	CDS	N
FBgn0058045	FBtr0111163|FBgn0058045|3L|+	7556.1	24035633	chr3L:24035432-24035859	189.44	16.64	0.92	186.48	150.03	0.55	368.05	395.76	0.48	178.66	239.68	0.43	0.735	0.455	0.28	3.05249e-10	1.88986e-09	CDS	N
FBgn0031868	FBtr0079345|FBgn0031868|2L|+	938.4	6908377	chr2L:6908083-6911090	112.06	0	1	58.12	0	1	107.62	59.53	0.64	53.75	11.01	0.83	1	0.735	0.265	3.26952e-10	2.01988e-09	CDS	Y
FBgn0013771	FBtr0300128|FBgn0013771|2R|-	7944.3	14879976	chr2R:14879752-14880177	94.33	33.87	0.74	60.28	70.2	0.46	201.51	515.28	0.28	104.94	218.89	0.32	0.6	0.3	0.3	3.45639e-10	2.13304e-09	CDS	N
FBgn0259789	FBtr0074808|FBgn0259789|X|-	10292	19781910	chrX:19775987-19783548	200.67	0	1	90.3	100.11	0.47	121.43	127.48	0.49	66.73	115.87	0.37	0.735	0.43	0.305	3.58038e-10	2.20484e-09	CDS	Y
FBgn0051781	FBtr0308929|FBgn0051781|2L|+	244.2	16877729	chr2L:16877500-16878300	42.61	1.09	0.97	36.26	5.86	0.86	72.42	108.92	0.4	35.59	51.83	0.41	0.915	0.405	0.51	3.63284e-10	2.23476e-09	CDS	Y
FBgn0037811	FBtr0082233|FBgn0037811|3R|+	699.7	10340489	chr3R:10340111-10340872	119.89	9.36	0.93	85.26	18.67	0.82	112.58	85.6	0.57	62.55	66.5	0.48	0.875	0.525	0.35	4.78405e-10	2.91802e-09	CDS	N
FBgn0027836	FBtr0086774|FBgn0027836|2R|-	2046.1	18169525	chr2R:18168413-18170257	141.62	14.4	0.91	74.58	30.78	0.71	97.58	126.31	0.44	61.2	43.46	0.58	0.81	0.51	0.3	5.66458e-10	3.42969e-09	CDS	Y
FBgn0038046	FBtr0082594|FBgn0038046|3R|-	568	12428460	chr3R:12427877-12428784	244.18	36.52	0.87	91.74	46.36	0.66	106.43	116.38	0.48	67.53	56.66	0.54	0.765	0.51	0.255	5.91015e-10	3.5634e-09	CDS	N
FBgn0031868	FBtr0332324|FBgn0031868|2L|+	940	6908377	chr2L:6908083-6911057	112.16	0	1	58.38	0	1	108.2	58.94	0.65	54.11	10.65	0.84	1	0.745	0.255	7.05246e-10	4.21684e-09	CDS	Y
FBgn0051781	FBtr0308925|FBgn0051781|2L|+	249.3	16877729	chr2L:16877497-16878300	42.65	0.59	0.99	36.28	5.59	0.87	72.51	108.08	0.4	35.63	51.44	0.41	0.93	0.405	0.525	7.23802e-10	4.32331e-09	CDS	Y
FBgn0259789	FBtr0074807|FBgn0259789|X|-	7146.8	19782188	chrX:19775987-19782508	210.09	0	1	101.84	405.18	0.2	147.52	311.14	0.32	77.97	426.41	0.15	0.6	0.235	0.365	1.0062e-09	5.93626e-09	CDS	Y
FBgn0039126	FBtr0084522|FBgn0039126|3R|-	82.6	23926741	chr3R:23926436-23926942	75.67	0	1	46.25	4.49	0.91	51.25	46.43	0.52	24.04	23.13	0.51	0.955	0.515	0.44	1.04427e-09	6.15457e-09	CDS	N
FBgn0261353	FBtr0302271|FBgn0261353|3L|+	2844.6	11709931	chr3L:11709499-11710570	169.85	40.21	0.81	79.14	34.13	0.7	143.98	180.83	0.44	60.44	52.63	0.53	0.755	0.485	0.27	2.32469e-09	1.34129e-08	3UTR	N
FBgn0259789	FBtr0345014|FBgn0259789|X|-	10289.7	19781989	chrX:19775987-19783143	201.43	0	1	92.43	127.61	0.42	126.62	133.25	0.49	68.93	142.61	0.33	0.71	0.41	0.3	2.39098e-09	1.37553e-08	CDS	Y
FBgn0039379	FBtr0084907|FBgn0039379|3R|+	353.8	25853439	chr3R:25852817-25853989	114.19	0.25	1	80.26	0	1	132.24	33.88	0.8	67.89	32.34	0.68	1	0.74	0.26	2.50432e-09	1.43774e-08	CDS	N
FBgn0023511	FBtr0070353|FBgn0023511|X|-	978.9	1905878	chrX:1904322-1906235	116.41	11.64	0.91	57.81	0	1	90.45	56.93	0.61	44.11	32.57	0.58	0.955	0.595	0.36	3.15603e-09	1.80112e-08	CDS	N
FBgn0039872	FBtr0300915|FBgn0039872|3R|-	4539.5	31752133	chr3R:31751894-31752334	206.31	97.27	0.68	192.63	184.1	0.51	86.1	178.6	0.33	30.31	72.9	0.29	0.595	0.31	0.285	3.57814e-09	2.02996e-08	CDS	Y
FBgn0034643	FBtr0071660|FBgn0034643|2R|+	5718.6	21637103	chr2R:21635381-21638399	166.68	30.42	0.85	67.48	71.71	0.48	91.21	148.69	0.38	44.11	72.21	0.38	0.665	0.38	0.285	4.16427e-09	2.34862e-08	CDS	N
FBgn0034084	FBtr0087249|FBgn0034084|2R|-	143.3	16169875	chr2R:16169600-16170076	57.48	0	1	42.16	0	1	31.09	48.05	0.39	30.36	3.68	0.89	1	0.64	0.36	4.24295e-09	2.38832e-08	CDS	N
FBgn0028526	FBtr0080603|FBgn0028526|2L|-	2076.5	14108620	chr2L:14108057-14109140	135.92	3.96	0.97	66.49	8.95	0.88	116.43	81.38	0.59	78.06	27.72	0.74	0.925	0.665	0.26	4.25702e-09	2.3939e-08	CDS	N
FBgn0039872	FBtr0339190|FBgn0039872|3R|-	4396.1	31752130	chr3R:31751894-31752331	205.23	95.99	0.68	191.23	181.17	0.51	85.69	173	0.33	30.18	70.67	0.3	0.595	0.315	0.28	7.09532e-09	3.92008e-08	CDS	Y
FBgn0051183	FBtr0083187|FBgn0051183|3R|-	331.2	15859557	chr3R:15858101-15859939	88.5	0.8	0.99	47.02	4.79	0.91	62.79	50.07	0.56	37.84	19.29	0.66	0.95	0.61	0.34	7.35638e-09	4.05375e-08	CDS	Y
FBgn0038830	FBtr0083992|FBgn0038830|3R|-	24409.5	20823538	chr3R:20823356-20823739	104.57	13.57	0.89	58.82	100.9	0.37	192.64	407.48	0.32	102.63	230.07	0.31	0.63	0.315	0.315	1.52404e-08	8.14893e-08	CDS	N
FBgn0026441	FBtr0083082|FBgn0026441|3R|+	2933.5	15323555	chr3R:15321676-15324382	123.95	7.33	0.94	58.99	34.47	0.63	77.23	97.04	0.44	49.42	44.57	0.53	0.785	0.485	0.3	1.69288e-08	9.01827e-08	CDS	N
FBgn0039240	FBtr0334574|FBgn0039240|3R|-	504.7	24871930	chr3R:24871202-24872153	31.75	54.48	0.37	36.18	47.1	0.43	19.13	234.32	0.08	15.17	95.8	0.14	0.4	0.11	0.29	1.81774e-08	9.63885e-08	3UTR	N
FBgn0052831	FBtr0091683|FBgn0052831|2L|+	218.6	11278956	chr2L:11278755-11279847	74.91	0	1	27.87	8.95	0.76	45.08	56.89	0.44	26.93	21.46	0.56	0.88	0.5	0.38	4.70482e-08	2.38091e-07	CDS	Y
FBgn0026573	FBtr0088042|FBgn0026573|2R|+	321.8	11976463	chr2R:11975356-11977536	49.39	1.48	0.97	50.88	0	1	49.95	30.21	0.62	35.21	22.71	0.61	0.985	0.615	0.37	4.99266e-08	2.51773e-07	CDS	N
FBgn0260238	FBtr0300651|FBgn0260238|X|+	954.9	16652611	chrX:16652079-16653275	224.87	66.28	0.77	52.09	44.28	0.54	52.05	81.32	0.39	21.63	39.16	0.36	0.655	0.375	0.28	5.40461e-08	2.71124e-07	3UTR	N
FBgn0034158	FBtr0087027|FBgn0034158|2R|+	120.4	16791117	chr2R:16790739-16791453	71	0	1	27.8	1.12	0.96	38.92	35.53	0.52	26.95	9.09	0.75	0.98	0.635	0.345	5.46268e-08	2.73799e-07	CDS	N
FBgn0028360	FBtr0070950|FBgn0028360|X|+	956.7	6657928	chrX:6657607-6659709	99.85	37.21	0.73	59.13	62.93	0.48	95.46	192.29	0.33	46.46	114.26	0.29	0.605	0.31	0.295	6.17568e-08	3.08731e-07	CDS	N
FBgn0039633	FBtr0085365|FBgn0039633|3R|+	692.5	29105535	chr3R:29104504-29106821	127.1	0	1	33.43	33.44	0.5	58.23	65.26	0.47	28.08	38.27	0.42	0.75	0.445	0.305	6.5075e-08	3.24194e-07	CDS	N
FBgn0039508	FBtr0085163|FBgn0039508|3R|+	326.9	27286326	chr3R:27286086-27287366	81.19	0	1	31.46	74.46	0.3	48.06	136.44	0.26	27.32	86.36	0.24	0.65	0.25	0.4	7.66564e-08	3.78943e-07	CDS	N
FBgn0024846	FBtr0080534|FBgn0024846|2L|+	420.3	13781324	chr2L:13780867-13782231	91.89	18.87	0.83	29.49	35.57	0.45	48.47	105.9	0.31	19.39	46.23	0.3	0.64	0.305	0.335	7.69298e-08	3.79968e-07	CDS	N
FBgn0038039	FBtr0082584|FBgn0038039|3R|+	895.8	12411351	chr3R:12411035-12411768	92.81	51.02	0.65	64.51	75.28	0.46	72.98	183.41	0.28	36.15	117.47	0.24	0.555	0.26	0.295	9.15712e-08	4.48442e-07	CDS	N
FBgn0001320	FBtr0078283|FBgn0001320|3L|-	260.2	20693253	chr3L:20692330-20694047	48.64	0	1	34.13	0	1	28.83	28.58	0.5	22.31	14.52	0.61	1	0.555	0.445	9.51684e-08	4.65268e-07	CDS	N
FBgn0034060	FBtr0087203|FBgn0034060|2R|+	169.8	16006511	chr2R:16006310-16006893	84.06	0	1	25.57	8.69	0.75	39.43	39.39	0.5	18.18	22.39	0.45	0.875	0.475	0.4	1.09021e-07	5.28508e-07	CDS	N
FBgn0039558	FBtr0085269|FBgn0039558|3R|-	386.7	27921810	chr3R:27921283-27922131	82.78	26.37	0.76	42.24	11.56	0.79	52.55	114.16	0.32	39.92	28.29	0.59	0.775	0.455	0.32	1.13045e-07	5.47555e-07	CDS	N
FBgn0050077	FBtr0301734|FBgn0050077|2R|+	353.7	14601663	chr2R:14601462-14602004	60.56	28.24	0.68	32.38	24.02	0.57	54.45	141.46	0.28	20.36	68.81	0.23	0.625	0.255	0.37	1.29675e-07	6.23393e-07	CDS	N
FBgn0024689	FBtr0080999|FBgn0024689|2L|-	280.2	17478912	chr2L:17478442-17479113	89.76	0	1	17.44	20.07	0.46	52.22	75.74	0.41	25.63	29.07	0.47	0.73	0.44	0.29	1.44207e-07	6.88087e-07	CDS	N
FBgn0037906	FBtr0082396|FBgn0037906|3R|-	313.6	11453098	chr3R:11452849-11453299	97.34	12.99	0.88	44.53	0	1	140.36	112.32	0.56	102.91	40.35	0.72	0.94	0.64	0.3	1.46694e-07	6.99373e-07	CDS	N
FBgn0033155	FBtr0089021|FBgn0033155|2R|-	299.3	7274665	chr2R:7272533-7274889	84.05	0	1	41.62	9.64	0.81	71.64	57.29	0.56	35.43	21.65	0.62	0.905	0.59	0.315	1.6285e-07	7.73204e-07	CDS	Y
FBgn0261984	FBtr0113248|FBgn0261984|3R|-	571.2	19854985	chr3R:19854403-19855318	96.13	16.26	0.86	51.55	13.62	0.79	70.12	66.43	0.51	31.92	44.45	0.42	0.825	0.465	0.36	2.00875e-07	9.43636e-07	CDS	N
FBgn0037608	FBtr0081901|FBgn0037608|3R|+	748.6	8674539	chr3R:8674303-8675196	77.83	0	1	55.29	0	1	100.5	36.2	0.74	49.14	20.18	0.71	1	0.725	0.275	2.01081e-07	9.43835e-07	CDS	N
FBgn0022768	FBtr0070685|FBgn0022768|X|-	4920.7	4682610	chrX:4680404-4683422	146.02	0	1	76.04	50.88	0.6	135.25	114.02	0.54	63.59	51.42	0.55	0.8	0.545	0.255	4.01439e-07	1.83642e-06	CDS	N
FBgn0001217	FBtr0082707|FBgn0001217|3R|+	316.5	13046394	chr3R:13045585-13047388	50.68	4.63	0.92	24.79	7.26	0.77	39.67	58.63	0.4	23.02	29.56	0.44	0.845	0.42	0.425	5.76147e-07	2.60464e-06	CDS	N
FBgn0085197	FBtr0112359|FBgn0085197|2L|-	1643.7	16134854	chr2L:16134714-16135094	103.84	34.05	0.75	82.43	9.34	0.9	120.34	146.26	0.45	103.7	44.13	0.7	0.825	0.575	0.25	5.79802e-07	2.61706e-06	3UTR	N
FBgn0030091	FBtr0071299|FBgn0030091|X|+	1216.2	9147200	chrX:9146008-9147894	73.05	12.22	0.86	25.06	56.26	0.31	33.21	118.38	0.22	18.52	47.87	0.28	0.585	0.25	0.335	5.85158e-07	2.6371e-06	CDS	N
FBgn0005617	FBtr0343118|FBgn0005617|2L|-	500.9	18686913	chr2L:18684984-18687126	86.67	0	1	54.83	14.45	0.79	86.88	73.94	0.54	56.86	25.92	0.69	0.895	0.615	0.28	7.25956e-07	3.23871e-06	CDS	N
FBgn0033845	FBtr0087668|FBgn0033845|2R|+	493.1	13504843	chr2R:13504600-13506011	114.17	27.35	0.81	47.69	40.86	0.54	82.92	138.44	0.37	44.6	52.44	0.46	0.675	0.415	0.26	7.88091e-07	3.49696e-06	CDS	N
FBgn0003479	FBtr0085589|FBgn0003479|3R|-	322.3	30055563	chr3R:30054697-30055798	67.55	5.81	0.92	26.52	46.86	0.36	53.67	143.86	0.27	42.45	83.33	0.34	0.64	0.305	0.335	8.28045e-07	3.66297e-06	CDS	N
FBgn0033897	FBtr0087582|FBgn0033897|2R|-	149.7	14148800	chr2R:14148263-14149179	85.86	0	1	42	25.05	0.63	54.72	52.58	0.51	22.99	37.3	0.38	0.815	0.445	0.37	9.04853e-07	3.99049e-06	CDS	N
FBgn0039727	FBtr0300825|FBgn0039727|3R|+	244.3	29938186	chr3R:29937861-29938392	52.59	6.48	0.89	32.9	13.08	0.72	42.65	73.03	0.37	23.75	32.46	0.42	0.805	0.395	0.41	9.4489e-07	4.15752e-06	3UTR	N
FBgn0040260	FBtr0080911|FBgn0040260|2L|+	177.4	16801045	chr2L:16800600-16801584	34.23	0	1	23.56	0	1	47.28	41.63	0.53	18.13	18.52	0.49	1	0.51	0.49	1.20393e-06	5.23734e-06	CDS	N
FBgn0000482	FBtr0070269|FBgn0000482|X|+	85.6	1668089	chrX:1667888-1668406	84.58	0	1	27.48	1.64	0.94	42.98	14.1	0.75	12.41	15.61	0.44	0.97	0.595	0.375	1.26011e-06	5.46111e-06	CDS	N
FBgn0015229	FBtr0084157|FBgn0015229|3R|-	3904.4	21851468	chr3R:21850694-21851876	73.06	0.87	0.99	96.2	39.44	0.71	120.41	135.28	0.47	101.56	58.97	0.63	0.85	0.55	0.3	1.90032e-06	8.00106e-06	3UTR	N
FBgn0030061	FBtr0071250|FBgn0030061|X|+	149.3	8716521	chrX:8716314-8716713	101.97	0	1	71.6	21.02	0.77	121.97	73.26	0.62	68.47	39.1	0.64	0.885	0.63	0.255	1.93596e-06	8.13923e-06	CDS	N
FBgn0031717	FBtr0307063|FBgn0031717|2L|+	3844.7	5549218	chr2L:5549017-5549419	30.81	28.36	0.52	37.05	55.63	0.4	21.7	170.22	0.11	19.05	71.02	0.21	0.46	0.16	0.3	2.07296e-06	8.67093e-06	3UTR	N
FBgn0039226	FBtr0345210|FBgn0039226|3R|-	623.9	24798380	chr3R:24797955-24798581	78.95	42.83	0.65	48.15	28.73	0.63	80.25	149.79	0.35	45.09	85.41	0.35	0.64	0.35	0.29	2.60848e-06	1.07165e-05	CDS	Y
FBgn0039226	FBtr0331698|FBgn0039226|3R|-	623.9	24798380	chr3R:24797955-24798581	78.95	42.83	0.65	48.15	28.73	0.63	80.25	149.79	0.35	45.09	85.41	0.35	0.64	0.35	0.29	2.60848e-06	1.07165e-05	CDS	Y
FBgn0040371	FBtr0070069|FBgn0040371|X|+	117.7	308373	chrX:308090-308935	30.39	0	1	35.3	1.22	0.97	71.75	60.08	0.54	46.15	14.78	0.76	0.985	0.65	0.335	2.70308e-06	1.10894e-05	CDS	N
FBgn0034612	FBtr0071619|FBgn0034612|2R|-	257.7	21285810	chr2R:21285679-21286011	128.14	13.38	0.91	71.12	1.76	0.98	104.02	40.48	0.72	57.7	32.41	0.64	0.945	0.68	0.265	2.77103e-06	1.1352e-05	CDS	N
FBgn0039711	FBtr0303035|FBgn0039711|3R|-	338.5	29858338	chr3R:29857652-29858650	51.95	2.55	0.95	19.48	41.97	0.32	53.39	141.3	0.27	20.55	73.61	0.22	0.635	0.245	0.39	2.89906e-06	1.18596e-05	CDS	Y
FBgn0039711	FBtr0089927|FBgn0039711|3R|-	481.9	29858294	chr3R:29857652-29858718	51.87	0.13	1	17.42	38.48	0.31	46.85	126.09	0.27	19.26	63.59	0.23	0.655	0.25	0.405	3.04923e-06	1.24123e-05	CDS	Y
FBgn0032863	FBtr0332969|FBgn0032863|2L|+	97.2	20461363	chr2L:20461111-20461585	68.75	0	1	55.96	0	1	49.02	25.31	0.66	29.1	5.4	0.84	1	0.75	0.25	3.14384e-06	1.27613e-05	CDS	Y
FBgn0032863	FBtr0081362|FBgn0032863|2L|+	97.2	20461363	chr2L:20461111-20461585	68.75	0	1	55.96	0	1	49.02	25.31	0.66	29.1	5.4	0.84	1	0.75	0.25	3.14384e-06	1.27613e-05	CDS	Y
FBgn0037379	FBtr0078631|FBgn0037379|3R|+	400.1	5797571	chr3R:5796429-5798749	81.98	0	1	44.73	7.09	0.86	62.88	45.15	0.58	35.57	12.03	0.75	0.93	0.665	0.265	3.16212e-06	1.28265e-05	CDS	N
FBgn0032701	FBtr0343109|FBgn0032701|2L|+	273.2	18699997	chr2L:18699039-18700606	66.54	0	1	29.65	1.94	0.94	39.06	16.52	0.7	21.84	13.81	0.61	0.97	0.655	0.315	4.41483e-06	1.75135e-05	CDS	N
FBgn0039338	FBtr0084837|FBgn0039338|3R|-	1498	25478490	chr3R:25477868-25479349	120.97	32.95	0.79	65.92	42.58	0.61	87.02	103.04	0.46	36.33	53.52	0.4	0.7	0.43	0.27	4.85912e-06	1.9223e-05	CDS	N
FBgn0052831	FBtr0091680|FBgn0052831|2L|+	239.8	11278956	chr2L:11278755-11279982	69.13	4.57	0.94	27.19	9.63	0.74	45.35	56.62	0.44	27.8	20.59	0.57	0.84	0.505	0.335	4.96912e-06	1.9591e-05	CDS	Y
FBgn0034572	FBtr0071526|FBgn0034572|2R|+	84.8	21015389	chr2R:21015188-21015594	65.89	0	1	41.03	4.57	0.9	65.75	33.82	0.66	20.54	17.45	0.54	0.95	0.6	0.35	5.18254e-06	2.0335e-05	CDS	N
FBgn0038321	FBtr0334590|FBgn0038321|3R|-	313.7	15338800	chr3R:15338453-15339167	96	10.59	0.9	38.74	33.62	0.54	114.19	143.09	0.44	66.72	65.58	0.5	0.72	0.47	0.25	5.51038e-06	2.15481e-05	CDS	N
FBgn0261238	FBtr0330367|FBgn0261238|3R|-	81	7095283	chr3R:7094727-7095515	70.67	4.93	0.93	38.15	6.02	0.86	35.29	43.19	0.45	22.23	5.14	0.81	0.895	0.63	0.265	7.89444e-06	3.02953e-05	CDS	N
FBgn0026417	FBtr0078876|FBgn0026417|3R|-	227.6	4808839	chr3R:4808336-4809274	56.23	2.29	0.96	17.9	30.23	0.37	25.05	81.6	0.23	15.36	19.35	0.44	0.665	0.335	0.33	8.88478e-06	3.39601e-05	CDS	N
FBgn0024909	FBtr0114520|FBgn0024909|3R|+	350.3	7908409	chr3R:7907884-7909190	42.08	0	1	16.54	8.86	0.65	38.56	53.02	0.42	17.42	25.42	0.41	0.825	0.415	0.41	9.97595e-06	3.78547e-05	CDS	Y
FBgn0034697	FBtr0071790|FBgn0034697|2R|-	1367.9	22125274	chr2R:22124567-22125581	97.59	0	1	48.51	45.01	0.52	141.29	138.33	0.51	71.72	77.05	0.48	0.76	0.495	0.265	1.00005e-05	3.7898e-05	CDS	N
FBgn0039600	FBtr0113301|FBgn0039600|3R|+	6242.4	28816427	chr3R:28815482-28817342	128.33	26.6	0.83	65.12	118	0.36	116.92	173.59	0.4	48.58	136.28	0.26	0.595	0.33	0.265	1.1301e-05	4.24083e-05	3UTR	N
FBgn0033155	FBtr0345370|FBgn0033155|2R|-	520.9	7274688	chr2R:7272275-7274889	79.43	0	1	42.96	10.02	0.81	80.74	51.27	0.61	38.14	19.65	0.66	0.905	0.635	0.27	1.32402e-05	4.89838e-05	CDS	Y
FBgn0003598	FBtr0301657|FBgn0003598|3R|+	287.5	13268034	chr3R:13267833-13269137	72.82	0	1	43.13	13.16	0.77	65.46	42.53	0.61	32.34	25.82	0.56	0.885	0.585	0.3	1.35505e-05	5.00354e-05	CDS	Y
FBgn0003598	FBtr0082736|FBgn0003598|3R|+	287.5	13268034	chr3R:13267833-13269137	72.82	0	1	43.13	13.16	0.77	65.46	42.53	0.61	32.34	25.82	0.56	0.885	0.585	0.3	1.35505e-05	5.00354e-05	CDS	Y
FBgn0051365	FBtr0084406|FBgn0051365|3R|-	158.8	23124664	chr3R:23124217-23125001	78.27	0	1	19.7	34.01	0.37	33.08	47.01	0.41	18.79	42.32	0.31	0.685	0.36	0.325	1.37229e-05	5.0607e-05	CDS	N
FBgn0032886	FBtr0081415|FBgn0032886|2L|+	154.4	20813713	chr2L:20813433-20814030	79.19	15.5	0.84	48.29	14.07	0.77	45.87	67.11	0.41	37.82	19.98	0.65	0.805	0.53	0.275	1.452e-05	5.33417e-05	3UTR	N
FBgn0030764	FBtr0074287|FBgn0030764|X|-	243.8	16631536	chrX:16630673-16631737	27.56	0.86	0.97	23.23	29.37	0.44	33.51	117.61	0.22	22.95	61.62	0.27	0.705	0.245	0.46	1.58931e-05	5.78332e-05	CDS	N
FBgn0030054	FBtr0071228|FBgn0030054|X|-	262.3	8603390	chrX:8602137-8603654	65.71	0.56	0.99	41.09	43.28	0.49	59.49	87.4	0.4	28.31	46.01	0.38	0.74	0.39	0.35	2.18889e-05	7.84136e-05	CDS	N
FBgn0038722	FBtr0083781|FBgn0038722|3R|+	332.9	19646351	chr3R:19646150-19646906	75.85	14.21	0.84	35.1	35.05	0.5	60.39	103.12	0.37	29.91	42.05	0.42	0.67	0.395	0.275	2.19363e-05	7.84861e-05	CDS	N
FBgn0039339	FBtr0343172|FBgn0039339|3R|+	143.9	25485063	chr3R:25484861-25485481	40.43	0	1	19.96	37.28	0.35	25.3	113.6	0.18	25.89	31.82	0.45	0.675	0.315	0.36	2.57081e-05	9.05755e-05	CDS	Y
FBgn0032858	FBtr0081367|FBgn0032858|2L|-	98.3	20415905	chr2L:20415173-20416106	33.69	2.57	0.93	31.43	0	1	35.71	35.81	0.5	21.02	9.44	0.69	0.965	0.595	0.37	2.96296e-05	0.000103381	CDS	N
FBgn0085465	FBtr0112737|FBgn0085465|3R|+	75.3	28283139	chr3R:28282932-28283548	44.67	7.55	0.86	19.71	27.66	0.42	0.53	16.05	0.03	1.02	9.81	0.09	0.64	0.06	0.58	2.979e-05	0.000103815	CDS	N
FBgn0033449	FBtr0088477|FBgn0033449|2R|+	122.3	9837740	chr2R:9837490-9838434	37.88	3.32	0.92	20.27	19	0.52	35.91	74.39	0.33	16.12	36.78	0.3	0.72	0.315	0.405	3.66498e-05	0.000126044	CDS	N
FBgn0037566	FBtr0081832|FBgn0037566|3R|+	87.4	8302394	chr3R:8302124-8302770	59.83	1.96	0.97	29.67	10.92	0.73	40.57	52.1	0.44	27.5	11.28	0.71	0.85	0.575	0.275	4.53406e-05	0.00015346	CDS	N
FBgn0034601	FBtr0071627|FBgn0034601|2R|-	45.6	21177932	chr2R:21177754-21178133	44.97	0.82	0.98	14.2	6.01	0.7	17.84	29.04	0.38	8.17	8.89	0.48	0.84	0.43	0.41	4.57802e-05	0.000154676	CDS	N
FBgn0040763	FBtr0088175|FBgn0040763|2R|-	879.4	11293979	chr2R:11293776-11294188	43.74	16.39	0.73	40.79	19.78	0.67	75.79	171.08	0.31	64.25	46.43	0.58	0.7	0.445	0.255	4.62503e-05	0.000156081	CDS	N
FBgn0000520	FBtr0070487|FBgn0000520|X|+	123.5	2729206	chrX:2728997-2730042	55.15	0	1	14.68	27.15	0.35	17.45	40.01	0.3	14.81	34.78	0.3	0.675	0.3	0.375	4.87949e-05	0.000164188	CDS	N
FBgn0034623	FBtr0071612|FBgn0034623|2R|-	695.7	21346989	chr2R:21346875-21347190	84.69	47.8	0.64	55.19	34.07	0.62	28.82	81.74	0.26	21.95	23.93	0.48	0.63	0.37	0.26	5.12306e-05	0.000171682	CDS	N
FBgn0034009	FBtr0087391|FBgn0034009|2R|-	1385.3	15319482	chr2R:15318239-15320508	72.83	1.51	0.98	39.82	37.57	0.51	68.19	103.46	0.4	39.88	28.97	0.58	0.745	0.49	0.255	5.5337e-05	0.000184478	CDS	N
FBgn0035481	FBtr0073166|FBgn0035481|3L|-	184.3	3959383	chr3L:3958391-3959896	42.74	3.74	0.92	17.79	17.81	0.5	29.17	53.33	0.35	17.28	36.34	0.32	0.71	0.335	0.375	5.66278e-05	0.000188672	CDS	N
FBgn0038536	FBtr0083479|FBgn0038536|3R|+	65.2	17683395	chr3R:17683175-17683740	45.82	1.32	0.97	42.65	0.84	0.98	50.48	29.68	0.63	24.98	8.21	0.75	0.975	0.69	0.285	6.42204e-05	0.000212617	CDS	N
FBgn0260771	FBtr0301275|FBgn0260771|X|+	381.6	9245074	chrX:9244207-9245915	60.83	0	1	33.05	11.65	0.74	36.72	34.14	0.52	23.42	16.41	0.59	0.87	0.555	0.315	6.90792e-05	0.000227267	CDS	N
FBgn0033544	FBtr0088219|FBgn0033544|2R|+	14272	10737797	chr2R:10737357-10738370	149.05	0	1	94.09	232.16	0.29	229.5	351.99	0.39	161.76	355.18	0.31	0.645	0.35	0.295	7.03342e-05	0.000231264	3UTR	N
FBgn0047114	FBtr0084492|FBgn0047114|3R|+	125.4	23929716	chr3R:23929515-23929873	36.37	2.79	0.93	38.19	11.18	0.77	60.45	69.33	0.47	43.85	29.38	0.6	0.85	0.535	0.315	7.07954e-05	0.000232648	CDS	N
FBgn0032450	FBtr0080407|FBgn0032450|2L|-	75.9	12702665	chr2L:12701429-12703391	25.97	0	1	12.16	4.07	0.75	17.42	29.91	0.37	10.16	15.01	0.4	0.875	0.385	0.49	8.50616e-05	0.000276846	CDS	N
FBgn0005624	FBtr0345375|FBgn0005624|2R|-	335.2	12968283	chr2R:12965997-12970181	69.59	0	1	40.26	2.67	0.94	46.69	18.88	0.71	24.06	10.99	0.69	0.97	0.7	0.27	0.000106088	0.000340475	CDS	N
FBgn0039854	FBtr0085796|FBgn0039854|3R|+	119.4	31589896	chr3R:31589346-31590392	54.95	0.08	1	24.64	14.57	0.63	32.86	33.62	0.49	16.36	22.95	0.42	0.815	0.455	0.36	0.000110195	0.000352479	CDS	N
FBgn0037773	FBtr0300257|FBgn0037773|3R|-	107.3	10000680	chr3R:10000506-10000881	32.51	0	1	17.77	5.95	0.75	13.83	26.05	0.35	11.27	6.65	0.63	0.875	0.49	0.385	0.000114105	0.00036337	CDS	N
FBgn0032292	FBtr0080122|FBgn0032292|2L|-	602	10731653	chr2L:10731400-10732125	136.63	37.39	0.79	68.8	3.61	0.95	77.71	56.62	0.58	42.29	25.32	0.63	0.87	0.605	0.265	0.000124313	0.000392624	CDS	N
FBgn0034058	FBtr0087267|FBgn0034058|2R|-	37.8	15991840	chr2R:15991367-15992047	37.69	0	1	27.45	0	1	29.3	25.79	0.53	24.45	3.83	0.86	1	0.695	0.305	0.000125737	0.000396556	CDS	N
FBgn0033475	FBtr0088395|FBgn0033475|2R|+	27.8	10034355	chr2R:10034073-10034595	45.33	1.93	0.96	25.92	4.06	0.86	25.12	29.83	0.46	20.6	5.39	0.79	0.91	0.625	0.285	0.000127723	0.000402073	CDS	N
FBgn0039339	FBtr0084877|FBgn0039339|3R|+	144	25485062	chr3R:25484861-25485618	38.56	0	1	22.39	34.93	0.39	30.87	108.34	0.22	27.44	30.3	0.48	0.695	0.35	0.345	0.000128692	0.000404904	CDS	Y
FBgn0260655	FBtr0074966|FBgn0260655|3L|-	217.8	19614192	chr3L:19613680-19614393	56.83	0	1	39.59	7.81	0.84	58.17	20.83	0.74	36.1	30.55	0.54	0.92	0.64	0.28	0.000143011	0.00044714	CDS	Y
FBgn0034029	FBtr0087336|FBgn0034029|2R|+	188.2	15544152	chr2R:15543756-15544316	75.5	21.92	0.77	26.04	22.89	0.53	29.65	53.4	0.36	19.91	30.89	0.39	0.65	0.375	0.275	0.000152044	0.000472952	CDS	N
FBgn0038803	FBtr0083904|FBgn0038803|3R|+	247.2	20571485	chr3R:20571090-20573000	51.82	8.1	0.86	25.44	28.18	0.47	39	84.73	0.32	24.43	33.18	0.42	0.665	0.37	0.295	0.000152681	0.000474421	CDS	N
FBgn0033074	FBtr0085994|FBgn0033074|2R|+	425.1	6225935	chr2R:6225634-6226884	58.91	0	1	20.03	34.61	0.37	64.49	106.93	0.38	29.3	39.35	0.43	0.685	0.405	0.28	0.000171638	0.000527077	CDS	N
FBgn0003721	FBtr0089959|FBgn0003721|3R|+	79.5	15305659	chr3R:15305178-15305981	67.17	3.17	0.95	28.34	15.9	0.64	13.06	22.34	0.37	19.96	15.91	0.56	0.795	0.465	0.33	0.00017965	0.000550215	CDS	N
FBgn0086698	FBtr0077911|FBgn0086698|2L|-	51	1711666	chr2L:1711302-1711867	22.58	13.85	0.62	17.27	2.06	0.89	8.09	22.81	0.26	1.16	13.68	0.08	0.755	0.17	0.585	0.000183693	0.0005617	3UTR	N
FBgn0028700	FBtr0080225|FBgn0028700|2L|-	1190.3	11129424	chr2L:11128932-11130001	104.82	0	1	40	61.58	0.39	74.01	85.74	0.46	32.27	42.11	0.43	0.695	0.445	0.25	0.000219928	0.000664744	CDS	N
FBgn0026315	FBtr0082374|FBgn0026315|3R|-	2296.3	11172082	chr3R:11170817-11172283	52.86	20.09	0.72	26.66	28.6	0.48	90.67	155.34	0.37	54.01	110.7	0.33	0.6	0.35	0.25	0.00022848	0.000688425	CDS	N
FBgn0028412	FBtr0305324|FBgn0028412|2L|-	177.3	11585999	chr2L:11585433-11586270	32	0	1	22.01	18.3	0.55	62.98	101.81	0.38	39.33	46.78	0.46	0.775	0.42	0.355	0.000313855	0.000926772	CDS	N
FBgn0037554	FBtr0339606|FBgn0037554|3R|+	200.7	8235643	chr3R:8235287-8236632	55.76	12.99	0.81	22.53	13.94	0.62	40.21	59.47	0.4	22.04	24.24	0.48	0.715	0.44	0.275	0.000475483	0.00136285	CDS	Y
FBgn0037554	FBtr0081797|FBgn0037554|3R|+	200.7	8235643	chr3R:8235287-8236632	55.76	12.99	0.81	22.53	13.94	0.62	40.21	59.47	0.4	22.04	24.24	0.48	0.715	0.44	0.275	0.000475483	0.00136285	CDS	Y
FBgn0033649	FBtr0113070|FBgn0033649|2R|+	472.5	11724903	chr2R:11724297-11726345	37.92	0.91	0.98	18.38	27.43	0.4	23.84	56.67	0.3	14.55	29.24	0.33	0.69	0.315	0.375	0.000565531	0.00160183	CDS	N
FBgn0039867	FBtr0085865|FBgn0039867|3R|-	58.8	31735689	chr3R:31735503-31735890	63.82	6.73	0.9	24.49	6.89	0.78	30.66	27.66	0.53	21.47	12.62	0.63	0.84	0.58	0.26	0.000594668	0.00167448	CDS	N
FBgn0029849	FBtr0070874|FBgn0029849|X|+	282.6	6221581	chrX:6221380-6222719	64.11	0	1	37.02	12.5	0.75	66.01	27.21	0.71	36.25	33.94	0.52	0.875	0.615	0.26	0.000665351	0.00186169	CDS	N
FBgn0004652	FBtr0083648|FBgn0004652|3R|-	75.7	18426883	chr3R:18425959-18427166	36.8	0	1	15.03	3.91	0.79	28.29	22.96	0.55	11.07	6.2	0.64	0.895	0.595	0.3	0.000705445	0.00197101	CDS	N
FBgn0038325	FBtr0083115|FBgn0038325|3R|-	64.9	15354371	chr3R:15353926-15354572	39.99	1.79	0.96	19.04	6.8	0.74	21.3	18.85	0.53	16.3	19.34	0.46	0.85	0.495	0.355	0.000741193	0.00206089	CDS	N
FBgn0037638	FBtr0081921|FBgn0037638|3R|+	113	8826953	chr3R:8826643-8827279	45.85	12.62	0.78	25.64	15.09	0.63	27.89	45.1	0.38	21.36	25.22	0.46	0.705	0.42	0.285	0.000967942	0.00264543	CDS	N
FBgn0024909	FBtr0081756|FBgn0024909|3R|+	295.2	7908409	chr3R:7907884-7909598	33.2	5.6	0.86	16.43	8.97	0.65	37.51	54.06	0.41	18.23	24.6	0.43	0.755	0.42	0.335	0.000990555	0.00270083	CDS	Y
FBgn0260655	FBtr0333896|FBgn0260655|3L|-	186.1	19614192	chr3L:19613427-19614393	49.53	0.49	0.99	37.95	9.45	0.8	58.56	20.43	0.74	36.47	30.18	0.55	0.895	0.645	0.25	0.000996864	0.00271675	CDS	Y
FBgn0034264	FBtr0086860|FBgn0034264|2R|+	346.2	17724170	chr2R:17723956-17725030	64.97	0.32	1	37.43	38.89	0.49	80.03	77.04	0.51	34.25	45.09	0.43	0.745	0.47	0.275	0.00128904	0.00345102	CDS	N
FBgn0086372	FBtr0305153|FBgn0086372|3R|+	182.2	7194455	chr3R:7194198-7195358	25.99	12.51	0.68	12.17	10.15	0.55	19.99	69.1	0.22	17.55	24.65	0.42	0.615	0.32	0.295	0.00154994	0.00409433	CDS	N
FBgn0033627	FBtr0088128|FBgn0033627|2R|+	122.1	11368958	chr2R:11368757-11370287	53.84	6.5	0.89	22.53	15.94	0.59	43.37	48.93	0.47	20.15	20.39	0.5	0.74	0.485	0.255	0.00181795	0.00475007	CDS	N
FBgn0052436	FBtr0078343|FBgn0052436|3L|+	3134.7	21353466	chr3L:21353109-21355049	43.47	7.77	0.85	35.16	31.93	0.52	122.1	148.1	0.45	71.29	97.02	0.42	0.685	0.435	0.25	0.00188105	0.00490605	CDS	N
FBgn0260004	FBtr0084027|FBgn0260004|3R|-	101.9	21165778	chr3R:21165498-21166011	22.33	17.09	0.57	16.57	16.1	0.51	24.55	68.01	0.27	8.69	38.14	0.19	0.54	0.23	0.31	0.00213904	0.00552889	CDS	N
FBgn0050338	FBtr0088533|FBgn0050338|2R|+	73.9	9598882	chr2R:9598582-9599505	32.24	0	1	23.38	0	1	31.29	15.03	0.68	14.59	3.7	0.8	1	0.74	0.26	0.00233329	0.0059987	CDS	N
FBgn0001986	FBtr0080760|FBgn0001986|2L|+	199	15754727	chr2L:15753506-15755900	46.99	10.49	0.82	26.22	10.82	0.71	34.3	26.17	0.57	10.28	24.12	0.3	0.765	0.435	0.33	0.00256927	0.00657023	CDS	N
FBgn0031902	FBtr0334800|FBgn0031902|2L|+	393.4	7352020	chr2L:7351819-7352524	40.25	15.03	0.73	25.52	27.61	0.48	39.31	84.66	0.32	19.73	32.5	0.38	0.605	0.35	0.255	0.00267124	0.00680231	CDS	N
FBgn0031649	FBtr0077394|FBgn0031649|2L|-	73.5	4933758	chr2L:4933047-4933959	30.57	3.99	0.88	19.67	10.75	0.65	28.77	43.91	0.4	13.77	11.69	0.54	0.765	0.47	0.295	0.00279146	0.00708184	CDS	N
FBgn0029994	FBtr0071116|FBgn0029994|X|-	1187.4	8078566	chrX:8078350-8078898	45.28	114.13	0.28	70.08	13.62	0.84	65	145.36	0.31	33.67	82.65	0.29	0.56	0.3	0.26	0.00297533	0.00751525	3UTR	N
FBgn0013343	FBtr0303161|FBgn0013343|3R|-	76.5	24101841	chr3R:24101600-24102046	22.11	7.12	0.76	30.55	0	1	46.2	40.34	0.53	25.71	9.82	0.72	0.88	0.625	0.255	0.00315372	0.00790693	3UTR	N
FBgn0032517	FBtr0080499|FBgn0032517|2L|+	120.1	13393212	chr2L:13392765-13393687	29.35	14.23	0.67	13.02	13.03	0.5	20.71	48.76	0.3	8.34	23.3	0.26	0.585	0.28	0.305	0.0032008	0.008018	CDS	N
FBgn0039010	FBtr0084330|FBgn0039010|3R|-	109.5	22709587	chr3R:22707786-22709902	20.39	6.17	0.77	9.8	20.79	0.32	25.37	91.81	0.22	13.22	44.99	0.23	0.545	0.225	0.32	0.00352293	0.00876398	CDS	N
FBgn0003079	FBtr0070401|FBgn0003079|X|+	154.7	2343512	chrX:2342852-2343870	40.35	23.98	0.63	27.31	4.89	0.85	25.49	44.03	0.37	13.37	15.34	0.47	0.74	0.42	0.32	0.00381894	0.00944737	3UTR	N

## Sheet: 4. 95Cb del vs WT
gene_id	Gene	fit_value	Predicted_Proximal_APA	Loci	A_1_long_exp	A_1_short_exp	A_1_PDUI	A_2_long_exp	A_2_short_exp	A_2_PDUI	B_1_long_exp	B_1_short_exp	B_1_PDUI	B_2_long_exp	B_2_short_exp	B_2_PDUI	Group_A_Mean_PDUI	Group_B_Mean_PDUI	PDUI_Group_diff	P_val	adjusted.P_val	classification	multi_ployA
FBgn0000064	FBtr0339614|FBgn0000064|3R|-	709347	26255219	chr3R:26254603-26255431	2876.11	3184.43	0.47	1344.08	2930.27	0.31	3719.09	890.72	0.81	3479.6	204.62	0.94	0.39	0.875	-0.485	0	0	3UTR	N
FBgn0039241	FBtr0084710|FBgn0039241|3R|+	105833	24881196	chr3R:24880994-24881466	1937	935.3	0.67	1007.06	1689.95	0.37	2244.42	0	1	1298.42	0	1	0.52	1	-0.48	0	0	3UTR	N
FBgn0085195	FBtr0112357|FBgn0085195|2L|+	7.71827e+07	14743626	chr2L:14743382-14743807	20547.1	9065.68	0.69	11200.5	11018.4	0.5	17915.4	0	1	7940.81	0	1	0.595	1	-0.405	0	0	3UTR	Y
FBgn0038294	FBtr0083032|FBgn0038294|3R|-	495833	15176092	chr3R:15175955-15176293	2392.17	786.16	0.75	1215.9	1246.88	0.49	3227.81	0	1	1813.94	0	1	0.62	1	-0.38	0	0	3UTR	N
FBgn0085195	FBtr0301737|FBgn0085195|2L|+	9.58762e+07	14743627	chr2L:14743382-14743725	21747	7841.71	0.73	12789.8	9394.9	0.58	18743.2	0	1	8253.13	0	1	0.655	1	-0.345	0	0	3UTR	Y
FBgn0085195	FBtr0345461|FBgn0085195|2L|+	7.15526e+07	14743689	chr2L:14743382-14743879	12159.1	15932.8	0.43	5869.45	14369	0.29	11077.9	5189.65	0.68	5003.34	2213.69	0.69	0.36	0.685	-0.325	0	0	3UTR	Y
FBgn0037874	FBtr0082344|FBgn0037874|3R|+	3.73717e+06	11210650	chr3R:11210247-11211282	5067.78	890.04	0.85	3403.23	2442.38	0.58	5148.67	331.7	0.94	3219.3	0	1	0.715	0.97	-0.255	4.73891e-261	1.34337e-258	CDS	N
FBgn0004838	FBtr0079346|FBgn0004838|2L|+	662575	6925733	chr2L:6924685-6926806	2478.85	1048.04	0.7	1072.63	1163.78	0.48	1843.1	0	1	1056.25	0	1	0.59	1	-0.41	9.19518e-236	2.18956e-233	3UTR	N
FBgn0052672	FBtr0071498|FBgn0052672|X|-	42717.9	10765327	chrX:10764878-10765535	2254.67	527.23	0.81	1141.25	1123.02	0.5	2167.41	21.06	0.99	1428.73	0	1	0.655	0.995	-0.34	3.1471e-204	6.69096e-202	3UTR	N
FBgn0011336	FBtr0084786|FBgn0011336|3R|-	30576.8	25066859	chr3R:25066718-25067078	416.06	539.74	0.44	222.39	196.6	0.53	893.59	51.71	0.95	660.3	0	1	0.485	0.975	-0.49	3.29484e-120	3.63226e-118	3UTR	N
FBgn0001234	FBtr0334316|FBgn0001234|3R|+	532059	21299439	chr3R:21297810-21310706	612.17	2079.93	0.23	175.3	847.06	0.17	658.88	383.03	0.63	435.6	164.19	0.73	0.2	0.68	-0.48	1.4739e-112	1.48714e-110	CDS	Y
FBgn0003261	FBtr0078649|FBgn0003261|3R|-	81278.9	6000969	chr3R:6000431-6001360	1136.49	272.88	0.81	655.21	329.69	0.67	1011.12	0	1	820.96	0	1	0.74	1	-0.26	3.6707e-83	3.0777e-81	3UTR	Y
FBgn0003261	FBtr0309320|FBgn0003261|3R|-	82661.1	6000969	chr3R:6000426-6001360	1142.33	267.04	0.81	659.26	325.64	0.67	1017.6	0	1	827.22	0	1	0.74	1	-0.26	5.44421e-82	4.43964e-80	3UTR	Y
FBgn0042135	FBtr0088937|FBgn0042135|2R|-	258964	7718567	chr2R:7718279-7719306	1022.02	304.65	0.77	360.93	214.21	0.63	886.63	0	1	654.49	0	1	0.7	1	-0.3	2.52384e-75	1.95123e-73	3UTR	N
FBgn0001234	FBtr0084058|FBgn0001234|3R|+	738980	21298472	chr3R:21296621-21310706	767.07	2917.9	0.21	232.58	1361.3	0.15	674.96	852.75	0.44	443.31	352.56	0.56	0.18	0.5	-0.32	3.63813e-73	2.6738e-71	CDS	Y
FBgn0033188	FBtr0088956|FBgn0033188|2R|-	21322	7526568	chr2R:7526118-7527072	1462.03	203.6	0.88	815	540.36	0.6	810.77	0	1	484.63	0	1	0.74	1	-0.26	4.81105e-65	3.36944e-63	3UTR	N
FBgn0002525	FBtr0079100|FBgn0002525|2L|+	6438.6	5545596	chr2L:5544807-5546642	299.78	202.32	0.6	107.04	279.07	0.28	308.95	0	1	215.58	0	1	0.44	1	-0.56	3.74129e-64	2.55999e-62	3UTR	N
FBgn0013733	FBtr0301964|FBgn0013733|2R|-	13844.5	13865294	chr2R:13864237-13865495	538.42	252.01	0.68	332.93	357.13	0.48	330.07	0	1	287.14	0	1	0.58	1	-0.42	4.21952e-57	2.67222e-55	3UTR	Y
FBgn0261113	FBtr0334524|FBgn0261113|3R|+	28211	18926556	chr3R:18925905-18926989	800.67	336.22	0.7	411.45	405.61	0.5	759.29	106.47	0.88	568.05	0	1	0.6	0.94	-0.34	1.56825e-51	9.24333e-50	3UTR	Y
FBgn0053129	FBtr0080169|FBgn0053129|2L|-	7628.2	10965366	chr2L:10965140-10965719	571.86	217.15	0.72	286.47	430.83	0.4	500.03	15.47	0.97	279.47	28.63	0.91	0.56	0.94	-0.38	3.75626e-48	2.08982e-46	3UTR	Y
FBgn0053129	FBtr0080170|FBgn0053129|2L|-	7569.5	10965362	chr2L:10964905-10965719	463.75	324.98	0.59	216.63	497.41	0.3	439.77	77.19	0.85	272.01	36.34	0.88	0.445	0.865	-0.42	6.17496e-46	3.22452e-44	3UTR	Y
FBgn0001234	FBtr0332373|FBgn0001234|3R|+	653515	21298472	chr3R:21296621-21317836	904.24	2780.73	0.25	247.12	1346.76	0.16	627.45	900.25	0.41	408.54	387.32	0.51	0.205	0.46	-0.255	1.98424e-44	9.9262e-43	CDS	Y
FBgn0019925	FBtr0083117|FBgn0019925|3R|-	2551	15344131	chr3R:15343653-15344350	484.38	157.78	0.75	340.3	187.08	0.65	467.3	0	1	287.5	0	1	0.7	1	-0.3	6.60675e-43	3.25041e-41	3UTR	N
FBgn0261113	FBtr0083700|FBgn0261113|3R|+	29395.8	18926538	chr3R:18925905-18926849	883.68	256.37	0.78	523.45	298.68	0.64	800.81	64.95	0.92	544.24	0	1	0.71	0.96	-0.25	2.60144e-40	1.19126e-38	3UTR	Y
FBgn0086915	FBtr0078270|FBgn0086915|3L|-	3305.5	20817112	chr3L:20816901-20817534	126.93	289.99	0.3	87.96	173.62	0.34	318.99	106.34	0.75	206.31	21.19	0.91	0.32	0.83	-0.51	2.40167e-38	1.04359e-36	3UTR	N
FBgn0052698	FBtr0071386|FBgn0052698|X|+	15609.1	9849102	chrX:9848901-9849226	343.2	208.01	0.62	159.36	122	0.57	256.86	3.34	0.99	210.84	0	1	0.595	0.995	-0.4	2.91832e-37	1.2589e-35	3UTR	N
FBgn0040099	FBtr0343418|FBgn0040099|2L|+	448095	7857704	chr2L:7857077-7857957	444.59	333.21	0.57	198.97	182.43	0.52	1365.3	210.89	0.87	699.39	185.35	0.79	0.545	0.83	-0.285	1.69282e-36	6.90229e-35	CDS	Y
FBgn0040099	FBtr0308065|FBgn0040099|2L|+	448095	7857704	chr2L:7857077-7857957	444.59	333.21	0.57	198.97	182.43	0.52	1365.3	210.89	0.87	699.39	185.35	0.79	0.545	0.83	-0.285	1.69282e-36	6.90229e-35	CDS	Y
FBgn0031097	FBtr0306737|FBgn0031097|X|+	2045.9	20242268	chrX:20241885-20242539	392.81	174.8	0.69	260.54	265.37	0.5	343.01	21.49	0.94	201.56	0	1	0.595	0.97	-0.375	2.80445e-35	1.12046e-33	3UTR	N
FBgn0001297	FBtr0099988|FBgn0001297|3R|+	32693.6	29793410	chr3R:29791787-29794113	372.61	332.57	0.53	123.56	342	0.27	313.26	85.46	0.79	190.92	26.36	0.88	0.4	0.835	-0.435	2.06265e-31	7.67435e-30	3UTR	N
FBgn0013733	FBtr0304853|FBgn0013733|2R|-	4899.1	13865294	chr2R:13864818-13865495	480.67	309.76	0.61	348.37	341.69	0.5	286.97	41.55	0.87	206.54	0	1	0.555	0.935	-0.38	2.35663e-31	8.71366e-30	3UTR	Y
FBgn0003654	FBtr0089407|FBgn0003654|X|-	3019	20228660	chrX:20228124-20229072	162.25	263.23	0.38	104.87	267.71	0.28	186.36	46.62	0.8	133.08	19.54	0.87	0.33	0.835	-0.505	1.06236e-30	3.85623e-29	3UTR	Y
FBgn0028703	FBtr0333347|FBgn0028703|2L|-	3244.1	6679913	chr2L:6679321-6680114	139.47	136.42	0.51	64.53	151.71	0.3	164.72	12.08	0.93	87.31	2.69	0.97	0.405	0.95	-0.545	1.15889e-27	3.83271e-26	3UTR	N
FBgn0039130	FBtr0084494|FBgn0039130|3R|+	3867.8	23935737	chr3R:23935364-23935958	412.56	134.75	0.75	262.98	149	0.64	292.17	0	1	185.64	2.41	0.99	0.695	0.995	-0.3	2.80423e-27	9.22298e-26	3UTR	N
FBgn0041789	FBtr0334167|FBgn0041789|2L|-	12974.8	19401171	chr2L:19400753-19401372	216.1	153.32	0.58	166.03	35.35	0.82	290.05	0	1	145.7	0	1	0.7	1	-0.3	4.22225e-27	1.36604e-25	CDS	Y
FBgn0036685	FBtr0075293|FBgn0036685|3L|-	2581.5	17013546	chr3L:17012886-17013929	408.12	109.42	0.79	220.02	211.28	0.51	237.41	0	1	125.33	0	1	0.65	1	-0.35	4.45656e-27	1.43405e-25	CDS	N
FBgn0003654	FBtr0089401|FBgn0003654|X|-	2893.6	20228659	chrX:20227961-20229072	159.98	265.11	0.38	85.38	286.89	0.23	176.98	56.01	0.76	119.11	33.48	0.78	0.305	0.77	-0.465	1.03886e-26	3.30712e-25	3UTR	Y
FBgn0000575	FBtr0072578|FBgn0000575|3L|+	15485.2	752586	chr3L:752272-753492	379.07	420.8	0.47	171.07	593.12	0.22	304.67	169.02	0.64	185.46	52.81	0.78	0.345	0.71	-0.365	2.35078e-26	7.36536e-25	3UTR	N
FBgn0041188	FBtr0083100|FBgn0041188|3R|+	11290	15415696	chr3R:15415104-15417277	421.55	288.21	0.59	263.49	102.5	0.72	277.06	5.68	0.98	159.49	10.28	0.94	0.655	0.96	-0.305	2.50105e-26	7.79516e-25	3UTR	N
FBgn0027339	FBtr0100184|FBgn0027339|3L|-	7839.5	22797393	chr3L:22795977-22798478	312.14	303.94	0.51	115.78	320.83	0.27	243.63	38.15	0.86	144.78	55.71	0.72	0.39	0.79	-0.4	2.79853e-26	8.67689e-25	3UTR	Y
FBgn0027339	FBtr0333211|FBgn0027339|3L|-	7986.4	22797393	chr3L:22795977-22798481	312.28	302.53	0.51	115.86	319.93	0.27	243.77	37.48	0.87	144.87	55.23	0.72	0.39	0.795	-0.405	3.6247e-26	1.11802e-24	3UTR	Y
FBgn0005648	FBtr0088785|FBgn0005648|2R|+	9458.3	8133816	chr2R:8133615-8134170	339.08	100.93	0.77	184.31	104.46	0.64	242.01	0	1	222.32	0	1	0.705	1	-0.295	2.21693e-25	6.50116e-24	3UTR	N
FBgn0034368	FBtr0086661|FBgn0034368|2R|-	7659	18630075	chr2R:18629915-18630276	335.25	0	1	110.01	151.64	0.42	319.27	0	1	236.4	0	1	0.71	1	-0.29	2.44711e-24	6.87152e-23	3UTR	N
FBgn0043070	FBtr0089709|FBgn0043070|2R|+	702.9	21514475	chr2R:21514209-21514994	143.91	66.78	0.68	79.93	151.8	0.34	160.13	9.99	0.94	103.48	0	1	0.51	0.97	-0.46	1.43049e-23	3.88846e-22	3UTR	N
FBgn0037810	FBtr0082231|FBgn0037810|3R|+	1578.4	10337880	chr3R:10337508-10338265	164.25	215.04	0.43	91.65	185.75	0.33	117.01	13.46	0.9	68.4	0.89	0.99	0.38	0.945	-0.565	1.53297e-23	4.14808e-22	CDS	N
FBgn0259212	FBtr0300525|FBgn0259212|3R|-	3472.9	5173713	chr3R:5173602-5173995	138.11	63.4	0.69	89.01	52.38	0.63	268.37	0	1	140.09	0	1	0.66	1	-0.34	6.50053e-23	1.72757e-21	3UTR	N
FBgn0038747	FBtr0344351|FBgn0038747|3R|+	4606.8	19912848	chr3R:19912315-19913730	237.28	86.23	0.73	108.05	107.42	0.5	184.17	0	1	107.87	0	1	0.615	1	-0.385	4.47648e-22	1.15361e-20	CDS	Y
FBgn0029801	FBtr0070809|FBgn0029801|X|+	6501	5759267	chrX:5758405-5759751	187.24	56.08	0.77	75.29	68.83	0.52	210.26	0	1	177.88	0	1	0.645	1	-0.355	5.17759e-22	1.32854e-20	3UTR	N
FBgn0038747	FBtr0083821|FBgn0038747|3R|+	4609.6	19912848	chr3R:19912312-19913730	237.59	85.1	0.74	108.2	106.65	0.5	184.41	0	1	108	0	1	0.62	1	-0.38	8.1614e-22	2.06744e-20	CDS	Y
FBgn0005771	FBtr0080643|FBgn0005771|2L|+	10866	14493309	chr2L:14491638-14494019	336.32	101.42	0.77	125.79	163.17	0.44	234.97	6.7	0.97	134.14	7.06	0.95	0.605	0.96	-0.355	2.2503e-21	5.62858e-20	3UTR	N
FBgn0016693	FBtr0082655|FBgn0016693|3R|+	4539.2	12704377	chr3R:12703876-12704875	402.06	39.3	0.91	177.85	128.18	0.58	334.35	0	1	177.88	0	1	0.745	1	-0.255	3.34249e-21	8.22226e-20	3UTR	N
FBgn0039207	FBtr0089906|FBgn0039207|3R|-	2257.9	24537021	chr3R:24536395-24537222	276.97	125.92	0.69	135.04	140.59	0.49	145.44	0	1	81.64	0	1	0.59	1	-0.41	5.73564e-21	1.39364e-19	CDS	N
FBgn0038829	FBtr0083993|FBgn0038829|3R|-	1394.5	20820002	chr3R:20819626-20820443	177.8	46.46	0.79	118.02	104.9	0.53	193.92	0	1	118.91	0	1	0.66	1	-0.34	8.87964e-21	2.1401e-19	3UTR	N
FBgn0004179	FBtr0078493|FBgn0004179|3L|+	8140.2	22271762	chr3L:22271558-22273745	272.02	4.6	0.98	136.35	158.31	0.46	234.23	0	1	115.48	0	1	0.72	1	-0.28	1.83118e-19	4.11359e-18	CDS	N
FBgn0020309	FBtr0080262|FBgn0020309|2L|-	44211.2	11796619	chr2L:11795172-11797741	535.52	135.83	0.8	218.16	273.35	0.44	342.8	55.62	0.86	211.71	0	1	0.62	0.93	-0.31	3.56766e-19	7.98433e-18	3UTR	Y
FBgn0020309	FBtr0335476|FBgn0020309|2L|-	44259.9	11796620	chr2L:11795169-11797741	537.06	134.23	0.8	218.72	273.01	0.44	344.03	54.2	0.86	212.24	0	1	0.62	0.93	-0.31	5.88806e-19	1.30303e-17	3UTR	Y
FBgn0029870	FBtr0070909|FBgn0029870|X|+	3500.2	6370681	chrX:6370059-6370924	228.37	37.84	0.86	70.47	69.36	0.5	271	0	1	150.5	0	1	0.68	1	-0.32	7.1385e-19	1.5681e-17	3UTR	N
FBgn0010313	FBtr0308118|FBgn0010313|3R|-	34649.1	5084383	chr3R:5083176-5086712	391.97	151.31	0.72	133.98	193.39	0.41	177.81	0	1	131.75	18.6	0.88	0.565	0.94	-0.375	1.40395e-18	3.03916e-17	CDS	N
FBgn0039186	FBtr0084630|FBgn0039186|3R|-	2366.4	24346423	chr3R:24345792-24346760	79.07	206.11	0.28	52.65	248.23	0.17	95.8	61.24	0.61	75.14	21.92	0.77	0.225	0.69	-0.465	2.53856e-18	5.4165e-17	3UTR	N
FBgn0030086	FBtr0071289|FBgn0030086|X|+	2753.4	9092499	chrX:9092110-9092826	344.58	257.85	0.57	220.37	239.21	0.48	302.98	28.89	0.91	137.03	59.03	0.7	0.525	0.805	-0.28	5.33385e-18	1.11804e-16	3UTR	N
FBgn0028509	FBtr0080547|FBgn0028509|2L|+	1223.6	13897713	chr2L:13897426-13898256	179.71	14.35	0.93	83.37	128.14	0.39	142.24	0	1	108.15	0	1	0.66	1	-0.34	5.78949e-18	1.20929e-16	CDS	N
FBgn0033631	FBtr0433531|FBgn0033631|2R|-	92533.7	11381393	chr2R:11380449-11381594	187.5	288.45	0.39	85.93	127.61	0.4	351.04	119.53	0.75	189.04	111.25	0.63	0.395	0.69	-0.295	7.56382e-17	1.50091e-15	3UTR	N
FBgn0005649	FBtr0084592|FBgn0005649|3R|-	10692.5	24043385	chr3R:24043056-24044127	462.87	174.81	0.73	226.73	199.46	0.53	284.88	49.02	0.85	196.59	0	1	0.63	0.925	-0.295	1.33123e-16	2.5898e-15	3UTR	Y
FBgn0003371	FBtr0070471|FBgn0003371|X|+	56822.8	2674798	chrX:2674597-2675621	365.49	212.07	0.63	134.48	275.03	0.33	248.49	27.3	0.9	145.82	64.38	0.69	0.48	0.795	-0.315	1.89173e-16	3.62977e-15	3UTR	Y
FBgn0005649	FBtr0084591|FBgn0005649|3R|-	13277.6	24043384	chr3R:24043056-24044145	464.71	159.64	0.74	227.45	190.48	0.54	283.26	43.84	0.87	196.01	0	1	0.64	0.935	-0.295	1.89629e-16	3.62977e-15	3UTR	Y
FBgn0004387	FBtr0085211|FBgn0004387|3R|-	1407.6	27548628	chr3R:27547775-27548976	147.31	33.08	0.82	55.39	104.12	0.35	116.03	0	1	69.95	0	1	0.585	1	-0.415	3.3793e-16	6.38635e-15	3UTR	N
FBgn0053208	FBtr0082210|FBgn0053208|3R|-	6162.9	10002239	chr3R:10001554-10002440	490.06	0	1	158.34	194.84	0.45	200.19	0	1	135.02	0	1	0.725	1	-0.275	3.47886e-16	6.53301e-15	3UTR	Y
FBgn0027505	FBtr0080301|FBgn0027505|2L|-	461.2	12058448	chr2L:12058304-12058766	92.77	75.02	0.55	71.32	66.88	0.52	118.23	0	1	80.91	7.49	0.92	0.535	0.96	-0.425	9.20426e-16	1.67562e-14	3UTR	Y
FBgn0027505	FBtr0080302|FBgn0027505|2L|-	462	12058448	chr2L:12058304-12058763	92.77	74.76	0.55	71.32	66.93	0.52	118.23	0	1	80.91	7.68	0.91	0.535	0.955	-0.42	9.20426e-16	1.67562e-14	3UTR	Y
FBgn0041789	FBtr0081213|FBgn0041789|2L|-	10717.3	19401171	chr2L:19400781-19401372	201.8	167.62	0.55	154.12	47.27	0.77	260.84	25.63	0.91	128.7	8.36	0.94	0.66	0.925	-0.265	1.35057e-15	2.44375e-14	CDS	Y
FBgn0037551	FBtr0081794|FBgn0037551|3R|+	1996.3	8128691	chr3R:8128490-8128850	153.15	21.22	0.88	52.25	57.4	0.48	216.04	0	1	120.14	0	1	0.68	1	-0.32	1.88215e-15	3.39529e-14	3UTR	N
FBgn0038147	FBtr0082762|FBgn0038147|3R|-	13485.3	13389558	chr3R:13389059-13389759	258.05	719.92	0.26	90.26	400.98	0.18	203.5	250.24	0.45	156.65	153.19	0.51	0.22	0.48	-0.26	3.38239e-15	6.06486e-14	3UTR	N
FBgn0259168	FBtr0300508|FBgn0259168|X|-	1727.3	17863299	chrX:17862697-17864545	293	38.32	0.88	107.15	146.4	0.42	129.66	0	1	77.58	0	1	0.65	1	-0.35	9.84479e-15	1.70366e-13	3UTR	N
FBgn0003371	FBtr0070475|FBgn0003371|X|+	54747.2	2674798	chrX:2674597-2675602	349.8	227.76	0.61	130.8	278.72	0.32	237.54	38.25	0.86	140.81	69.39	0.67	0.465	0.765	-0.3	1.09693e-14	1.87644e-13	3UTR	Y
FBgn0030034	FBtr0071174|FBgn0030034|X|+	5953	8403103	chrX:8400949-8403942	169.76	201.37	0.46	88.65	131.27	0.4	146.69	38.01	0.79	95.79	18.53	0.84	0.43	0.815	-0.385	1.32686e-14	2.25036e-13	3UTR	N
FBgn0001624	FBtr0308088|FBgn0001624|X|+	6238.2	11406693	chrX:11406072-11407985	247.62	65.17	0.79	113.55	47.7	0.7	191.37	1.54	0.99	113.29	0	1	0.745	0.995	-0.25	5.4544e-14	9.01946e-13	3UTR	N
FBgn0027512	FBtr0084476|FBgn0027512|3R|-	400.8	23689401	chr3R:23689007-23689737	62.94	53.13	0.54	39.76	28.5	0.58	99.53	0	1	58.79	0	1	0.56	1	-0.44	8.12636e-14	1.32538e-12	3UTR	N
FBgn0262160	FBtr0310277|FBgn0262160|2L|-	63784.8	13023101	chr2L:13021868-13025497	560.32	285.54	0.66	176.26	360.13	0.33	312.28	122.25	0.72	190.54	27.65	0.87	0.495	0.795	-0.3	1.13645e-13	1.8384e-12	3UTR	N
FBgn0000014	FBtr0083388|FBgn0000014|3R|-	2457.8	16808973	chr3R:16807627-16810061	166.48	119.69	0.58	67.01	135.38	0.33	124.47	24.74	0.83	78.51	5.43	0.94	0.455	0.885	-0.43	1.19816e-13	1.93296e-12	3UTR	Y
FBgn0260859	FBtr0089879|FBgn0260859|3L|-	336.1	9438819	chr3L:9438482-9439051	118.51	83.02	0.59	78.36	45.86	0.63	125.93	2.61	0.98	65.32	2.87	0.96	0.61	0.97	-0.36	1.42091e-13	2.27383e-12	3UTR	N
FBgn0033395	FBtr0088591|FBgn0033395|2R|+	403.7	9239735	chr2R:9239491-9239831	71.74	16.08	0.82	41.98	43.23	0.49	149.75	0	1	99.17	0	1	0.655	1	-0.345	1.57958e-13	2.52098e-12	3UTR	N
FBgn0003165	FBtr0081990|FBgn0003165|3R|-	3742.6	9070775	chr3R:9069757-9071437	190.54	83.19	0.7	65.62	169.9	0.28	95.03	12.62	0.88	62.03	0	1	0.49	0.94	-0.45	1.64432e-13	2.61729e-12	3UTR	Y
FBgn0016076	FBtr0346579|FBgn0016076|2L|+	24519	5309228	chr2L:5308021-5311223	352.57	257.92	0.58	253.41	141.81	0.64	297.47	94.75	0.76	213.68	0	1	0.61	0.88	-0.27	1.95266e-13	3.09154e-12	CDS	N
FBgn0261933	FBtr0075952|FBgn0261933|3L|-	2294.6	12733538	chr3L:12733364-12733983	103.38	49.07	0.68	85.14	38.94	0.69	145.59	0	1	77.04	0	1	0.685	1	-0.315	2.43062e-13	3.81781e-12	3UTR	N
FBgn0052676	FBtr0071503|FBgn0052676|X|-	4010.9	10713682	chrX:10713115-10715139	168.24	87.25	0.66	99.76	78.54	0.56	145.85	17.83	0.89	121.08	0	1	0.61	0.945	-0.335	2.62293e-13	4.09308e-12	3UTR	N
FBgn0004656	FBtr0301309|FBgn0004656|X|-	4381	8050081	chrX:8049400-8050283	153.72	47.87	0.76	71.38	136.16	0.34	89.3	6.5	0.93	66.97	0	1	0.55	0.965	-0.415	3.28947e-13	5.04697e-12	3UTR	Y
FBgn0015320	FBtr0333492|FBgn0015320|2L|-	3736.9	10765929	chr2L:10765010-10766130	219.31	113.03	0.66	85.06	102.57	0.45	138.89	25.44	0.85	121.58	0	1	0.555	0.925	-0.37	3.88252e-13	5.89608e-12	3UTR	N
FBgn0019960	FBtr0290271|FBgn0019960|3R|-	1242.4	22019747	chr3R:22019505-22020037	182.1	133.43	0.58	72.77	126.55	0.37	239.88	76.33	0.76	154.71	21.73	0.88	0.475	0.82	-0.345	7.48176e-13	1.11626e-11	3UTR	N
FBgn0262031	FBtr0303926|FBgn0262031|3L|+	1028.2	19478581	chr3L:19478353-19478670	33.39	49.21	0.4	10.26	22.66	0.31	149.11	0	1	27.59	16.39	0.63	0.355	0.815	-0.46	1.25294e-12	1.81921e-11	CDS	N
FBgn0037891	FBtr0082358|FBgn0037891|3R|+	1678.1	11246689	chr3R:11246458-11246862	216.16	125.81	0.63	226.72	126.08	0.64	329.17	51.35	0.87	177.3	18.79	0.9	0.635	0.885	-0.25	1.59195e-12	2.2891e-11	3UTR	N
FBgn0053225	FBtr0300405|FBgn0053225|2R|+	1183.9	21591258	chr2R:21591057-21591584	20.35	21.69	0.48	18.19	11.95	0.6	137.76	0	1	96.66	0	1	0.54	1	-0.46	2.37024e-12	3.36755e-11	CDS	N
FBgn0261552	FBtr0111030|FBgn0261552|3R|+	3615.8	9446498	chr3R:9445969-9449468	180.56	153.34	0.54	99.27	204.96	0.33	189.51	90.18	0.68	116.34	16.46	0.88	0.435	0.78	-0.345	5.15481e-12	7.18655e-11	CDS	N
FBgn0015000	FBtr0330714|FBgn0015000|2L|+	650.9	4948027	chr2L:4947826-4948206	128.72	41.48	0.76	62.87	34.28	0.65	154.89	0	1	81.08	0	1	0.705	1	-0.295	5.20736e-12	7.24286e-11	3UTR	N
FBgn0000014	FBtr0306337|FBgn0000014|3R|-	2313.3	16808969	chr3R:16807214-16810061	155.16	130.76	0.54	65.81	136.37	0.33	117.09	31.97	0.79	73.89	10.01	0.88	0.435	0.835	-0.4	7.5663e-12	1.04024e-10	3UTR	Y
FBgn0031245	FBtr0078135|FBgn0031245|2L|-	982.8	283953	chr2L:283662-284210	196.52	127.51	0.61	136.91	145.76	0.48	240.99	30.73	0.89	110.23	39.77	0.73	0.545	0.81	-0.265	8.4981e-12	1.15765e-10	CDS	N
FBgn0022710	FBtr0100142|FBgn0022710|X|-	8892.6	15514935	chrX:15510877-15516272	168.08	47.68	0.78	76.77	44.56	0.63	154.94	2.05	0.99	86.87	0	1	0.705	0.995	-0.29	2.0007e-11	2.63499e-10	CDS	Y
FBgn0015838	FBtr0088566|FBgn0015838|2R|+	907	9105810	chr2R:9103884-9106796	126.98	44.8	0.74	52.16	61.52	0.46	101.28	2.64	0.97	56.52	0	1	0.6	0.985	-0.385	2.45429e-11	3.20403e-10	3UTR	N
FBgn0004509	FBtr0089987|FBgn0004509|3R|-	1404.5	25351991	chr3R:25351511-25352192	130.87	0	1	65.41	88.06	0.43	103.16	0	1	76.8	0	1	0.715	1	-0.285	2.9631e-11	3.85138e-10	3UTR	N
FBgn0038167	FBtr0301488|FBgn0038167|3R|+	313.9	13678959	chr3R:13678750-13679430	95.92	67.79	0.59	49.28	20.86	0.7	98.28	0	1	40.67	0	1	0.645	1	-0.355	2.99176e-11	3.88016e-10	CDS	N
FBgn0003165	FBtr0081993|FBgn0003165|3R|-	11353.4	9070775	chr3R:9067578-9071437	273.32	0.4	1	99.95	135.57	0.42	118.55	0	1	72.11	0	1	0.71	1	-0.29	3.90581e-11	5.01105e-10	3UTR	Y
FBgn0032600	FBtr0080893|FBgn0032600|2L|+	1605.3	16745143	chr2L:16744690-16745565	142.58	17.43	0.89	62.76	88.25	0.42	98.36	0	1	57.59	0	1	0.655	1	-0.345	3.99633e-11	5.11616e-10	3UTR	Y
FBgn0022710	FBtr0332497|FBgn0022710|X|-	9078.9	15514935	chrX:15511237-15516272	175.23	40.54	0.81	82.19	39.14	0.68	163.81	0	1	89.29	0	1	0.745	1	-0.255	4.02267e-11	5.13884e-10	CDS	Y
FBgn0023441	FBtr0087346|FBgn0023441|2R|-	3167.4	15662544	chr2R:15660016-15663170	151.5	65.11	0.7	81.37	51.56	0.61	110.55	0	1	66.5	3.29	0.95	0.655	0.975	-0.32	4.0696e-11	5.18765e-10	CDS	N
FBgn0086686	FBtr0082975|FBgn0086686|3R|-	637.4	14644969	chr3R:14644669-14645188	197.1	97.67	0.67	147.42	85.88	0.63	129.22	8.56	0.94	67.79	0	1	0.65	0.97	-0.32	4.18812e-11	5.31597e-10	CDS	N
FBgn0027492	FBtr0085204|FBgn0027492|3R|-	12563.9	27564587	chr3R:27561675-27565854	225.16	192.78	0.54	119	137.45	0.46	161.58	57.28	0.74	132.36	16.97	0.89	0.5	0.815	-0.315	5.74314e-11	7.2281e-10	3UTR	N
FBgn0260960	FBtr0075356|FBgn0260960|3L|-	36697.2	16649329	chr3L:16648841-16650582	453.28	7.28	0.98	118.31	131.96	0.47	338.11	18.08	0.95	205.24	0	1	0.725	0.975	-0.25	5.88692e-11	7.39343e-10	3UTR	N
FBgn0250869	FBtr0339775|FBgn0250869|X|+	3859.8	6332416	chrX:6330842-6333028	228.04	25.17	0.9	73.31	75.73	0.49	126.73	0.75	0.99	82.45	0	1	0.695	0.995	-0.3	1.09319e-10	1.34458e-09	3UTR	N
FBgn0039273	FBtr0113285|FBgn0039273|3R|-	314.5	25073165	chr3R:25072729-25073558	28.92	55.09	0.34	19.52	11.37	0.63	68.47	0	1	28.73	3.38	0.89	0.485	0.945	-0.46	1.13956e-10	1.39872e-09	CDS	N
FBgn0034688	FBtr0303766|FBgn0034688|2R|-	1057.6	22071399	chr2R:22071234-22071707	147.34	0	1	62.88	77.3	0.45	149.73	0.05	1	90	2.1	0.98	0.725	0.99	-0.265	1.83632e-10	2.22639e-09	3UTR	N
FBgn0000032	FBtr0085610|FBgn0000032|3R|-	701.6	29991492	chr3R:29991144-29991693	78.52	26.27	0.75	82.27	41.81	0.66	105.38	0	1	73.26	0	1	0.705	1	-0.295	2.5334e-10	3.02838e-09	3UTR	N
FBgn0034269	FBtr0086883|FBgn0034269|2R|-	433.2	17735355	chr2R:17734483-17736276	51.82	36.57	0.59	22.35	34.36	0.39	61.1	0	1	33.19	0	1	0.49	1	-0.51	2.89043e-10	3.43447e-09	CDS	N
FBgn0022238	FBtr0086776|FBgn0022238|2R|-	2689	18155052	chr2R:18154845-18155342	263.5	145.78	0.64	155.78	154.74	0.5	200.29	50.45	0.8	133.34	14.57	0.9	0.57	0.85	-0.28	2.99676e-10	3.55373e-09	3UTR	N
FBgn0004050	FBtr0070435|FBgn0004050|X|+	2355.7	2449653	chrX:2449390-2450550	171.17	94.74	0.64	116.77	45.12	0.72	123.78	0	1	70.96	7.5	0.9	0.68	0.95	-0.27	3.04649e-10	3.60552e-09	CDS	N
FBgn0020309	FBtr0080261|FBgn0020309|2L|-	40603.2	11796594	chr2L:11795496-11797741	447.93	224.42	0.67	186.31	299.41	0.38	278.61	123.43	0.69	182.88	22.37	0.89	0.525	0.79	-0.265	3.91827e-10	4.56467e-09	3UTR	Y
FBgn0004656	FBtr0071119|FBgn0004656|X|-	15314.1	8040843	chrX:8038791-8041044	224.13	139.32	0.62	118.71	138.26	0.46	151.52	58.95	0.72	132.88	0	1	0.54	0.86	-0.32	3.94983e-10	4.59244e-09	3UTR	Y
FBgn0032172	FBtr0309210|FBgn0032172|2L|-	2442.1	9960943	chr2L:9960450-9961614	228.64	113.71	0.67	103.08	161.11	0.39	154.21	55.47	0.74	110.07	0	1	0.53	0.87	-0.34	5.59496e-10	6.42989e-09	3UTR	Y
FBgn0003044	FBtr0329998|FBgn0003044|2R|+	451.4	18139199	chr2R:18138841-18139990	98.29	85.6	0.53	41.49	93.82	0.31	81.18	26.13	0.76	60.44	0	1	0.42	0.88	-0.46	7.12419e-10	8.07815e-09	CDS	N
FBgn0085354	FBtr0112527|FBgn0085354|X|-	1953	16714594	chrX:16714449-16714966	102.52	23.11	0.82	38.64	26.37	0.59	164.36	0	1	63.94	0	1	0.705	1	-0.295	8.38965e-10	9.3879e-09	3UTR	N
FBgn0032172	FBtr0079890|FBgn0032172|2L|-	2473.5	9960943	chr2L:9960450-9961617	228.64	112.89	0.67	103.08	160.8	0.39	154.21	55.15	0.74	110.07	0	1	0.53	0.87	-0.34	9.27705e-10	1.03227e-08	3UTR	Y
FBgn0014189	FBtr0079123|FBgn0014189|2L|-	18195.9	5539443	chr2L:5539326-5539644	128.19	310.39	0.29	76.42	276.95	0.22	128.87	189.46	0.4	129.81	76.97	0.63	0.255	0.515	-0.26	9.54182e-10	1.05777e-08	3UTR	N
FBgn0034072	FBtr0087257|FBgn0034072|2R|-	1797.4	16083192	chr2R:16081667-16083393	174.02	53.54	0.76	104.15	50.79	0.67	127.89	0	1	63.32	2.02	0.97	0.715	0.985	-0.27	1.16698e-09	1.28174e-08	3UTR	Y
FBgn0029706	FBtr0070652|FBgn0029706|X|+	1217.4	4370720	chrX:4369860-4371136	118.16	22.38	0.84	34.55	69.43	0.33	110.55	0	1	43.43	5.78	0.88	0.585	0.94	-0.355	1.26314e-09	1.37719e-08	3UTR	N
FBgn0260934	FBtr0086457|FBgn0260934|2R|+	1483.9	19481465	chr2R:19481151-19482575	134.13	14.82	0.9	56.76	56.42	0.5	108.83	0	1	75.61	0	1	0.7	1	-0.3	1.27679e-09	1.38953e-08	3UTR	N
FBgn0038704	FBtr0083758|FBgn0038704|3R|+	2991.4	19405863	chr3R:19404842-19406294	169.47	79.68	0.68	104.16	26.68	0.8	96.24	0	1	59.52	0	1	0.74	1	-0.26	1.34032e-09	1.45601e-08	CDS	N
FBgn0016041	FBtr0071073|FBgn0016041|X|+	1915.6	7739102	chrX:7738901-7739572	118.91	100.7	0.54	72.1	54.04	0.57	99.08	19.99	0.83	67.94	0	1	0.555	0.915	-0.36	1.54159e-09	1.66553e-08	3UTR	Y
FBgn0062928	FBtr0472921|FBgn0062928|3L|-	252.1	19486850	chr3L:19486745-19487106	55.86	24.93	0.69	31.6	13.49	0.7	163.2	3.36	0.98	74.86	0	1	0.695	0.99	-0.295	2.36455e-09	2.49908e-08	CDS	N
FBgn0037875	FBtr0082371|FBgn0037875|3R|-	1313.3	11212605	chr3R:11212308-11213367	101.64	57.38	0.64	73.11	48.17	0.6	119.44	13.93	0.9	76.71	0	1	0.62	0.95	-0.33	2.37815e-09	2.50568e-08	3UTR	N
FBgn0261854	FBtr0329887|FBgn0261854|2R|-	1694.9	14946216	chr2R:14945114-14946417	134.13	30.18	0.82	67.05	40.31	0.62	106.72	0	1	70.24	0	1	0.72	1	-0.28	4.34663e-09	4.42316e-08	3UTR	N
FBgn0028518	FBtr0080755|FBgn0028518|2L|+	2547.2	15632097	chr2L:15631685-15632618	47.63	199.51	0.19	37.17	150.03	0.2	131.13	203.4	0.39	113.77	102.95	0.52	0.195	0.455	-0.26	5.43867e-09	5.49684e-08	3UTR	N
FBgn0039828	FBtr0085757|FBgn0039828|3R|+	414.2	31214258	chr3R:31213814-31214776	77.29	64.04	0.55	68.78	30.73	0.69	79.76	0	1	35.92	3.83	0.9	0.62	0.95	-0.33	5.61865e-09	5.65953e-08	CDS	N
FBgn0029958	FBtr0071076|FBgn0029958|X|-	1475.5	7732044	chrX:7731779-7732245	153.15	251.1	0.38	88.59	127.48	0.41	137.43	60.21	0.7	60.31	33.24	0.64	0.395	0.67	-0.275	6.76265e-09	6.76606e-08	CDS	N
FBgn0010263	FBtr0077639|FBgn0010263|2L|+	15022.3	2964396	chr2L:2963225-2964851	194.85	57.05	0.77	78.32	53.31	0.6	159.5	16.88	0.9	128	0	1	0.685	0.95	-0.265	7.19723e-09	7.16474e-08	3UTR	N
FBgn0022710	FBtr0074073|FBgn0022710|X|-	7137.4	15514935	chrX:15511458-15516272	154.62	61.15	0.72	80.44	40.89	0.66	147.34	9.65	0.94	78.22	1.78	0.98	0.69	0.96	-0.27	7.53496e-09	7.4511e-08	CDS	Y
FBgn0033122	FBtr0303226|FBgn0033122|2R|+	112.6	6988784	chr2R:6988583-6988922	42.7	53.57	0.44	63.99	20.97	0.75	64.58	0	1	31.08	0	1	0.595	1	-0.405	7.82854e-09	7.72857e-08	3UTR	Y
FBgn0038438	FBtr0083307|FBgn0038438|3R|-	462.4	16482917	chr3R:16482694-16483206	103.98	37.61	0.73	100.32	61.73	0.62	134.52	9.76	0.93	76.25	1.86	0.98	0.675	0.955	-0.28	7.97025e-09	7.85544e-08	3UTR	N
FBgn0029959	FBtr0307272|FBgn0029959|X|+	1266.5	7736375	chrX:7735764-7736756	71.16	30.42	0.7	59.3	30.53	0.66	86.35	0.57	0.99	54.07	0	1	0.68	0.995	-0.315	9.69834e-09	9.48017e-08	3UTR	N
FBgn0000611	FBtr0074137|FBgn0000611|X|+	6384.2	15995098	chrX:15994685-15995996	331.5	383.56	0.46	102.79	348.4	0.23	218.21	195.53	0.53	135.65	65.67	0.67	0.345	0.6	-0.255	1.12e-08	1.08589e-07	3UTR	N
FBgn0003721	FBtr0089968|FBgn0003721|3R|+	8195.2	15304261	chr3R:15303641-15304972	532.18	251.06	0.68	154.98	266.67	0.37	389.48	207.68	0.65	291.95	33.49	0.9	0.525	0.775	-0.25	1.17177e-08	1.13423e-07	3UTR	N
FBgn0033446	FBtr0339403|FBgn0033446|2R|-	5137	9811409	chr2R:9810974-9811968	309.78	270.46	0.53	189.23	331.01	0.36	194.39	201.5	0.49	210.87	11.12	0.95	0.445	0.72	-0.275	1.55654e-08	1.49937e-07	3UTR	N
FBgn0038721	FBtr0083805|FBgn0038721|3R|-	180.5	19633855	chr3R:19633418-19634152	46.43	41.66	0.53	22.62	39.02	0.37	51.27	0.83	0.98	31.9	5.06	0.86	0.45	0.92	-0.47	1.8974e-08	1.80435e-07	3UTR	N
FBgn0027582	FBtr0080228|FBgn0027582|2L|-	281.9	11116049	chr2L:11115823-11116255	125.41	32.35	0.79	40.71	75.78	0.35	127.47	0	1	50.36	15.03	0.77	0.57	0.885	-0.315	1.98997e-08	1.88936e-07	3UTR	N
FBgn0039261	FBtr0084795|FBgn0039261|3R|-	198.3	25034422	chr3R:25034145-25034623	121.35	80.7	0.6	42.71	78.68	0.35	99.45	11.23	0.9	64.2	17.31	0.79	0.475	0.845	-0.37	2.06995e-08	1.96217e-07	3UTR	N
FBgn0040235	FBtr0071324|FBgn0040235|X|-	633.8	9318292	chrX:9317915-9318928	152.78	57.13	0.73	100.27	63.64	0.61	133.83	2.9	0.98	65.43	9.39	0.87	0.67	0.925	-0.255	3.56681e-08	3.30735e-07	CDS	N
FBgn0016041	FBtr0333748|FBgn0016041|X|+	1448.7	7739102	chrX:7738901-7739978	107.72	111.9	0.49	50.73	75.42	0.4	83.47	35.61	0.7	60.85	0	1	0.445	0.85	-0.405	3.96605e-08	3.66614e-07	3UTR	Y
[truncated: 354 more rows]

## Sheet: 5. 95Cc del vs WT
gene_id	Gene	fit_value	Predicted_Proximal_APA	Loci	A_1_long_exp	A_1_short_exp	A_1_PDUI	A_2_long_exp	A_2_short_exp	A_2_PDUI	B_1_long_exp	B_1_short_exp	B_1_PDUI	B_2_long_exp	B_2_short_exp	B_2_PDUI	Group_A_Mean_PDUI	Group_B_Mean_PDUI	PDUI_Group_diff	P_val	adjusted.P_val	classification	multi_ployA
[truncated: 168 more rows]
